# Supplementary material for: The GATA-Type Transcription Factor Csm1 Regulates Conidiation and Secondary Metabolism in Fusarium fujikuroi
Source: Front Microbiol. 2017 Jun 26;8:1175. doi: 10.3389/fmicb.2017.01175 (PMC5483468; doi:10.3389/fmicb.2017.01175)
Supplement: Supplementary file 2 [file Table_2.xlsx]

## Sheet: A) Csm1 regulated
Table S2. Differentially regulated genes in ∆csm1 compared to the WT
Gene code	TF-binding motif	Description	Interpro	Function	Secretion	Cysteins	WT:NO.1	WT:NO.2	WT:N-.1	WT:N-.2	WT:N+.1	WT:N+.2	Δcsm1:NO.1	Δcsm1:NO.2	Δcsm1:N-.1	Δcsm1:N-.2	Δcsm1:N+.1	Δcsm1:N+.2	WT:NO	WT:N-	WT:N+	Δcsm1:NO	Δcsm1:N-	Δcsm1:N+	WT-Δcsm1:NO	WT-Δcsm1:N-	WT-Δcsm1:N+
FFUJ_00003	[G/T][C/G]GATAA	non-ribosomal peptide synthetase	IPR000873 AMP-dependent synthetase/ligase;IPR001242 Condensation domain;IPR006162 Phosphopantetheine attachment site;IPR009081 Acyl carrier protein-like;IPR010071 Amino acid adenylation domain;IPR020806 Polyketide synthase, phosphopantetheine-binding domain;IPR020845 AMP-binding, conserved site;IPR025110 Domain of unknown function DUF4009				4.41414	5.20657	4.51859	4.91368	14.4355	13.7279	10.2691	6.00794	4.35161	5.18625	4.41764	4.35221	4.81035	4.71614	14.0817	8.1385	4.76893	4.38492	-3.32814	-0.0527957	9.69675
FFUJ_00004	[G/T][C/G]GATAA	probable DHA14-like major facilitator; ABC transporter	IPR001411 Tetracycline resistance protein TetB/drug resistance transporter;IPR011701 Major facilitator superfamily;IPR016196 Major facilitator superfamily domain, general substrate transporter;IPR020846 Major facilitator superfamily domain	TF			7.80804	8.29375	7.11938	7.13254	14.1866	13.7472	10.5493	7.12534	5.46957	5.65949	6.3986	6.66973	8.05089	7.12596	13.9669	8.83732	5.56453	6.53416	-0.786425	1.56143	7.43272
FFUJ_00005		related to isoamyl alcohol oxidase	IPR006093 Oxygen oxidoreductase covalent FAD-binding site;IPR006094 FAD linked oxidase, N-terminal;IPR012951 Berberine/berberine-like;IPR016166 FAD-binding, type 2;IPR016168 FAD-linked oxidase, FAD-binding, subdomain 2	MO	SP		4.29346	5.39692	5.51881	4.83344	15.2515	15.0007	11.8855	5.53553	4.17212	5.74008	6.26517	5.49436	4.84519	5.17613	15.1261	8.71051	4.9561	5.87976	-3.86532	0.220029	9.2463
FFUJ_00006		related to cytochrom P450	IPR001128 Cytochrome P450;IPR002401 Cytochrome P450, E-class, group I;IPR017972 Cytochrome P450, conserved site	MO			4.21691	5.43605	4.55199	4.69265	14.8647	14.5245	11.0793	5.22984	4.5565	5.36497	4.37314	4.0073	4.82648	4.62232	14.6946	8.15458	4.96074	4.19022	-3.3281	-0.338419	10.5044
FFUJ_00007		related to benzoate-para-hydroxylase (cytochrome P450)	IPR001128 Cytochrome P450;IPR002401 Cytochrome P450, E-class, group I;IPR017972 Cytochrome P450, conserved site	MO			3.6904	3.6865	3.82169	3.72635	13.9883	13.7608	9.92108	3.74798	3.91837	3.85118	3.89196	4.04123	3.68845	3.77402	13.8746	6.83453	3.88478	3.9666	-3.14608	-0.110759	9.90796
FFUJ_00008		related to O-methyltransferase	IPR001077 O-methyltransferase, family 2;IPR011991 Winged helix-turn-helix transcription repressor DNA-binding;IPR012967 Plant methyltransferase dimerisation	MT			5.16787	5.52082	5.15342	5.02967	14.7829	14.3747	10.6632	6.34648	4.70508	5.73778	9.5866	8.36713	5.34435	5.09155	14.5788	8.50485	5.22143	8.97687	-3.1605	-0.129886	5.60192
FFUJ_00009	[G/T][C/G]GATAA	uncharacterized protein	IPR001199 Cytochrome b5;IPR017927 Ferredoxin reductase-type FAD-binding domain;IPR017938 Riboflavin synthase-like beta-barrel				4.54944	4.26427	4.73305	4.2583	14.2096	13.6574	9.98601	4.27376	4.093	4.16402	8.02669	5.874	4.40686	4.49568	13.9335	7.12989	4.12851	6.95034	-2.72303	0.367169	6.98316
FFUJ_00010	[G/T][C/G]GATAA	probable fatty acid synthase, alpha subunit	IPR001227 Acyl transferase domain;IPR014030 Beta-ketoacyl synthase, N-terminal;IPR014031 Beta-ketoacyl synthase, C-terminal;IPR016035 Acyl transferase/acyl hydrolase/lysophospholipase;IPR016038 Thiolase-like, subgroup;IPR016039 Thiolase-like;IPR016040 NAD(P)-binding domain;IPR018201 Beta-ketoacyl synthase, active site;IPR026025 Fatty acid synthase alpha subunit, yeast				8.3764	5.98374	8.02819	6.48712	14.5897	13.9496	10.3241	4.38225	4.40052	4.27872	9.79512	8.0173	7.18007	7.25766	14.2697	7.35317	4.33962	8.90621	-0.173101	2.91803	5.36346
FFUJ_00011	[G/T][C/G]GATAA	related to branched-chain amino acid aminotransferase	IPR001544 Aminotransferase, class IV;IPR005786 Branched-chain amino acid aminotransferase II				10.7846	10.0028	10.9828	9.80029	15.0496	14.5629	11.6122	6.11055	5.36513	5.35606	12.8893	11.8121	10.3937	10.3915	14.8063	8.86139	5.36059	12.3507	1.5323	5.03095	2.45555
FFUJ_00012		uncharacterized protein	IPR002110 Ankyrin repeat;IPR020683 Ankyrin repeat-containing domain				4.46314	4.26577	5.34437	4.53279	13.3022	12.6216	9.05752	4.23458	4.31197	4.27257	7.15021	6.06868	4.36445	4.93858	12.9619	6.64605	4.29227	6.60945	-2.28159	0.646305	6.35247
FFUJ_00013		related to PRO3 - delta 1-pyrroline-5-carboxylate reductase	IPR000304 Pyrroline-5-carboxylate reductase;IPR008927 6-phosphogluconate dehydrogenase, C-terminal-like;IPR016040 NAD(P)-binding domain			7 Cys	7.6525	6.01251	7.77149	6.35916	13.8625	12.9514	9.93786	4.17628	4.29251	4.46266	8.16561	6.94734	6.8325	7.06532	13.407	7.05707	4.37759	7.55648	-0.224569	2.68773	5.8505
FFUJ_00014	[G/T][C/G]GATAA	related to ferric reductase Fre2p	IPR000834 Peptidase M14, carboxypeptidase A;IPR001433 Oxidoreductase FAD/NAD(P)-binding;IPR013130 Ferric reductase transmembrane component-like domain	MO	SP		5.92534	5.61154	4.11099	4.26552	7.96633	6.68632	4.60306	4.3835	4.01723	4.28453	4.1002	4.75034	5.76844	4.18826	7.32633	4.49328	4.15088	4.42527	1.27516	0.0373726	2.90106
FFUJ_00017		related to protoporphyrinogen oxidase	IPR002198 Short-chain dehydrogenase/reductase SDR;IPR002347 Glucose/ribitol dehydrogenase;IPR016040 NAD(P)-binding domain;IPR020904 Short-chain dehydrogenase/reductase, conserved site	DH		1 Cys	5.65699	5.46463	4.80031	4.73502	6.02478	5.2901	4.82548	5.29327	4.77289	5.25439	9.01734	8.32499	5.56081	4.76766	5.65744	5.05937	5.01364	8.67117	0.501439	-0.245976	-3.01373
FFUJ_00019		related to aldehyde reductase II	IPR001509 NAD-dependent epimerase/dehydratase;IPR016040 NAD(P)-binding domain				12.6391	12.8194	13.1993	13.0673	12.7131	11.1614	14.0849	14.2891	14.0045	14.263	14.3277	14.5618	12.7292	13.1333	11.9373	14.187	14.1338	14.4447	-1.45778	-1.00046	-2.50747
FFUJ_00020	[G/T][C/G]GATAA	uncharacterized protein	IPR001138 Zn(2)-C6 fungal-type DNA-binding domain	TF			9.62409	9.2703	9.91987	9.57759	9.75083	6.57768	11.2531	11.3871	10.9233	11.0913	11.6474	11.0237	9.44719	9.74873	8.16426	11.3201	11.0073	11.3356	-1.87289	-1.25858	-3.17133
FFUJ_00021		related to NonF protein, involved in nonactin biosynthesis	IPR002818 ThiJ/PfpI			2 Cys	10.1804	9.748	10.0385	9.60672	9.95995	9.27533	11.9476	12.7018	12.8577	13.1634	13.7872	14.1204	9.96421	9.82262	9.61764	12.3247	13.0105	13.9538	-2.36049	-3.18791	-4.33613
FFUJ_00022		uncharacterized protein	IPR009799 EthD domain;IPR011008 Dimeric alpha-beta barrel				11.8294	12.1617	12.2154	11.7772	11.2034	10.2563	12.597	13.4346	13.3581	13.626	14.4402	14.4794	11.9956	11.9963	10.7299	13.0158	13.492	14.4598	-1.02021	-1.49575	-3.72992
FFUJ_00023		uncharacterized protein					11.7908	11.6759	12.1368	12.0322	8.10772	6.82239	9.12415	9.85269	12.1622	12.1464	9.71953	10.4033	11.7334	12.0845	7.46505	9.48842	12.1543	10.0614	2.24494	-0.069754	-2.59636
FFUJ_00025	[G/T][C/G]GATAA	related to aldehyde reductase II	IPR001509 NAD-dependent epimerase/dehydratase;IPR016040 NAD(P)-binding domain				4.39303	3.68729	3.94924	3.64534	4.19329	4.75572	6.21748	4.31316	4.59713	4.54324	8.41555	7.73995	4.04016	3.79729	4.47451	5.26532	4.57018	8.07775	-1.22516	-0.772891	-3.60325
FFUJ_00026		uncharacterized protein				2 Cys	5.02663	9.60442	5.9344	11.795	7.29117	9.22768	8.24507	11.7705	11.8677	12.5868	13.3679	14.3598	7.31553	8.86471	8.25943	10.0078	12.2273	13.8639	-2.69225	-3.36256	-5.60443
FFUJ_00027		probable benzoate 4-monooxygenase cytochrome P450	IPR001128 Cytochrome P450;IPR002401 Cytochrome P450, E-class, group I;IPR017972 Cytochrome P450, conserved site	MO			3.84246	4.17442	4.2112	4.33857	10.224	12.0528	6.40137	4.67847	3.81446	4.477	8.70239	7.961	4.00844	4.27489	11.1384	5.53992	4.14573	8.33169	-1.53148	0.129155	2.80669
FFUJ_00034		related to vegetatible incompatibility protein HET-E-1					9.65258	10.2276	9.71787	10.4714	10.6313	9.35749	10.638	11.4849	11.7651	11.4709	13.2074	12.6305	9.9401	10.0946	9.99438	11.0614	11.618	12.919	-1.12133	-1.52336	-2.92459
FFUJ_00035		fungal specific transcription factor	IPR007219 Transcription factor, fungi	TF			11.6637	10.7558	11.2702	11.2749	11.7761	10.1356	12.022	12.377	12.8375	12.3774	13.5393	13.1594	11.2097	11.2726	10.9559	12.1995	12.6074	13.3494	-0.989787	-1.33488	-2.39351
FFUJ_00036		uncharacterized protein	IPR005630 Terpene synthase, metal-binding domain;IPR008949 Terpenoid synthase	SM			11.0638	10.9228	8.72556	8.26225	8.71337	7.11643	10.1874	10.9231	12.367	11.1094	14.0371	13.213	10.9933	8.4939	7.9149	10.5552	11.7382	13.625	0.438109	-3.24432	-5.71015
FFUJ_00037		uncharacterized protein	IPR018713 Domain of unknown function DUF2236				11.1818	11.4341	8.97062	8.89858	9.26704	8.47341	11.2748	12.4466	12.654	12.1361	14.3374	13.8534	11.3079	8.9346	8.87022	11.8607	12.395	14.0954	-0.552803	-3.46043	-5.22519
FFUJ_00038		probable gEgh 16 protein	IPR021476 Protein of unknown function DUF3129		SSP	4 Cys	5.38919	4.54418	3.909	3.98313	4.80887	4.51491	4.1903	5.36984	5.20199	4.11958	8.25176	7.70647	4.96668	3.94607	4.66189	4.78007	4.66078	7.97911	0.186609	-0.714718	-3.31722
FFUJ_00040	[G/T][C/G]GATAA	related to nicotinamide mononucleotide permease	IPR011701 Major facilitator superfamily;IPR016196 Major facilitator superfamily domain, general substrate transporter;IPR020846 Major facilitator superfamily domain	TP			10.7619	10.3996	10.3923	10.219	6.14115	6.1195	7.57488	7.91236	9.49653	8.83313	5.63462	5.70174	10.5808	10.3057	6.13032	7.74362	9.16483	5.66818	2.83713	1.14083	0.462144
FFUJ_00041		uncharacterized protein	IPR007087 Zinc finger, C2H2;IPR007219 Transcription factor, fungi;IPR013087 Zinc finger C2H2-type/integrase DNA-binding domain;IPR015880 Zinc finger, C2H2-like	TF			12.6233	13.0009	12.3457	12.1141	7.14441	5.14903	11.3603	11.846	12.1054	11.6261	10.4577	10.0614	12.8121	12.2299	6.14672	11.6031	11.8657	10.2595	1.20899	0.364184	-4.11283
FFUJ_00042		related to Protein mmf2, mitochondrial	IPR006175 YjgF/Yer057p/UK114 family;IPR013813 Endoribonuclease L-PSP/chorismate mutase-like			4 Cys	10.006	10.3313	9.71916	9.90053	4.68927	5.3534	7.04249	7.91393	9.08446	7.74283	4.38053	4.56483	10.1686	9.80984	5.02134	7.47821	8.41365	4.47268	2.69042	1.3962	0.548657
FFUJ_00044	[G/T][C/G]GATAA	related to integral membrane protein PTH11					8.44888	7.90033	7.91565	7.33747	3.97059	4.19459	4.15485	3.9113	7.85737	6.22201	3.79495	3.83856	8.17461	7.62656	4.08259	4.03308	7.03969	3.81676	4.14153	0.586873	0.265829
FFUJ_00045	[G/T][C/G]GATAA	choline permease	IPR002293 Amino acid/polyamine transporter I;IPR004840 Amino acid permease, conserved site	TP			8.42314	7.07419	7.61491	6.6284	3.79939	3.85817	4.39245	4.4768	7.12315	4.99741	3.64462	3.72317	7.74867	7.12165	3.82878	4.43463	6.06028	3.68389	3.31404	1.06138	0.144887
FFUJ_00049		related to pisatin demethylase cytochrome P450	IPR001128 Cytochrome P450;IPR002401 Cytochrome P450, E-class, group I;IPR017972 Cytochrome P450, conserved site	MO			6.3748	5.39768	7.90281	7.66766	6.64913	5.02894	8.41448	7.62145	6.13131	5.90323	6.84699	7.10488	5.88624	7.78523	5.83903	8.01796	6.01727	6.97594	-2.13172	1.76796	-1.1369
FFUJ_00053	[G/T][C/G]GATAA	related to nuclear pore protein					3.92829	3.94035	3.80872	3.8016	3.76225	3.88317	3.7727	4.09546	3.81084	3.85606	7.59111	8.57045	3.93432	3.80516	3.82271	3.93408	3.83345	8.08078	0.000243083	-0.028291	-4.25807
FFUJ_00061		related to nitrogen metabolic regulation protein nmr	IPR008030 NmrA-like;IPR016040 NAD(P)-binding domain				3.94652	3.8843	4.08157	3.91745	4.48065	4.24396	7.15113	8.17623	4.05158	4.47874	4.02677	4.20621	3.91541	3.99951	4.36231	7.66368	4.26516	4.11649	-3.74827	-0.265651	0.245815
FFUJ_00067	[G/T][C/G]GATAA	uncharacterized protein	IPR018959 Domain of unknown function DUF1989			4 Cys	8.01181	8.17443	7.92389	8.83589	6.26812	5.07824	6.411	6.92571	7.46398	7.19848	8.74994	9.17861	8.09312	8.37989	5.67318	6.66835	7.33123	8.96428	1.42477	1.04865	-3.2911
FFUJ_00078	[G/T][C/G]GATAA	related to ankyrin	IPR002110 Ankyrin repeat;IPR020683 Ankyrin repeat-containing domain				9.24859	9.58623	7.09532	7.88013	6.52119	4.61174	8.1588	8.68948	9.71784	9.68596	7.44619	7.89764	9.41741	7.48772	5.56646	8.42414	9.7019	7.67191	0.993265	-2.21418	-2.10545
FFUJ_00079		related to carbonic anhydrase precursor	IPR001148 Alpha carbonic anhydrase;IPR018440 Carbonic anhydrase, CA-II;IPR023561 Carbonic anhydrase, alpha-class			3 Cys	7.97883	7.52133	5.28435	5.4301	4.92337	4.92152	5.07953	5.85067	5.19092	6.01029	4.89446	4.75746	7.75008	5.35723	4.92245	5.4651	5.60061	4.82596	2.28498	-0.243382	0.0964851
FFUJ_00080		uncharacterized protein			SSP	6 Cys	8.95094	8.60456	6.93488	6.89074	4.13556	7.62794	3.56118	3.89746	4.22949	4.05951	3.81251	3.79013	8.77775	6.91281	5.88175	3.72932	4.1445	3.80132	5.04843	2.76831	2.08043
FFUJ_00081		related to tenascin X precursor	IPR009030 Growth factor, receptor		SP		9.35039	8.28338	7.8046	7.49683	4.25296	3.88828	4.16135	4.47984	4.03648	4.52584	3.89287	3.94564	8.81688	7.65071	4.07062	4.3206	4.28116	3.91926	4.49629	3.36955	0.151363
FFUJ_00082		uncharacterized protein			SP		7.58644	6.32516	5.77146	5.11409	3.8609	6.61441	3.58137	3.54136	3.59353	3.49107	3.57568	3.86029	6.9558	5.44278	5.23765	3.56137	3.5423	3.71798	3.39443	1.90047	1.51967
FFUJ_00089	[G/T][C/G]GATAA	uncharacterized protein	IPR002110 Ankyrin repeat;IPR007751 Domain of unknown function DUF676, lipase-like;IPR020683 Ankyrin repeat-containing domain				11.8288	11.1635	11.1751	10.7033	9.43878	6.79701	11.3715	11.5595	11.3722	11.6437	10.1739	10.9272	11.4961	10.9392	8.1179	11.4655	11.508	10.5505	0.0306836	-0.568762	-2.43263
FFUJ_00090	[G/T][C/G]GATAA	uncharacterized protein	IPR007751 Domain of unknown function DUF676, lipase-like;IPR011579 ATPase domain, prokaryote				11.1684	11.3704	9.08683	9.48109	7.65457	4.40348	12.7517	12.5848	12.1001	12.5128	9.94967	10.6832	11.2694	9.28396	6.02902	12.6682	12.3065	10.3165	-1.39882	-3.02249	-4.28743
FFUJ_00097		related to death-associated protein kinase 1	IPR000719 Protein kinase, catalytic domain;IPR002110 Ankyrin repeat;IPR002290 Serine/threonine- / dual-specificity protein kinase, catalytic domain;IPR008271 Serine/threonine-protein kinase, active site;IPR011009 Protein kinase-like domain;IPR020635 Tyrosine-protein kinase, catalytic domain;IPR020683 Ankyrin repeat-containing domain	PK			7.76291	7.28044	7.77466	8.21415	7.25432	5.35566	7.39232	7.48326	8.68228	8.13742	8.31228	8.4718	7.52168	7.99441	6.30499	7.43779	8.40985	8.39204	0.0838859	-0.415442	-2.08705
FFUJ_00099	[G/T][C/G]GATAA	uncharacterized protein			SSP	8 Cys	9.70653	10.5666	7.60849	8.01063	7.25256	5.74452	7.0354	7.35253	7.71452	7.33757	7.15974	7.54649	10.1366	7.80956	6.49854	7.19396	7.52604	7.35311	2.9426	0.283515	-0.854576
FFUJ_00105		probable aspartate aminotransferase, cytoplasmic	IPR000796 Aspartate/other aminotransferase;IPR004838 Aminotransferases, class-I, pyridoxal-phosphate-binding site;IPR004839 Aminotransferase, class I/classII;IPR015421 Pyridoxal phosphate-dependent transferase, major region, subdomain 1;IPR015424 Pyridoxal phosphate-dependent transferase, major domain				3.87521	4.44604	4.21301	4.36964	7.07489	6.66929	4.56313	4.80951	4.0207	4.93896	4.49652	4.76916	4.16063	4.29133	6.87209	4.68632	4.47983	4.63284	-0.525695	-0.188503	2.23925
FFUJ_00106		related to pyruvate decarboxylase	IPR011766 Thiamine pyrophosphate enzyme, C-terminal TPP-binding;IPR012000 Thiamine pyrophosphate enzyme, central domain;IPR012001 Thiamine pyrophosphate enzyme, N-terminal TPP-binding domain;IPR012110 Pyruvate decarboxylase/indolepyruvate decarboxylase				4.18867	4.01734	4.03326	4.12495	8.57104	8.48382	5.05047	4.17455	4.23658	4.02087	5.95377	5.9571	4.103	4.0791	8.52743	4.61251	4.12873	5.95543	-0.509513	-0.049622	2.572
FFUJ_00115		uncharacterized protein				1 Cys	11.4658	12.1235	11.3417	12.1053	13.6239	13.3734	9.62381	6.84364	6.1632	6.66767	12.572	13.1574	11.7947	11.7235	13.4986	8.23373	6.41543	12.8647	3.56094	5.30808	0.633893
FFUJ_00116	[G/T][C/G]GATAA	related to Tri201 - trichothecene 3-O-acetyltransferase	IPR003480 Transferase;IPR023213 Chloramphenicol acetyltransferase-like domain				12.4644	12.8532	12.8706	13.2813	13.9365	13.763	10.3148	6.63859	5.067	6.54972	13.5623	13.7065	12.6588	13.076	13.8498	8.47671	5.80836	13.6344	4.18208	7.26759	0.215359
FFUJ_00117		related to integral membrane protein PTH11					11.9321	13.1203	11.5513	13.0432	13.6329	13.7282	8.9339	5.71005	4.49662	6.34764	13.1675	13.6278	12.5262	12.2973	13.6805	7.32198	5.42213	13.3976	5.20422	6.87512	0.282886
FFUJ_00122		uncharacterized protein	IPR000719 Protein kinase, catalytic domain;IPR011009 Protein kinase-like domain	PK			5.14761	7.04578	7.26993	9.63419	4.62339	4.37441	9.44139	10.5751	10.0505	11.5765	11.0504	11.5626	6.0967	8.45206	4.4989	10.0082	10.8135	11.3065	-3.91154	-2.36143	-6.80757
FFUJ_00134		uncharacterized protein					7.13929	7.01689	5.87598	7.34099	5.01414	4.24946	10.0249	10.4024	9.90763	10.8947	4.63847	5.9591	7.07809	6.60848	4.6318	10.2137	10.4011	5.29878	-3.13556	-3.79266	-0.666983
FFUJ_00135		uncharacterized protein	IPR000719 Protein kinase, catalytic domain;IPR002290 Serine/threonine- / dual-specificity protein kinase, catalytic domain;IPR011009 Protein kinase-like domain;IPR020635 Tyrosine-protein kinase, catalytic domain	PK			10.2276	10.9727	8.09282	10.4719	7.76048	4.53205	13.0409	13.1039	12.5588	13.2504	8.91081	10.6728	10.6002	9.28235	6.14626	13.0724	12.9046	9.79178	-2.47224	-3.62224	-3.64552
FFUJ_00136		uncharacterized protein				5 Cys	8.08106	9.66755	7.34276	9.10135	7.26128	5.04029	12.4337	12.9855	11.9308	12.5583	8.28915	11.2168	8.87431	8.22206	6.15079	12.7096	12.2445	9.75296	-3.83527	-4.02249	-3.60217
FFUJ_00137		related to thermostable alkaline protease precursor	IPR000209 Peptidase S8/S53, subtilisin/kexin/sedolisin;IPR015500 Peptidase S8, subtilisin-related;IPR023828 Peptidase S8, subtilisin, Ser-active site				8.53488	8.34419	7.71308	8.46599	6.46457	3.54992	12.1993	12.7363	12.5465	12.9536	4.87225	8.047	8.43954	8.08953	5.00724	12.4678	12.75	6.45963	-4.02826	-4.66051	-1.45238
FFUJ_00138		uncharacterized protein	IPR000719 Protein kinase, catalytic domain;IPR002290 Serine/threonine- / dual-specificity protein kinase, catalytic domain;IPR011009 Protein kinase-like domain	PK			10.2621	10.2964	9.19448	10.2785	7.93093	4.74465	13.0626	13.1405	13.0649	13.3716	5.60442	8.60373	10.2793	9.73649	6.33779	13.1016	13.2183	7.10408	-2.82228	-3.48177	-0.766289
FFUJ_00143	[G/T][C/G]GATAA	uncharacterized protein			SP		4.55552	4.69092	4.88557	4.9473	5.3437	8.42439	4.73321	5.00097	4.89326	4.63034	4.89476	4.58836	4.62322	4.91644	6.88404	4.86709	4.7618	4.74156	-0.243872	0.154636	2.14248
FFUJ_00144	[G/T][C/G]GATAA	uncharacterized protein			SP		3.96181	3.737	4.18002	3.89197	5.55478	9.52485	3.60865	3.70917	3.78857	3.76432	3.86818	3.95606	3.8494	4.036	7.53982	3.65891	3.77644	3.91212	0.190493	0.259552	3.6277
FFUJ_00145		related to hexose transporter protein	IPR003663 Sugar/inositol transporter;IPR005828 General substrate transporter;IPR005829 Sugar transporter, conserved site;IPR016196 Major facilitator superfamily domain, general substrate transporter;IPR020846 Major facilitator superfamily domain	TP			10.5565	10.6102	11.2141	11.0178	6.11253	5.2226	7.15911	7.86991	10.7168	10.0121	6.69868	7.57006	10.5833	11.116	5.66756	7.51451	10.3645	7.13437	3.06881	0.751515	-1.46681
FFUJ_00156	[G/T][C/G]GATAA	uncharacterized protein					4.07384	4.4983	4.2086	4.32787	3.89322	3.99785	6.31077	7.67522	6.68596	7.80901	3.64188	3.69687	4.28607	4.26823	3.94554	6.993	7.24748	3.66938	-2.70693	-2.97925	0.27616
FFUJ_00158	[G/T][C/G]GATAA	uncharacterized protein	IPR011990 Tetratricopeptide-like helical;IPR019734 Tetratricopeptide repeat;IPR024983 CHAT domain				8.7911	8.49379	9.42336	9.50842	4.93335	4.1456	7.75078	7.9246	9.00678	8.7275	6.89304	7.52763	8.64244	9.46589	4.53948	7.83769	8.86714	7.21033	0.804751	0.598752	-2.67085
FFUJ_00161	[G/T][C/G]GATAA	uncharacterized protein			SSP	3 Cys	7.18881	6.40682	6.00871	5.58	6.14139	5.56013	4.29544	4.03812	4.46719	4.03282	4.44471	4.85857	6.79781	5.79436	5.85076	4.16678	4.25001	4.65164	2.63104	1.54435	1.19912
FFUJ_00163		uncharacterized protein					4.50088	5.43951	4.79128	5.45942	4.07998	4.39551	7.29808	7.38085	7.3101	7.31601	7.32988	7.49593	4.9702	5.12535	4.23774	7.33947	7.31305	7.4129	-2.36927	-2.1877	-3.17516
FFUJ_00164		uncharacterized protein			SSP	1 Cys	11.5678	13.2415	12.3226	13.3807	9.04371	10.1937	13.0148	13.6938	13.7374	13.8494	12.6765	12.9974	12.4047	12.8517	9.61873	13.3543	13.7934	12.837	-0.949654	-0.941699	-3.21822
FFUJ_00165	[G/T][C/G]GATAA	related to hexose transporter protein	IPR005828 General substrate transporter;IPR005829 Sugar transporter, conserved site;IPR016196 Major facilitator superfamily domain, general substrate transporter;IPR020846 Major facilitator superfamily domain	TP			7.00246	7.85547	6.95548	7.37771	6.16617	5.29241	7.11942	8.39181	7.77404	7.82336	8.66616	8.54375	7.42897	7.1666	5.72929	7.75562	7.7987	8.60495	-0.326652	-0.632105	-2.87566
FFUJ_00170		uncharacterized protein	IPR002110 Ankyrin repeat;IPR020683 Ankyrin repeat-containing domain				7.50099	7.63029	6.66677	6.63634	6.26967	5.77384	8.74146	7.23788	8.7596	9.02552	6.11861	7.13278	7.56564	6.65156	6.02175	7.98967	8.89256	6.62569	-0.424034	-2.241	-0.60394
FFUJ_00174		related to ankyrin 3					8.40952	9.70832	7.89548	8.84598	8.35566	9.43227	9.41036	9.98122	10.0847	10.6861	7.95937	8.09022	9.05892	8.37073	8.89397	9.69579	10.3854	8.0248	-0.636865	-2.01471	0.86917
FFUJ_00187		related to nicotinamide mononucleotide permease	IPR011701 Major facilitator superfamily;IPR016196 Major facilitator superfamily domain, general substrate transporter;IPR020846 Major facilitator superfamily domain	TP			8.87501	8.06937	6.11474	6.18943	5.1946	4.65856	6.38744	5.43685	7.45606	6.4261	4.69599	5.25076	8.47219	6.15209	4.92658	5.91215	6.94108	4.97338	2.56004	-0.788993	-0.0467969
FFUJ_00189	[G/T][C/G]GATAA	uncharacterized protein					8.01602	8.34828	8.33943	8.08318	10.4908	11.1479	8.62534	7.49193	8.88161	8.6482	8.22483	8.23316	8.18215	8.2113	10.8194	8.05863	8.76491	8.229	0.123519	-0.553605	2.59036
FFUJ_00196		probable aldehyde dehydrogenase	IPR015590 Aldehyde dehydrogenase domain;IPR016160 Aldehyde dehydrogenase, conserved site;IPR016161 Aldehyde/histidinol dehydrogenase;IPR016162 Aldehyde dehydrogenase, N-terminal;IPR016163 Aldehyde dehydrogenase, C-terminal	DH			11.1345	10.5113	10.5937	10.4955	10.6658	6.72017	8.01918	7.60556	9.63684	8.11231	7.86342	8.4054	10.8229	10.5446	8.69297	7.81237	8.87458	8.13441	3.01049	1.67003	0.558563
FFUJ_00198		related to ARG81 - transcription factor involved in arginine metabolism	IPR001138 Zn(2)-C6 fungal-type DNA-binding domain;IPR021858 Protein of unknown function DUF3468	TF			9.11398	8.1329	8.97338	8.36494	9.67718	7.36673	6.02073	5.38977	7.68008	6.45949	5.60412	5.81559	8.62344	8.66916	8.52196	5.70525	7.06979	5.70985	2.91819	1.59937	2.8121
FFUJ_00199		related to dihydrodipicolinate synthase	IPR002220 Dihydrodipicolinate synthetase-like;IPR013785 Aldolase-type TIM barrel;IPR020624 Dihydrodipicolinate synthetase, conserved site			3 Cys	10.0002	9.3177	9.7437	9.5695	9.67124	6.5522	6.79631	7.26079	9.09854	8.17024	4.95466	5.36354	9.65894	9.6566	8.11172	7.02855	8.63439	5.1591	2.63038	1.02221	2.95262
FFUJ_00200	[G/T][C/G]GATAA	uncharacterized protein	IPR007219 Transcription factor, fungi	TF			8.14394	7.07306	8.64705	8.13239	7.62094	5.25599	5.06372	5.41815	6.71966	5.48683	6.00621	6.1849	7.6085	8.38972	6.43847	5.24094	6.10325	6.09556	2.36756	2.28648	0.342908
FFUJ_00202	[G/T][C/G]GATAA	related to hexose transporter protein	IPR003663 Sugar/inositol transporter;IPR005828 General substrate transporter;IPR005829 Sugar transporter, conserved site;IPR016196 Major facilitator superfamily domain, general substrate transporter;IPR020846 Major facilitator superfamily domain	TP			9.47889	8.8444	8.86613	8.37091	4.43666	4.89836	4.67866	5.12902	7.22456	6.61978	4.36499	4.03945	9.16165	8.61852	4.66751	4.90384	6.92217	4.20222	4.2578	1.69635	0.465289
FFUJ_00204		related to endo-polygalacturonase 6	IPR002085 Alcohol dehydrogenase superfamily, zinc-type;IPR011032 GroES-like;IPR013149 Alcohol dehydrogenase, C-terminal;IPR016040 NAD(P)-binding domain;IPR020843 Polyketide synthase, enoylreductase	DH			7.86575	8.24164	8.55334	9.93911	11.3365	12.6737	9.72752	10.8475	10.5682	11.5531	10.6128	10.4143	8.0537	9.24622	12.0051	10.2875	11.0607	10.5135	-2.23383	-1.81444	1.4916
FFUJ_00209	[G/T][C/G]GATAA	related to small s protein					6.22268	6.07816	7.62083	8.38715	4.35405	4.12191	8.32379	9.22066	8.68856	8.87474	8.82693	8.27255	6.15042	8.00399	4.23798	8.77222	8.78165	8.54974	-2.6218	-0.777661	-4.31176
FFUJ_00212		related to amine oxidase	IPR001613 Flavin amine oxidase;IPR002937 Amine oxidase				10.6409	10.0599	10.7243	10.5939	4.00908	4.03203	7.94537	8.22089	10.8005	10.2172	3.92012	3.73198	10.3504	10.6591	4.02055	8.08313	10.5088	3.82605	2.26725	0.150228	0.194506
FFUJ_00214		related to succinate-semialdehyde dehydrogenase	IPR015590 Aldehyde dehydrogenase domain;IPR016160 Aldehyde dehydrogenase, conserved site;IPR016161 Aldehyde/histidinol dehydrogenase;IPR016162 Aldehyde dehydrogenase, N-terminal;IPR016163 Aldehyde dehydrogenase, C-terminal	DH			10.6394	9.67076	9.92	9.12236	6.40512	5.66249	6.91804	6.54256	9.11079	7.36098	4.95565	4.81279	10.1551	9.52118	6.0338	6.7303	8.23588	4.88422	3.42479	1.2853	1.14958
FFUJ_00215	[G/T][C/G]GATAA	uncharacterized protein					10.6308	10.0735	10.2618	9.81437	6.83686	6.38336	7.411	6.38956	9.15931	7.98978	5.61662	5.18627	10.3522	10.0381	6.61011	6.90028	8.57455	5.40144	3.45188	1.46356	1.20867
FFUJ_00216		uncharacterized protein	IPR001876 Zinc finger, RanBP2-type	TF		4 Cys	10.7533	10.8238	10.3132	10.3164	7.39958	6.47034	7.72777	7.48895	9.63759	9.05398	5.04798	6.05028	10.7885	10.3148	6.93496	7.60836	9.34579	5.54913	3.18016	0.968971	1.38583
FFUJ_00230		uncharacterized protein					7.46707	9.81044	9.32611	11.1912	6.99547	11.0403	7.21956	9.85932	10.4191	10.154	10.9314	11.1813	8.63875	10.2587	9.0179	8.53944	10.2866	11.0563	0.0993146	-0.0279093	-2.03845
FFUJ_00231		related to ECM32 - DNA dependent ATPase/DNA helicase B					7.65656	7.75854	8.04337	8.13506	5.54876	5.22372	10.1168	9.16869	10.0988	10.627	6.08544	5.9001	7.70755	8.08921	5.38624	9.64274	10.3629	5.99277	-1.93519	-2.27369	-0.606531
FFUJ_00234		related to putative glycosidases	IPR000757 Glycoside hydrolase, family 16;IPR008985 Concanavalin A-like lectin/glucanase;IPR013320 Concanavalin A-like lectin/glucanase, subgroup	GH	SP		13.154	13.381	9.25165	10.0017	8.27957	7.72757	12.2814	12.4284	11.7859	12.1645	9.39506	9.9239	13.2675	9.62667	8.00357	12.3549	11.9752	9.65948	0.91262	-2.34851	-1.65591
FFUJ_00260		related to integral membrane protein PTH11					8.88659	10.0822	8.04257	9.01615	8.90836	9.6399	5.30814	5.14566	4.76627	5.19968	7.04195	8.49061	9.48438	8.52936	9.27413	5.2269	4.98297	7.76628	4.25748	3.54639	1.50785
FFUJ_00261	[G/T][C/G]GATAA	related to alcohol oxidase	IPR000172 Glucose-methanol-choline oxidoreductase, N-terminal;IPR007867 Glucose-methanol-choline oxidoreductase, C-terminal;IPR012132 Glucose-methanol-choline oxidoreductase				10.6381	10.7858	10.6484	11.1588	10.9855	10.7298	7.99036	8.12935	8.08009	8.25373	10.1988	10.8221	10.712	10.9036	10.8576	8.05986	8.16691	10.5105	2.65211	2.73671	0.347159
FFUJ_00264		uncharacterized protein					10.7126	11.416	7.52074	7.66203	12.1023	12.1537	8.38203	6.90802	7.16098	6.93211	10.7419	11.0299	11.0643	7.59139	12.128	7.64503	7.04654	10.8859	3.41929	0.544845	1.24209
FFUJ_00265		related to HNM1 - Choline permease	IPR002293 Amino acid/polyamine transporter I	TP			10.8625	11.3319	8.20526	8.30258	11.5438	11.5779	8.3485	7.0616	8.20683	7.2291	10.3904	10.7989	11.0972	8.25392	11.5609	7.70505	7.71797	10.5947	3.39213	0.535954	0.966213
FFUJ_00274		related to heterokaryon incompatibility protein (het-6OR allele)	IPR010730 Heterokaryon incompatibility				10.5194	10.4153	9.72338	9.66578	7.6999	6.28233	8.18134	8.56644	10.2087	9.53472	7.95258	8.18989	10.4674	9.69458	6.99111	8.37389	9.87172	8.07124	2.09347	-0.177148	-1.08012
FFUJ_00275	[G/T][C/G]GATAA	related to DUF636 domain protein	IPR006913 Glutathione-dependent formaldehyde-activating enzyme/centromere protein V;IPR011057 Mss4-like			9 Cys	4.83305	5.93436	6.98567	9.18218	8.04956	8.53954	6.38416	8.83035	7.49748	8.92996	10.8068	10.3746	5.3837	8.08392	8.29455	7.60725	8.21372	10.5907	-2.22355	-0.129798	-2.29613
FFUJ_00277	[G/T][C/G]GATAA	uncharacterized protein	IPR011992 EF-hand-like domain;IPR018247 EF-Hand 1, calcium-binding site		SSP	19 Cys	11.6547	9.34919	13.9688	13.2488	3.96257	4.07017	4.30205	4.41847	6.26569	4.53597	4.01522	4.01984	10.502	13.6088	4.01637	4.36026	5.40083	4.01753	6.1417	8.20795	-0.0011641
FFUJ_00278	[G/T][C/G]GATAA	uncharacterized protein	IPR002921 Lipase, class 3				8.50917	7.07484	10.2767	10.4406	4.35894	4.29466	4.10488	4.51465	3.92669	4.2596	4.36469	4.45326	7.79201	10.3586	4.3268	4.30977	4.09314	4.40898	3.48224	6.2655	-0.082177
FFUJ_00279	[G/T][C/G]GATAA	uncharacterized protein			SSP	16 Cys	9.16092	8.24953	11.5507	11.5458	6.14462	6.47448	5.30705	5.64332	5.30857	4.82506	6.27049	6.27562	8.70522	11.5483	6.30955	5.47519	5.06682	6.27306	3.23004	6.48144	0.0364919
FFUJ_00281		uncharacterized protein					6.39487	6.9479	5.57669	7.35871	5.81982	5.55566	9.62277	9.86729	10.4577	10.8717	8.20709	7.08667	6.67138	6.4677	5.68774	9.74503	10.6647	7.64688	-3.07365	-4.19703	-1.95914
FFUJ_00283		uncharacterized protein	IPR008030 NmrA-like;IPR016040 NAD(P)-binding domain				7.00599	5.44439	6.30669	5.80941	6.86418	6.66104	4.1578	3.78207	3.60265	3.90555	5.59779	5.34575	6.22519	6.05805	6.76261	3.96993	3.7541	5.47177	2.25526	2.30395	1.29084
FFUJ_00286	[G/T][C/G]GATAA	related to microsomal dipeptidase precursor	IPR008257 Peptidase M19, renal dipeptidase				8.38216	7.88114	9.00458	8.48356	4.73555	4.20868	5.12743	4.66644	5.78267	5.61152	4.12941	4.75876	8.13165	8.74407	4.47212	4.89693	5.6971	4.44409	3.23471	3.04698	0.0280318
FFUJ_00288	[G/T][C/G]GATAA	related to DAL5 - Allantoate and ureidosuccinate permease	IPR011701 Major facilitator superfamily;IPR016196 Major facilitator superfamily domain, general substrate transporter;IPR020846 Major facilitator superfamily domain	TP			11.6189	11.1731	11.2683	11.2714	6.02529	6.86605	7.66785	7.84853	7.98903	7.82772	5.0048	5.54551	11.396	11.2699	6.44567	7.75819	7.90837	5.27516	3.63784	3.36149	1.17051
FFUJ_00289		related to C-3 sterol dehydrogenase (C-4 decarboxylase)	IPR002225 3-beta hydroxysteroid dehydrogenase/isomerase;IPR016040 NAD(P)-binding domain				6.59349	5.96673	6.7964	6.3525	5.84399	5.01015	5.87376	6.00311	5.31683	5.69911	7.48436	7.61068	6.28011	6.57445	5.42707	5.93843	5.50797	7.54752	0.34168	1.06648	-2.12046
FFUJ_00295	[G/T][C/G]GATAA	CON-10 conidation-specific protein CON-10	IPR019626 Stress-induced protein, KGG, repeat				4.40314	4.33565	4.76475	9.28333	9.40454	9.57318	6.22188	7.96979	8.0723	9.56128	10.8174	11.4526	4.3694	7.02404	9.48886	7.09583	8.81679	11.135	-2.72644	-1.79276	-1.64614
FFUJ_00305		uncharacterized protein			SP		5.17523	5.6095	5.51258	7.10746	7.30859	5.11152	8.14772	8.83572	6.9936	8.41404	7.02944	7.51071	5.39237	6.31002	6.21006	8.49172	7.70382	7.27008	-3.09935	-1.3938	-1.06002
FFUJ_00307	[G/T][C/G]GATAA	related to het-6 - heterokaryon incompatibility protein	IPR010730 Heterokaryon incompatibility				5.09159	4.88308	4.98268	5.1663	4.19768	3.83288	8.27189	8.23738	5.6033	7.24609	3.90386	3.98145	4.98733	5.07449	4.01528	8.25463	6.4247	3.94266	-3.2673	-1.35021	0.0726185
FFUJ_00312		uncharacterized protein	IPR013616 Chitin synthase N-terminal				10.6233	10.5122	11.1087	10.86	5.96859	4.51507	10.3218	10.52	10.7984	10.6442	7.87661	9.46075	10.5677	10.9843	5.24183	10.4209	10.7213	8.66868	0.1468	0.263028	-3.42685
FFUJ_00322		related to ketoreductases	IPR002198 Short-chain dehydrogenase/reductase SDR;IPR002347 Glucose/ribitol dehydrogenase;IPR016040 NAD(P)-binding domain	DH		2 Cys	7.66942	8.43507	8.98345	10.1384	10.2354	10.5848	9.45548	10.6898	9.52185	10.8097	11.8094	11.3778	8.05225	9.56091	10.4101	10.0727	10.1658	11.5936	-2.02042	-0.60487	-1.1835
FFUJ_00325	[G/T][C/G]GATAA	related to heterokaryon incompatibility protein het-6	IPR010730 Heterokaryon incompatibility				6.93784	6.88717	8.61232	8.72185	8.28266	7.56509	7.32985	8.08844	6.70559	8.14877	10.4506	10.9325	6.9125	8.66708	7.92388	7.70915	7.42718	10.6916	-0.796645	1.2399	-2.76769
FFUJ_00332		uncharacterized protein	IPR018712 Domain of unknown function DUF2235				4.79889	5.20205	4.30573	4.78111	4.63082	4.38046	6.79753	7.97007	5.9132	6.37321	4.5961	4.73182	5.00047	4.54342	4.50564	7.3838	6.14321	4.66396	-2.38333	-1.59978	-0.158318
FFUJ_00360		uncharacterized protein			SSP	6 Cys	8.22222	9.18346	10.3752	11.7275	12.0824	13.235	11.6462	14.1134	12.1373	13.6283	14.4476	14.5776	8.70284	11.0514	12.6587	12.8798	12.8828	14.5126	-4.17695	-1.83145	-1.8539
FFUJ_00376	[G/T][C/G]GATAA	uncharacterized protein					4.3206	4.43581	3.96886	4.28656	5.53087	6.2363	6.02617	7.12527	6.29061	7.09968	5.33906	5.52426	4.3782	4.12771	5.88359	6.57572	6.69515	5.43166	-2.19752	-2.56744	0.451928
FFUJ_00414		related to TIM barrel metal-dependent hydrolase	IPR006992 Amidohydrolase 2			3 Cys	9.22994	8.99053	9.76179	9.31677	10.6184	11.352	9.98906	9.04264	9.71562	9.29661	9.16048	8.59068	9.11024	9.53928	10.9852	9.51585	9.50611	8.87558	-0.405612	0.0331669	2.10962
FFUJ_00438		uncharacterized protein	IPR001766 Transcription factor, fork head;IPR011991 Winged helix-turn-helix transcription repressor DNA-binding;IPR018122 Transcription factor, fork head, conserved site	TF			11.8581	12.1529	10.7828	10.4385	10.5583	9.97555	13.5242	13.1335	13.9888	13.9604	10.1093	10.6124	12.0055	10.6106	10.2669	13.3288	13.9746	10.3609	-1.32334	-3.36397	-0.0939327
FFUJ_00450		uncharacterized protein	IPR007051 Cysteine/histidine-rich domain;IPR007087 Zinc finger, C2H2	TF		7 Cys	10.5109	11.0346	10.341	10.6326	9.37105	10.2415	8.16055	9.10641	8.93639	9.1806	9.11633	9.31956	10.7727	10.4868	9.80628	8.63348	9.0585	9.21794	2.13927	1.42827	0.588339
FFUJ_00473	[G/T][C/G]GATAA	related to pisatin demethylase (cytochrome P450)	IPR001128 Cytochrome P450;IPR002401 Cytochrome P450, E-class, group I	MO			9.3723	9.57405	8.63933	8.5779	8.70911	10.1486	10.1002	10.0781	10.0109	10.6702	7.0885	7.49357	9.47317	8.60861	9.42887	10.0892	10.3406	7.29103	-0.615983	-1.73197	2.13784
FFUJ_00507		related to nucleosomal binding protein				4 Cys	12.9357	13.1046	12.7633	12.733	9.55077	9.17841	10.2067	10.8398	11.4843	11.4484	8.99232	9.55837	13.0202	12.7482	9.36459	10.5232	11.4663	9.27534	2.49692	1.28182	0.089249
FFUJ_00512	[G/T][C/G]GATAA	uncharacterized protein	IPR001138 Zn(2)-C6 fungal-type DNA-binding domain;IPR007219 Transcription factor, fungi	TF			6.92592	7.36554	8.18543	8.02069	9.77818	8.61381	12.5062	11.9406	10.8973	12.0277	11.7057	11.8386	7.14573	8.10306	9.19599	12.2234	11.4625	11.7722	-5.07767	-3.35943	-2.57617
FFUJ_00518		uncharacterized protein				1 Cys	8.55179	9.59553	8.15987	8.58451	7.77718	8.37585	10.3668	10.0778	10.7487	10.2243	9.22772	8.73775	9.07366	8.37219	8.07651	10.2223	10.4865	8.98273	-1.14865	-2.11432	-0.906222
FFUJ_00543	[G/T][C/G]GATAA	related to manganese resistance protein	IPR004837 Sodium/calcium exchanger membrane region				12.9765	12.7798	13.0943	13.3143	12.8689	12.5189	12.6045	13.5016	13.382	13.2155	14.9685	14.7554	12.8781	13.2043	12.6939	13.053	13.2987	14.862	-0.174897	-0.0944435	-2.1681
FFUJ_00546	[G/T][C/G]GATAA	probable kinesin-related protein bimC	IPR001752 Kinesin, motor domain;IPR019821 Kinesin, motor region, conserved site;IPR025901 Kinesin-associated microtubule-binding domain				12.3585	11.6548	10.0865	9.94835	11.1816	8.48062	8.97886	9.05621	10.0539	9.11103	10.1764	11.0295	12.0067	10.0174	9.83113	9.01754	9.58249	10.6029	2.98914	0.434935	-0.771799
FFUJ_00574		uncharacterized protein					6.80183	7.44101	8.21725	8.5402	7.81199	8.48705	8.73674	9.3266	10.2354	10.5992	8.17297	8.33179	7.12142	8.37872	8.14952	9.03167	10.4173	8.25238	-1.91025	-2.03854	-0.102864
FFUJ_00588	[G/T][C/G]GATAA	related to cell cycle protein p55cdc	IPR001680 WD40 repeat;IPR015943 WD40/YVTN repeat-like-containing domain;IPR017986 WD40-repeat-containing domain;IPR019775 WD40 repeat, conserved site				13.4755	12.3687	11.2304	11.3636	12.2163	9.18703	10.2065	9.86553	11.5883	10.2244	11.3736	12.2333	12.9221	11.297	10.7017	10.036	10.9063	11.8035	2.88605	0.390726	-1.10181
FFUJ_00605		related to transport protein USO1					13.6623	13.037	12.0065	12.1339	13.0522	10.9756	10.8188	10.667	12.2952	11.039	12.1762	12.6942	13.3497	12.0702	12.0139	10.7429	11.6671	12.4352	2.60679	0.403132	-0.421306
FFUJ_00640		related to ATP dependent RNA helicase	IPR000629 RNA helicase, ATP-dependent, DEAD-box, conserved site;IPR001650 Helicase, C-terminal;IPR011545 DNA/RNA helicase, DEAD/DEAH box type, N-terminal;IPR014001 Helicase, superfamily 1/2, ATP-binding domain;IPR014014 RNA helicase, DEAD-box type, Q motif				10.7357	9.34685	10.6881	9.90586	11.2303	11.2536	9.90117	9.54281	9.81973	9.8649	9.53989	8.93015	10.0413	10.297	11.2419	9.72199	9.84231	9.23502	0.319305	0.454649	2.00691
FFUJ_00647		related to methyltransferase					12.6537	12.3989	10.6032	10.5609	8.02547	8.67473	11.6542	11.3993	12.9408	12.2343	8.96955	8.52825	12.5263	10.582	8.3501	11.5267	12.5876	8.7489	0.999562	-2.00554	-0.398802
FFUJ_00689	[G/T][C/G]GATAA	related to TOS1 Target of SBF	IPR018805 Protein of unknown function DUF2401, secretory;IPR018807 Domain of unknown function DUF2403, glycine-rich		SP		9.01645	8.94422	6.12259	6.24395	7.92371	8.16782	6.60011	5.68226	5.28641	5.15378	5.34208	5.66546	8.98033	6.18327	8.04577	6.14118	5.2201	5.50377	2.83915	0.963171	2.542
FFUJ_00691	[G/T][C/G]GATAA	uncharacterized protein				3 Cys	9.46865	12.0311	11.0123	12.9708	8.88743	12.9214	11.5326	13.1945	13.696	13.4038	13.9493	13.7812	10.7499	11.9915	10.9044	12.3635	13.5499	13.8653	-1.61366	-1.55833	-2.96088
FFUJ_00733	[G/T][C/G]GATAA	uncharacterized protein					8.17056	8.00377	8.00736	7.53148	9.01847	10.6743	7.31011	7.12949	7.72769	7.23645	8.17059	7.32798	8.08717	7.76942	9.84638	7.2198	7.48207	7.74929	0.867364	0.287347	2.09709
FFUJ_00744		uncharacterized protein				2 Cys	9.41134	9.73002	8.01112	8.21103	6.16479	5.70315	6.38709	7.09918	8.42822	8.17791	5.5071	5.90213	9.57068	8.11107	5.93397	6.74313	8.30307	5.70461	2.82755	-0.191996	0.229359
FFUJ_00745	[G/T][C/G]GATAA	uncharacterized protein					8.5062	9.39202	7.87065	7.75408	8.88053	9.43781	11.38	10.5891	9.74837	9.93693	9.22492	9.05356	8.94911	7.81237	9.15917	10.9845	9.84265	9.13924	-2.03543	-2.03028	0.0199284
FFUJ_00754		uncharacterized protein	IPR010828 Alcohol acetyltransferase				8.06112	7.48445	4.89545	4.91531	6.03895	6.43851	4.80262	5.17276	4.77886	4.85438	7.05702	6.8461	7.77279	4.90538	6.23873	4.98769	4.81662	6.95156	2.7851	0.0887618	-0.712827
FFUJ_00764		uncharacterized protein			SSP	4 Cys	8.21499	8.57451	9.33578	9.70655	8.59335	8.88349	9.84804	9.93288	10.0784	9.99067	10.3213	11.3502	8.39475	9.52116	8.73842	9.89046	10.0346	10.8357	-1.49571	-0.513388	-2.09729
FFUJ_00787	[G/T][C/G]GATAA	related to 7alpha-cephem-methoxylase P8 chain				1 Cys	7.91808	8.03286	8.4525	8.40382	7.87981	12.4065	9.3344	11.5334	8.0829	9.81066	9.73437	8.29901	7.97547	8.42816	10.1432	10.4339	8.94678	9.01669	-2.45843	-0.518619	1.12647
FFUJ_00806		probable RHO1 protein	IPR001806 Small GTPase superfamily;IPR002041 Ran GTPase;IPR003578 Small GTPase superfamily, Rho type;IPR003579 Small GTPase superfamily, Rab type;IPR005225 Small GTP-binding protein domain;IPR020849 Small GTPase superfamily, Ras type			8 Cys	12.0976	11.491	9.82568	9.82572	12.0965	10.84	9.36104	9.34923	10.0124	9.25582	10.8717	11.2521	11.7943	9.8257	11.4682	9.35513	9.63412	11.0619	2.43917	0.191577	0.406335
FFUJ_00814		uncharacterized protein					10.9564	10.4471	9.62635	10.0414	8.30082	6.99643	9.6157	10.1699	11.9746	11.3789	10.2267	10.8244	10.7018	9.83387	7.64862	9.89281	11.6768	10.5255	0.808971	-1.8429	-2.87692
FFUJ_00815	[G/T][C/G]GATAA	related to UPC2 - regulatory protein involved in control of sterol uptake	IPR001138 Zn(2)-C6 fungal-type DNA-binding domain;IPR002409 Aflatoxin biosynthesis regulatory protein;IPR021858 Protein of unknown function DUF3468	TF			10.5632	10.8033	10.6373	10.7344	8.3615	7.17832	10.7388	10.8106	10.8836	10.9041	11.8322	11.9832	10.6832	10.6859	7.76991	10.7747	10.8938	11.9077	-0.0914864	-0.207969	-4.13779
FFUJ_00817		uncharacterized protein					5.29352	4.38423	4.87597	4.58212	6.7594	7.91064	6.31213	5.75463	6.04785	5.54739	9.39889	9.29244	4.83888	4.72904	7.33502	6.03338	5.79762	9.34567	-1.19451	-1.06858	-2.01065
FFUJ_00829	[G/T][C/G]GATAA	uncharacterized protein					8.29891	8.74318	8.35488	8.04507	9.05454	10.6333	6.73261	5.98328	7.30768	6.74829	7.34444	6.84249	8.52105	8.19997	9.84394	6.35795	7.02799	7.09346	2.1631	1.17198	2.75048
FFUJ_00845	[G/T][C/G]GATAA	uncharacterized protein	IPR001138 Zn(2)-C6 fungal-type DNA-binding domain;IPR007219 Transcription factor, fungi	TF			12.4568	12.5809	11.9473	12.2832	11.5477	11.7719	13.8121	13.4349	13.4974	13.2773	13.7927	13.847	12.5189	12.1152	11.6598	13.6235	13.3873	13.8199	-1.10465	-1.27214	-2.16008
FFUJ_00852	[G/T][C/G]GATAA	uncharacterized protein				3 Cys	10.358	11.6272	8.05686	11.0294	5.77954	6.80258	11.0889	12.3708	10.4822	11.5566	7.96836	8.87104	10.9926	9.54314	6.29106	11.7299	11.0194	8.4197	-0.73724	-1.47626	-2.12863
FFUJ_00902		uncharacterized protein			SP		12.6688	12.0089	12.1817	12.2117	9.70021	9.26266	11.75	11.8296	12.1407	12.0599	11.9578	12.1215	12.3389	12.1967	9.48143	11.7898	12.1003	12.0396	0.549091	0.0963703	-2.55819
FFUJ_00903		uncharacterized protein			SSP	13 Cys	12.6114	13.0127	9.35852	9.70669	9.65561	9.48226	9.42816	9.71023	11.0086	10.2994	9.79976	9.88201	12.812	9.53261	9.56893	9.56919	10.654	9.84088	3.24282	-1.12137	-0.271949
FFUJ_00925	[G/T][C/G]GATAA	probable 2,4-dienoyl-CoA reductase SPS19	IPR002198 Short-chain dehydrogenase/reductase SDR;IPR002347 Glucose/ribitol dehydrogenase;IPR016040 NAD(P)-binding domain	DH			9.31726	9.78558	9.93909	10.0878	12.009	12.1737	9.67664	9.66509	10.3219	10.1302	9.49886	9.83552	9.55142	10.0134	12.0914	9.67087	10.226	9.66719	-0.11945	-0.21259	2.42417
FFUJ_00971		uncharacterized protein					9.14909	9.38553	9.096	9.26859	10.6835	10.9239	12.0853	11.821	11.4117	11.7962	10.0161	10.6388	9.26731	9.1823	10.8037	11.9532	11.6039	10.3275	-2.68585	-2.42163	0.476281
FFUJ_01034		uncharacterized protein	IPR011250 Outer membrane protein, beta-barrel;IPR020915 Uncharacterised protein family UPF0311			1 Cys	9.55061	10.0768	10.8252	10.6532	9.65713	9.22688	12.6525	12.3364	11.5299	12.1773	9.54085	10.638	9.8137	10.7392	9.44201	12.4945	11.8536	10.0894	-2.68079	-1.11436	-0.647438
FFUJ_01066	[G/T][C/G]GATAA	related to ankyrin repeat protein	IPR002110 Ankyrin repeat;IPR020683 Ankyrin repeat-containing domain				11.8145	11.651	10.3943	10.4079	10.7059	9.03124	9.17941	9.53966	9.53165	9.20938	10.8756	10.9446	11.7327	10.4011	9.86857	9.35954	9.37052	10.9101	2.3732	1.03057	-1.04152
FFUJ_01086	[G/T][C/G]GATAA	uncharacterized protein	IPR025633 Protein of unknown function DUF4291				7.96455	10.0127	8.06467	8.1586	7.31888	8.06067	9.43393	9.22129	8.62217	8.59556	11.034	9.64624	8.98864	8.11164	7.68978	9.32761	8.60886	10.3401	-0.338972	-0.497225	-2.65033
FFUJ_01088		related to short-chain alcohol dehydrogenase	IPR002198 Short-chain dehydrogenase/reductase SDR;IPR002347 Glucose/ribitol dehydrogenase;IPR016040 NAD(P)-binding domain;IPR020904 Short-chain dehydrogenase/reductase, conserved site	DH		4 Cys	9.25455	10.7129	10.3726	13.1001	10.3208	11.3251	9.8926	11.5233	11.8074	12.7076	13.5464	13.9492	9.98375	11.7363	10.823	10.7079	12.2575	13.7478	-0.724188	-0.521128	-2.92485
FFUJ_01099		related to immune-responsive protein 1	IPR005656 MmgE/PrpD				6.3111	5.76401	7.90216	7.30442	7.6663	7.21931	5.44158	5.31301	6.60282	5.91278	4.85894	5.25737	6.03756	7.60329	7.4428	5.37729	6.2578	5.05815	0.660264	1.34549	2.38465
FFUJ_01124	[G/T][C/G]GATAA	uncharacterized protein			SP		12.5965	12.9496	9.3394	9.416	7.76986	9.02915	7.01351	8.20773	7.53292	6.5458	7.5592	7.65211	12.7731	9.3777	8.3995	7.61062	7.03936	7.60566	5.16245	2.33835	0.793847
FFUJ_01165	[G/T][C/G]GATAA	uncharacterized protein			SP		12.3185	12.6404	10.253	10.8492	11.2027	10.065	10.1164	10.4622	10.9721	10.0163	11.2795	11.8197	12.4795	10.5511	10.6339	10.2893	10.4942	11.5496	2.19012	0.0569584	-0.9157
FFUJ_01167		probable rhamnogalacturonase B precursor	IPR008979 Galactose-binding domain-like;IPR011013 Glycoside hydrolase-type carbohydrate-binding;IPR013784 Carbohydrate-binding-like fold;IPR015364 Rhamnogalacturonase B, N-terminal;IPR016590 Rhamnogalacturonase B		SP		4.39787	4.37379	4.05503	4.22146	7.06615	6.42507	4.11078	4.32606	4.01047	4.29934	4.5447	4.66224	4.38583	4.13825	6.74561	4.21842	4.1549	4.60347	0.167408	-0.0166572	2.14214
FFUJ_01171	[G/T][C/G]GATAA	uncharacterized protein				3 Cys	8.3451	8.69557	8.58254	8.38289	8.79717	8.96937	7.67547	7.85487	9.08318	9.36438	7.00045	6.42917	8.52034	8.48271	8.88327	7.76517	9.22378	6.71481	0.75517	-0.741064	2.16846
FFUJ_01192		uncharacterized protein	IPR021822 Protein of unknown function DUF3405				12.8942	12.2626	11.135	11.1811	12.4826	10.751	10.3956	10.2844	11.2138	10.4306	11.7219	12.1692	12.5784	11.158	11.6168	10.34	10.8222	11.9455	2.23842	0.335824	-0.328723
FFUJ_01251	[G/T][C/G]GATAA	uncharacterized protein	IPR011008 Dimeric alpha-beta barrel			3 Cys	9.56246	9.75199	10.5227	10.7932	9.75482	10.9575	7.43619	7.83631	8.63408	9.13138	8.72591	9.10916	9.65722	10.6579	10.3562	7.63625	8.88273	8.91753	2.02097	1.7752	1.43863
FFUJ_01292		uncharacterized protein					8.58876	9.43963	11.5951	12.2216	10.2055	10.8386	10.8896	11.6964	11.6026	12.2349	11.2024	11.215	9.0142	11.9083	10.5221	11.293	11.9187	11.2087	-2.27883	-0.0104134	-0.686615
FFUJ_01327	[G/T][C/G]GATAA	related to protein kinase RPK1	IPR000719 Protein kinase, catalytic domain;IPR002290 Serine/threonine- / dual-specificity protein kinase, catalytic domain;IPR008271 Serine/threonine-protein kinase, active site;IPR011009 Protein kinase-like domain;IPR017441 Protein kinase, ATP binding site;IPR020635 Tyrosine-protein kinase, catalytic domain	PK			12.4531	11.5939	9.78769	9.64131	11.1696	8.93081	8.5876	8.50367	9.53641	8.44544	9.50385	10.444	12.0235	9.7145	10.0502	8.54563	8.99093	9.9739	3.47785	0.723575	0.0763264
FFUJ_01330		probable delta-1-pyrroline-5-carboxylate dehydrogenase	IPR005931 Delta-1-pyrroline-5-carboxylate dehydrogenase 1;IPR015590 Aldehyde dehydrogenase domain;IPR016160 Aldehyde dehydrogenase, conserved site;IPR016161 Aldehyde/histidinol dehydrogenase;IPR016162 Aldehyde dehydrogenase, N-terminal;IPR016163 Aldehyde dehydrogenase, C-terminal	DH			12.609	11.1873	12.0917	11.1014	13.5217	13.1081	10.8472	9.6316	10.2661	9.59072	10.9351	11.1533	11.8981	11.5966	13.3149	10.2394	9.92839	11.0442	1.65874	1.66818	2.27067
FFUJ_01347	[G/T][C/G]GATAA	uncharacterized protein	IPR000504 RNA recognition motif domain;IPR007275 YTH domain;IPR012677 Nucleotide-binding, alpha-beta plait				12.2014	12.6505	10.2885	10.9807	11.7651	12.7724	9.89723	10.3418	9.0199	8.21695	11.9142	11.8256	12.4259	10.6346	12.2687	10.1195	8.61843	11.8699	2.30641	2.01615	0.398808
FFUJ_01363	[G/T][C/G]GATAA	related to Zn-dependent oxidoreductases	IPR002085 Alcohol dehydrogenase superfamily, zinc-type;IPR011032 GroES-like;IPR013149 Alcohol dehydrogenase, C-terminal;IPR013154 Alcohol dehydrogenase GroES-like;IPR016040 NAD(P)-binding domain;IPR020843 Polyketide synthase, enoylreductase	DH			10.1433	10.257	8.27268	8.94192	11.6473	14.2124	13.061	14.0435	8.83813	12.0956	13.4819	12.7618	10.2002	8.6073	12.9299	13.5522	10.4669	13.1218	-3.35209	-1.85957	-0.191967
FFUJ_01409		uncharacterized protein			SP		7.38081	7.00901	9.13973	8.35918	10.4743	9.732	7.50159	6.03729	7.72052	7.52156	7.9333	7.23552	7.19491	8.74946	10.1031	6.76944	7.62104	7.58441	0.425466	1.12841	2.51873
FFUJ_01416	[G/T][C/G]GATAA	related to acetylxylan esterase	IPR001087 Lipase, GDSL;IPR013830 Esterase, SGNH hydrolase-type;IPR013831 Esterase, SGNH hydrolase-type, subgroup		SP		10.6174	10.616	10.7251	11.1094	9.40127	9.16908	11.0756	11.4013	11.3157	11.4131	11.0556	11.5538	10.6167	10.9172	9.28517	11.2385	11.3644	11.3047	-0.621763	-0.447161	-2.01954
FFUJ_01433	[G/T][C/G]GATAA	uncharacterized protein			SSP	6 Cys	7.03223	7.91104	9.3017	9.85663	8.90352	9.91938	10.7605	10.2711	8.74217	9.74543	11.6807	11.9544	7.47163	9.57917	9.41145	10.5158	9.2438	11.8175	-3.04417	0.335367	-2.40607
FFUJ_01447	[G/T][C/G]GATAA	related to beta-glucosidase	IPR013781 Glycoside hydrolase, catalytic domain;IPR017853 Glycoside hydrolase, superfamily	GH			14.7451	14.4162	13.7845	13.7938	11.7493	12.0639	12.412	12.0028	13.1075	11.8904	11.6243	12.1442	14.5806	13.7892	11.9066	12.2074	12.4989	11.8842	2.37327	1.29024	0.0223624
FFUJ_01463		related to RNA binding protein	IPR019783 Ribosome maturation protein SBDS, N-terminal				11.4631	12.8635	12.4929	13.104	12.2305	11.8263	12.4989	13.5701	13.1689	12.9907	14.3483	14.3682	12.1633	12.7985	12.0284	13.0345	13.0798	14.3583	-0.871212	-0.281338	-2.32987
FFUJ_01465		uncharacterized protein				8 Cys	7.69502	7.56467	7.32246	6.89321	6.23864	6.50246	4.67869	4.57729	5.1026	4.49152	6.39535	5.86145	7.62985	7.10784	6.37055	4.62799	4.79706	6.1284	3.00185	2.31078	0.24215
FFUJ_01566		related to mating type 1-2 protein	IPR009071 High mobility group, superfamily	TF			6.97781	7.44553	7.28773	7.26254	8.49374	8.86842	9.17361	9.28888	8.38362	8.85461	9.85421	9.68305	7.21167	7.27513	8.68108	9.23124	8.61912	9.76863	-2.01958	-1.34399	-1.08755
FFUJ_01583		uncharacterized protein				1 Cys	7.57354	7.73421	12.6221	12.2323	8.08146	6.74027	10.2736	9.08973	12.6747	12.6818	9.53679	9.44436	7.65387	12.4272	7.41087	9.68168	12.6783	9.49057	-2.02781	-0.251049	-2.07971
FFUJ_01604		uncharacterized protein	IPR001214 SET domain	HM			8.86169	11.2299	9.24664	8.135	6.56808	7.36407	9.56313	11.2752	9.59829	9.76738	9.12958	10.3961	10.0458	8.69082	6.96607	10.4192	9.68284	9.76287	-0.373376	-0.992014	-2.79679
FFUJ_01605	[G/T][C/G]GATAA	uncharacterized protein	IPR001810 F-box domain, cyclin-like			7 Cys	13.8218	14.1387	13.0865	13.4036	10.9392	10.3355	13.6712	13.9224	14.3704	14.1807	12.6163	13.0924	13.9803	13.245	10.6373	13.7968	14.2756	12.8543	0.18347	-1.03053	-2.21699
FFUJ_01613		uncharacterized protein					9.94425	10.7868	9.72485	10.3575	11.3057	12.5557	11.129	11.7606	12.2942	12.6558	12.5638	11.9438	10.3655	10.0412	11.9307	11.4448	12.475	12.2538	-1.07931	-2.4338	-0.323115
FFUJ_01650	[G/T][C/G]GATAA	uncharacterized protein					11.7225	11.0103	9.39948	9.47249	10.7258	8.54628	8.32843	8.33969	9.66405	8.63286	9.4994	10.1418	11.3664	9.43598	9.63606	8.33406	9.14846	9.8206	3.03231	0.287527	-0.184536
FFUJ_01652		related to serine protease	IPR008758 Peptidase S28		SP		11.4135	11.8212	11.5209	11.7911	12.7528	12.5839	10.0497	8.8551	8.78454	8.71655	11.769	11.6037	11.6174	11.656	12.6684	9.45239	8.75055	11.6864	2.165	2.90545	0.981967
FFUJ_01661		uncharacterized protein	IPR018713 Domain of unknown function DUF2236				6.66931	6.44279	8.51551	7.70888	8.13652	7.07073	5.59113	5.38913	6.03602	5.23857	8.90846	8.81925	6.55605	8.11219	7.60363	5.49013	5.6373	8.86385	1.06592	2.4749	-1.26023
FFUJ_01667		uncharacterized protein				1 Cys	5.0421	5.86358	4.69423	4.59011	5.41554	5.30215	9.40231	9.35697	7.3895	7.7871	4.98387	4.89238	5.45284	4.64217	5.35885	9.37964	7.5883	4.93813	-3.9268	-2.94613	0.420723
FFUJ_01668		uncharacterized protein				7 Cys	5.28421	7.48302	4.72637	4.94963	4.21739	4.78485	9.2818	9.22062	10.6087	10.896	3.88025	3.82533	6.38361	4.838	4.50112	9.25121	10.7523	3.85279	-2.8676	-5.91432	0.648334
FFUJ_01688		uncharacterized protein					4.28947	5.3248	5.00781	5.01499	4.41238	4.48993	9.28886	7.9263	4.69517	5.96834	4.3173	3.90313	4.80713	5.0114	4.45115	8.60758	5.33175	4.11022	-3.80044	-0.320352	0.340935
FFUJ_01709		probable choline-sulfatase	IPR000917 Sulfatase;IPR017785 Choline-sulfatase;IPR017849 Alkaline phosphatase-like, alpha/beta/alpha;IPR017850 Alkaline-phosphatase-like, core domain;IPR024607 Sulfatase, conserved site;IPR025863 Choline sulfatase enzyme C-terminal domain				13.335	12.3586	11.3416	11.1072	11.4001	12.0837	10.9594	10.3412	10.9172	10.7053	12.2303	10.1306	12.8468	11.2244	11.7419	10.6503	10.8113	11.1804	2.19651	0.413159	0.56147
FFUJ_01713		uncharacterized protein					12.0069	12.318	10.8505	11.0175	10.7936	10.3335	9.93764	10.0594	9.73606	9.51579	10.1003	10.0137	12.1624	10.934	10.5635	9.99851	9.62593	10.057	2.16392	1.30804	0.506551
FFUJ_01716	[G/T][C/G]GATAA	uncharacterized protein	IPR001357 BRCT domain				12.8413	11.957	11.1452	11.0596	12.1874	9.60364	10.3549	10.186	10.894	10.2993	11.0035	11.7214	12.3991	11.1024	10.8955	10.2705	10.5967	11.3625	2.12865	0.505728	-0.466968
FFUJ_01724		uncharacterized protein	IPR013901 Protein of unknown function DUF1772				5.4096	5.53262	11.1403	11.7434	11.8601	11.8685	11.967	11.9665	9.38064	11.2785	11.4014	11.9149	5.47111	11.4418	11.8643	11.9667	10.3296	11.6581	-6.49564	1.11228	0.20615
FFUJ_01729		uncharacterized protein	IPR000210 BTB/POZ-like;IPR011333 BTB/POZ fold;IPR013069 BTB/POZ			3 Cys	10.6763	10.6868	9.10384	9.5692	9.92212	9.76997	8.62151	8.54894	9.057	9.12163	11.4846	11.0537	10.6815	9.33652	9.84604	8.58522	9.08931	11.2691	2.09631	0.247203	-1.4231
FFUJ_01743		related to arginase	IPR006035 Ureohydrolase;IPR023696 Ureohydrolase domain				6.55319	8.40627	5.23972	7.99496	5.81811	7.14466	5.26438	5.28113	5.23023	5.64262	7.1193	6.72145	7.47973	6.61734	6.48139	5.27276	5.43643	6.92037	2.20697	1.18091	-0.438987
FFUJ_01760	[G/T][C/G]GATAA	uncharacterized protein					12.2964	11.2298	10.7136	10.4658	12.1614	10.2092	9.25671	9.10064	10.9339	10.0161	10.5364	10.7468	11.7631	10.5897	11.1853	9.17867	10.475	10.6416	2.58445	0.114693	0.543667
FFUJ_01762		uncharacterized protein	IPR011515 Shugoshin, C-terminal;IPR011516 Shugoshin, N-terminal				12.4237	11.5753	9.71123	9.69195	11.351	9.69748	8.86724	9.16965	9.61319	8.63324	9.86669	10.7764	11.9995	9.70159	10.5243	9.01845	9.12321	10.3216	2.98104	0.578375	0.202701
FFUJ_01779		uncharacterized protein	IPR000675 Cutinase;IPR011150 Cutinase, monofunctional		SP		7.62239	7.15511	8.71808	8.73671	8.15435	9.24345	7.19559	7.09729	8.20076	8.12945	6.25067	6.12057	7.38875	8.72739	8.6989	7.14644	8.16511	6.18562	0.242314	0.562288	2.51328
FFUJ_01783		uncharacterized protein	IPR001128 Cytochrome P450	MO			3.97428	4.66919	4.48984	4.46461	7.65974	4.34811	13.1055	11.2159	8.27442	11.5321	4.23857	3.98581	4.32174	4.47722	6.00393	12.1607	9.90325	4.11219	-7.83896	-5.42602	1.89174
FFUJ_01785	[G/T][C/G]GATAA	uncharacterized protein					9.28669	10.4459	10.4017	12.2731	8.45657	9.73851	8.99049	10.0577	10.4867	11.0147	11.062	11.7538	9.86628	11.3374	9.09754	9.52408	10.7507	11.4079	0.342203	0.586682	-2.31035
FFUJ_01794	[G/T][C/G]GATAA	related to putative multidrug transporter Mfs1.1 (major facilitator family protein)	IPR001411 Tetracycline resistance protein TetB/drug resistance transporter;IPR011701 Major facilitator superfamily;IPR016196 Major facilitator superfamily domain, general substrate transporter;IPR020846 Major facilitator superfamily domain	TP			4.57354	4.40065	4.93161	4.7754	10.0421	10.4713	6.54516	4.69378	4.45868	4.72561	8.58791	7.89128	4.4871	4.85351	10.2567	5.61947	4.59215	8.23959	-1.13237	0.26136	2.0171
FFUJ_01800	[G/T][C/G]GATAA	related to oxidoreductase	IPR002198 Short-chain dehydrogenase/reductase SDR;IPR002347 Glucose/ribitol dehydrogenase;IPR016040 NAD(P)-binding domain	DH			11.7604	11.4489	11.823	12.0815	12.5977	10.3144	11.9308	12.3219	11.2956	11.6407	14.1997	14.064	11.6046	11.9523	11.4561	12.1264	11.4682	14.1318	-0.521766	0.484107	-2.67577
FFUJ_01815		uncharacterized protein				3 Cys	4.88255	4.81707	4.68776	4.8834	5.24049	4.67016	5.36494	5.85831	4.43565	5.34208	7.19426	6.73058	4.84981	4.78558	4.95532	5.61163	4.88887	6.96242	-0.761821	-0.103289	-2.0071
FFUJ_01840	[G/T][C/G]GATAA	related to nicotinamide mononucleotide permease	IPR011701 Major facilitator superfamily;IPR016196 Major facilitator superfamily domain, general substrate transporter;IPR020846 Major facilitator superfamily domain	TP			11.114	10.5926	10.9852	10.6785	6.50072	6.29904	8.21944	7.97565	9.58272	8.66067	6.33669	6.97712	10.8533	10.8318	6.39988	8.09754	9.1217	6.65691	2.75573	1.71014	-0.257026
FFUJ_01853		uncharacterized protein					9.8413	11.0854	11.0462	11.9959	8.92048	11.0321	13.9304	14.237	8.24486	11.885	10.871	11.0482	10.4634	11.521	9.9763	14.0837	10.0649	10.9596	-3.62034	1.4561	-0.9833
FFUJ_01883	[G/T][C/G]GATAA	related to permease	IPR011701 Major facilitator superfamily;IPR016196 Major facilitator superfamily domain, general substrate transporter	TP			7.64766	7.84631	6.41738	6.24151	7.24003	7.55673	8.13636	8.05854	6.66563	6.84972	4.93136	4.26551	7.74699	6.32944	7.39838	8.09745	6.75768	4.59844	-0.350461	-0.428233	2.79994
FFUJ_01884		uncharacterized protein					7.24279	7.89038	6.37822	6.36064	9.88168	10.387	7.0845	7.12844	5.79967	6.55017	8.4001	7.61793	7.56658	6.36943	10.1343	7.10647	6.17492	8.00901	0.460113	0.19451	2.12534
FFUJ_01887	[G/T][C/G]GATAA	uncharacterized protein			SSP		12.2242	10.9541	13.5009	12.9881	7.18649	10.7391	5.74493	7.12585	10.9416	11.0144	11.0384	11.4311	11.5891	13.2445	8.96279	6.43539	10.978	11.2348	5.15375	2.26649	-2.27197
FFUJ_01899	[G/T][C/G]GATAA	uncharacterized protein	IPR000073 Alpha/beta hydrolase fold-1			3 Cys	8.3264	8.75117	6.74512	7.08991	9.18185	9.46865	10.6235	10.3411	9.62283	9.48324	7.85471	8.31039	8.53879	6.91751	9.32525	10.4823	9.55303	8.08255	-1.94352	-2.63552	1.2427
FFUJ_01907		uncharacterized protein					7.42094	10.1148	11.1639	13.5715	11.7429	13.4959	10.841	12.7557	11.6901	12.9941	14.3254	14.1173	8.76785	12.3677	12.6194	11.7983	12.3421	14.2213	-3.03048	0.0256321	-1.60194
FFUJ_01908		uncharacterized protein			SSP	1 Cys	6.01852	7.823	9.05947	11.8814	10.2926	11.3034	8.35874	11.0318	8.73987	10.5885	13.0237	12.7746	6.92076	10.4704	10.798	9.69529	9.66418	12.8992	-2.77453	0.806267	-2.1012
FFUJ_01909		uncharacterized protein					6.82956	9.22194	10.1646	12.7902	9.89779	13.3419	10.668	12.5636	11.4941	12.4709	14.2565	14.3338	8.02575	11.4774	11.6199	11.6158	11.9825	14.2951	-3.59005	-0.505097	-2.67527
FFUJ_01910	[G/T][C/G]GATAA	uncharacterized protein	IPR022124 Protein of unknown function DUF3659			1 Cys	6.40449	6.35905	9.28335	10.6484	9.41468	12.3538	10.4707	11.7561	9.79062	10.6728	13.5342	13.3267	6.38177	9.96589	10.8843	11.1134	10.2317	13.4305	-4.73163	-0.265815	-2.5462
FFUJ_01915		related to alcohol dehydrogenase, class C	IPR002085 Alcohol dehydrogenase superfamily, zinc-type;IPR002328 Alcohol dehydrogenase, zinc-type, conserved site;IPR011032 GroES-like;IPR013149 Alcohol dehydrogenase, C-terminal;IPR013154 Alcohol dehydrogenase GroES-like;IPR016040 NAD(P)-binding domain	DH			7.92052	8.90181	8.58831	9.52303	7.85669	12.2632	10.7924	13.1016	9.10322	10.5998	10.6139	10.137	8.41116	9.05567	10.06	11.947	9.85149	10.3755	-3.53582	-0.795821	-0.315505
FFUJ_01919		uncharacterized protein	IPR001461 Peptidase A1;IPR009007 Peptidase aspartic, catalytic;IPR021109 Peptidase aspartic		SP		4.07637	4.37596	4.0577	4.14246	4.28186	4.6778	6.2742	5.83722	6.50318	6.99536	3.66686	3.92701	4.22616	4.10008	4.47983	6.05571	6.74927	3.79693	-1.82955	-2.64919	0.682895
FFUJ_01920		uncharacterized protein					7.36668	6.50899	8.16515	8.53747	5.76145	4.8524	10.027	9.67488	9.56918	9.59104	7.83331	7.56346	6.93784	8.35131	5.30692	9.85096	9.58011	7.69838	-2.91312	-1.2288	-2.39146
FFUJ_01921		uncharacterized protein					6.96836	5.90469	7.73375	8.06557	4.60295	3.49328	9.46003	9.44791	9.97132	9.65907	6.95315	6.65796	6.43652	7.89966	4.04812	9.45397	9.8152	6.80555	-3.01745	-1.91553	-2.75744
FFUJ_01923	[G/T][C/G]GATAA	uncharacterized protein					11.2587	11.5958	9.25898	9.67649	8.74844	7.15781	13.489	12.8509	13.3194	13.1138	9.46011	9.55536	11.4272	9.46774	7.95312	13.17	13.2166	9.50774	-1.74272	-3.74886	-1.55461
FFUJ_01924		uncharacterized protein				3 Cys	7.08663	8.09649	7.26631	7.22271	8.43584	7.51727	13.3056	13.5996	13.4481	13.388	10.6588	10.514	7.59156	7.24451	7.97655	13.4526	13.4181	10.5864	-5.86101	-6.17354	-2.60985
FFUJ_01925		uncharacterized protein					4.77407	5.59324	4.82418	4.90611	8.59222	7.44499	13.4524	12.6269	13.5077	12.8863	10.774	10.4637	5.18366	4.86515	8.01861	13.0396	13.197	10.6188	-7.85596	-8.33184	-2.60021
FFUJ_01929		related to UDPglucose 4-epimerase	IPR001509 NAD-dependent epimerase/dehydratase;IPR016040 NAD(P)-binding domain				6.69385	6.84385	6.28884	6.67873	7.1326	8.26304	7.57441	7.05492	7.02361	6.72137	12.0189	11.2466	6.76885	6.48379	7.69782	7.31467	6.87249	11.6328	-0.545818	-0.388699	-3.93495
FFUJ_01931		related to nodulin	IPR001107 Band 7 protein				10.4042	10.906	8.25664	9.26693	7.67888	6.75796	11.4512	10.6688	12.1487	11.9533	7.1155	7.42415	10.6551	8.76178	7.21842	11.06	12.051	7.26982	-0.404891	-3.28923	-0.0514052
FFUJ_01943		related to cholinesterase	IPR002018 Carboxylesterase, type B		SP		9.49478	9.72026	10.2997	9.92491	7.26428	6.57364	11.6516	12.02	10.5202	11.3587	6.05659	6.1238	9.60752	10.1123	6.91896	11.8358	10.9395	6.09019	-2.22828	-0.82718	0.828763
FFUJ_01948		uncharacterized protein					8.60683	8.88592	6.8231	6.82881	9.95965	10.7594	8.65725	8.44305	6.57062	7.17536	13.8378	13.1502	8.74638	6.82596	10.3595	8.55015	6.87299	13.494	0.196228	-0.0470344	-3.13446
FFUJ_01965		probable proline racemase	IPR008794 Proline racemase				9.93771	9.49877	9.2031	9.04299	10.4241	6.22066	7.10603	7.20199	8.96514	8.10598	5.30357	5.01092	9.71824	9.12305	8.3224	7.15401	8.53556	5.15725	2.56423	0.587487	3.16515
FFUJ_01978		related to TOB3 (member of AAA-ATPase family)	IPR003593 AAA+ ATPase domain;IPR003959 ATPase, AAA-type, core				10.3229	9.73645	9.68216	11.0365	5.47601	4.7585	9.4936	10.0769	10.0324	10.384	8.647	8.49509	10.0297	10.3593	5.11725	9.78525	10.2082	8.57104	0.244443	0.151118	-3.45379
FFUJ_01979		uncharacterized protein					7.5486	7.45985	7.08067	8.65194	5.13732	4.1803	8.17869	8.68734	8.18029	8.87362	7.84946	7.45824	7.50423	7.86631	4.65881	8.43302	8.52695	7.65385	-0.92879	-0.660647	-2.99504
FFUJ_01981		uncharacterized protein					8.69234	8.78902	5.26955	5.41579	5.32021	3.92297	3.89466	3.78552	6.50811	3.66301	6.24035	7.23757	8.74068	5.34267	4.62159	3.84009	5.08556	6.73896	4.90059	0.257112	-2.11737
FFUJ_01985		putative trichothecene biosynthesis gene			SP		6.87461	5.93221	8.29717	7.38019	11.6138	11.2417	8.2335	7.33822	4.61233	5.10437	7.15173	7.21037	6.40341	7.83868	11.4277	7.78586	4.85835	7.18105	-1.38245	2.98033	4.24669
FFUJ_01986		related to immune-responsive protein 1	IPR005656 MmgE/PrpD				4.86741	5.35831	6.29663	6.26677	9.39281	11.7936	11.3852	11.1462	8.75842	9.88427	6.86751	6.41935	5.11286	6.2817	10.5932	11.2657	9.32134	6.64343	-6.15285	-3.03964	3.94976
FFUJ_01987		related to sugar transporter	IPR003663 Sugar/inositol transporter;IPR005828 General substrate transporter;IPR005829 Sugar transporter, conserved site;IPR016196 Major facilitator superfamily domain, general substrate transporter;IPR020846 Major facilitator superfamily domain	TP			4.75942	4.92025	5.13067	5.24326	7.04357	9.94017	8.2837	8.2671	6.51159	7.84658	4.98867	4.9799	4.83984	5.18697	8.49187	8.2754	7.17909	4.98429	-3.43557	-1.99212	3.50758
FFUJ_01990	[G/T][C/G]GATAA	related to integral membrane protein	IPR025363 Protein of unknown function DUF4267				5.3337	4.98436	5.97131	6.04317	6.52041	5.90045	6.67564	8.05431	5.58549	6.04018	6.79987	6.51921	5.15903	6.00724	6.21043	7.36498	5.81284	6.65954	-2.20595	0.194401	-0.449109
FFUJ_01991		uncharacterized protein			SSP	8 Cys	4.59913	4.32867	4.00158	4.44056	6.4109	6.30694	12.0943	11.8283	8.45734	10.7482	4.67091	4.57152	4.4639	4.22107	6.35892	11.9613	9.60279	4.62121	-7.49741	-5.38172	1.73771
FFUJ_01992		related to hydrophobin			SSP	9 Cys	5.15374	5.26444	5.18605	5.36393	5.74234	5.81655	9.50967	9.69617	6.80967	7.88342	7.39855	7.45812	5.20909	5.27499	5.77945	9.60292	7.34655	7.42834	-4.39383	-2.07156	-1.64889
FFUJ_01995		related to cytochrome P450 monooxygenase	IPR001128 Cytochrome P450;IPR002403 Cytochrome P450, E-class, group IV;IPR017972 Cytochrome P450, conserved site	MO			4.52879	5.52101	4.69354	5.33618	6.27299	5.67621	11.2262	8.65711	5.69959	7.31802	4.70815	4.54607	5.0249	5.01486	5.9746	9.94167	6.50881	4.62711	-4.91677	-1.49395	1.34749
FFUJ_01996		related to C4-dicarboxylate transport protein mae1	IPR004695 C4-dicarboxylate transporter/malic acid transport protein	TP			8.11036	9.49037	8.34949	9.15019	6.86479	9.27088	8.21374	8.85583	7.54849	7.85931	10.5015	10.3457	8.80037	8.74984	8.06784	8.53479	7.7039	10.4236	0.265581	1.04594	-2.35576
FFUJ_02013		uncharacterized protein				2 Cys	4.99563	5.23627	6.40077	5.90791	8.264	9.3816	12.289	12.3153	9.20577	11.4832	6.77573	6.25075	5.11595	6.15434	8.8228	12.3022	10.3445	6.51324	-7.18621	-4.19017	2.30956
FFUJ_02014		uncharacterized protein			SP		8.14171	6.89328	6.88689	6.75942	10.1318	10.3943	5.92441	4.75835	4.4097	4.55159	8.52069	8.23361	7.5175	6.82316	10.2631	5.34138	4.48064	8.37715	2.17611	2.34252	1.8859
FFUJ_02015		uncharacterized protein					8.12567	7.62287	7.21875	6.83558	6.05661	4.90887	7.38279	6.79179	6.52615	7.06756	7.64828	7.80608	7.87427	7.02716	5.48274	7.08729	6.79686	7.72718	0.786977	0.230309	-2.24444
FFUJ_02019		aurofusarin/rubrofusarin efflux pump AFLT	IPR011701 Major facilitator superfamily;IPR016196 Major facilitator superfamily domain, general substrate transporter;IPR020846 Major facilitator superfamily domain	TP			5.72778	6.51595	4.55235	4.59147	4.95104	9.79465	8.65095	10.6997	8.04308	9.00982	6.83238	7.59457	6.12186	4.57191	7.37285	9.67535	8.52645	7.21347	-3.55348	-3.95454	0.159373
FFUJ_02020		related to 2,4-dienoyl-CoA reductase precursor	IPR002085 Alcohol dehydrogenase superfamily, zinc-type;IPR011032 GroES-like;IPR016040 NAD(P)-binding domain;IPR020843 Polyketide synthase, enoylreductase	DH			8.10047	8.91867	8.08791	8.95439	8.49849	8.51822	12.0867	12.1906	13.0738	12.769	11.5258	11.5069	8.50957	8.52115	8.50836	12.1387	12.9214	11.5163	-3.6291	-4.40027	-3.00799
FFUJ_02024	[G/T][C/G]GATAA	uncharacterized protein					8.6764	9.01742	10.7705	10.5823	12.5314	12.5419	8.1199	5.34166	10.6321	9.9397	11.6838	11.0272	8.84691	10.6764	12.5367	6.73078	10.2859	11.3555	2.11613	0.390492	1.18116
FFUJ_02034		uncharacterized protein			SSP	6 Cys	6.67967	5.98105	4.72881	5.41881	6.85264	10.4349	6.63372	6.8552	4.85434	4.81901	5.80709	6.34284	6.33036	5.07381	8.64374	6.74446	4.83667	6.07496	-0.414102	0.237135	2.56878
FFUJ_02039		uncharacterized protein			SSP	10 Cys	11.1747	11.5155	6.81783	7.47172	8.52201	9.10027	6.90137	7.6336	6.6663	7.45967	8.56371	8.86799	11.3451	7.14477	8.81114	7.26748	7.06298	8.71585	4.07762	0.0817927	0.0952873
FFUJ_02054	[G/T][C/G]GATAA	related to methyltransferase					13.1668	13.2228	12.8626	13.1346	11.0128	9.38692	10.7845	11.0424	11.2464	10.6369	10.4731	11.1118	13.1948	12.9986	10.1999	10.9135	10.9416	10.7924	2.28133	2.05696	-0.592555
FFUJ_02056	[G/T][C/G]GATAA	uncharacterized protein				7 Cys	8.77994	9.50426	9.89078	11.3022	9.43594	6.0469	9.28782	10.1365	10.1665	10.0371	10.8361	10.793	9.1421	10.5965	7.74142	9.71216	10.1018	10.8146	-0.570064	0.494716	-3.07313
FFUJ_02057	[G/T][C/G]GATAA	uncharacterized protein					8.40764	8.12037	9.52538	10.6916	8.93341	4.75067	9.0005	9.63441	9.93073	9.77873	10.3539	10.038	8.264	10.1085	6.84204	9.31746	9.85473	10.1959	-1.05345	0.253764	-3.35389
FFUJ_02073		uncharacterized protein	IPR006073 GTP binding domain;IPR007087 Zinc finger, C2H2	TF			4.28113	4.2977	4.24003	4.43944	4.91855	4.37555	5.72541	5.12719	5.90329	7.25873	4.38751	4.49231	4.28941	4.33974	4.64705	5.4263	6.58101	4.43991	-1.13689	-2.24127	0.207142
FFUJ_02077	[G/T][C/G]GATAA	FMS1 - Protein involved in the biosynthesis of pantothenic acid	IPR002937 Amine oxidase				12.5351	11.8193	13.5859	13.4875	8.85963	8.58956	10.1267	9.84945	13.0939	12.5286	7.32681	5.73885	12.1772	13.5367	8.7246	9.98807	12.8112	6.53283	2.18912	0.725453	2.19177
FFUJ_02081		uncharacterized protein	IPR013781 Glycoside hydrolase, catalytic domain;IPR015883 Glycoside hydrolase family 20, catalytic core;IPR017853 Glycoside hydrolase, superfamily;IPR025705 Beta-hexosaminidase subunit alpha/beta	GH			6.78751	6.56206	5.55047	5.55695	8.5598	7.15163	4.66103	4.00167	5.70562	4.67847	7.8185	8.16494	6.67478	5.55371	7.85571	4.33135	5.19205	7.99172	2.34343	0.361666	-0.136005
FFUJ_02082	[G/T][C/G]GATAA	related to sorbitol utilization protein sou1	IPR002347 Glucose/ribitol dehydrogenase;IPR016040 NAD(P)-binding domain	DH		1 Cys	5.18475	6.10086	5.38814	5.25856	5.84862	7.63005	5.11274	5.96934	5.96759	6.26268	4.73561	4.73363	5.6428	5.32335	6.73933	5.54104	6.11513	4.73462	0.101764	-0.791781	2.00471
FFUJ_02084	[G/T][C/G]GATAA	uncharacterized protein	IPR004827 Basic-leucine zipper domain	TF			9.11513	8.33494	6.14508	5.71128	4.37759	4.04357	4.42876	4.47191	7.07627	6.07029	6.31036	6.95292	8.72503	5.92818	4.21058	4.45034	6.57328	6.63164	4.2747	-0.6451	-2.42106
FFUJ_02085		uncharacterized protein					10.473	9.22929	7.42687	7.49721	7.1575	6.23229	7.05027	6.77221	8.71343	7.97368	6.6861	7.46256	9.85116	7.46204	6.6949	6.91124	8.34355	7.07433	2.93992	-0.881513	-0.379432
FFUJ_02087		related to multidrug resistance protein	IPR001140 ABC transporter, transmembrane domain;IPR003439 ABC transporter-like;IPR003593 AAA+ ATPase domain;IPR011527 ABC transporter, transmembrane domain, type 1	TP			13.7845	13.6231	13.3934	13.4829	9.63816	6.99318	12.4034	12.2203	13.5479	13.0218	10.0386	10.6886	13.7038	13.4382	8.31567	12.3119	13.2849	10.3636	1.39188	0.153315	-2.0479
FFUJ_02088		uncharacterized protein				6 Cys	4.78273	6.63949	5.22513	6.03313	10.9677	8.94072	7.1586	6.85471	5.08567	6.95485	6.06937	6.35275	5.71111	5.62913	9.9542	7.00665	6.02026	6.21106	-1.29554	-0.391131	3.74314
FFUJ_02091		related to transposase	IPR004875 DDE superfamily endonuclease, CENP-B-like;IPR006600 HTH CenpB-type DNA-binding domain;IPR007889 DNA binding HTH domain, Psq-type;IPR009057 Homeodomain-like	TF			6.18039	6.8839	5.51167	7.17017	5.59358	6.78344	6.18685	7.35088	5.83577	7.18654	7.97671	8.79823	6.53215	6.34092	6.18851	6.76887	6.51115	8.38747	-0.236724	-0.170232	-2.19896
FFUJ_02099		related to a-agglutinin core protein AGA1	IPR000342 Regulator of G protein signalling;IPR016137 Regulator of G protein signalling superfamily			5 Cys	7.03201	8.51952	6.23963	6.79969	7.59811	9.57816	6.73234	7.30266	6.95093	7.28311	4.57835	5.64936	7.77576	6.51966	8.58814	7.0175	7.11702	5.11385	0.758265	-0.597361	3.47428
FFUJ_02104	[G/T][C/G]GATAA	uncharacterized protein			SSP	17 Cys	3.74232	3.71579	3.65638	3.67853	8.45355	11.6586	4.52296	3.84603	3.76834	3.86043	3.86003	3.75242	3.72906	3.66745	10.0561	4.18449	3.81438	3.80622	-0.455436	-0.14693	6.24983
FFUJ_02105	[G/T][C/G]GATAA	polyketide synthase	IPR001227 Acyl transferase domain;IPR006162 Phosphopantetheine attachment site;IPR009081 Acyl carrier protein-like;IPR011032 GroES-like;IPR013149 Alcohol dehydrogenase, C-terminal;IPR013154 Alcohol dehydrogenase GroES-like;IPR013968 Polyketide synthase, KR;IPR014030 Beta-ketoacyl synthase, N-terminal;IPR014031 Beta-ketoacyl synthase, C-terminal;IPR014043 Acyl transferase;IPR016035 Acyl transferas…	SM			5.80758	5.03612	4.97473	4.82339	14.7875	15.2449	11.6709	4.22774	4.61775	4.05355	5.54832	5.57133	5.42185	4.89906	15.0162	7.94931	4.33565	5.55983	-2.52746	0.563411	9.45635
FFUJ_02106	[G/T][C/G]GATAA	uncharacterized protein	IPR005545 YCII-related;IPR011008 Dimeric alpha-beta barrel				6.02985	6.6266	6.40055	6.58305	14.3471	14.7513	10.8789	7.29598	7.32029	7.48891	6.57729	6.40042	6.32822	6.4918	14.5492	9.08746	7.4046	6.48885	-2.75924	-0.9128	8.06032
FFUJ_02107	[G/T][C/G]GATAA	probable aspartate kinase	IPR001048 Aspartate/glutamate/uridylate kinase;IPR001341 Aspartate kinase domain				6.92214	6.52703	7.19818	7.31389	14.5467	14.7402	11.3881	7.27096	8.24733	8.02336	5.47691	5.7404	6.72458	7.25604	14.6435	9.32955	8.13535	5.60865	-2.60497	-0.879311	9.03483
FFUJ_02108		uncharacterized protein	IPR005645 Serine hydrolase FSH			1 Cys	3.96377	3.84092	3.84804	3.88136	14.3498	14.8577	10.4095	4.00143	3.97604	4.0557	3.85634	4.15726	3.90234	3.8647	14.6037	7.20548	4.01587	4.0068	-3.30313	-0.151173	10.5969
FFUJ_02109		probable homoserine O-acetyltransferase	IPR000073 Alpha/beta hydrolase fold-1;IPR008220 Homoserine acetyltransferase				4.15165	5.1433	4.78069	4.70211	14.4535	15.005	10.5806	5.4363	4.46085	5.29962	3.83022	4.14944	4.64748	4.7414	14.7292	8.00846	4.88024	3.98983	-3.36098	-0.138838	10.7394
FFUJ_02111		uncharacterized protein				9 Cys	4.43038	4.45754	4.47007	4.32939	6.63401	9.54707	4.49025	4.44087	4.61758	4.36517	4.87748	4.99856	4.44396	4.39973	8.09054	4.46556	4.49138	4.93802	-0.0216029	-0.0916474	3.15252
FFUJ_02112		related to zinc-binding dehydrogenase	IPR002085 Alcohol dehydrogenase superfamily, zinc-type;IPR011032 GroES-like;IPR013149 Alcohol dehydrogenase, C-terminal;IPR013154 Alcohol dehydrogenase GroES-like;IPR016040 NAD(P)-binding domain;IPR020843 Polyketide synthase, enoylreductase	DH			7.26269	7.75106	7.98192	8.19288	13.2597	14.756	10.6995	10.9079	7.02675	9.20635	11.4697	10.203	7.50688	8.0874	14.0079	10.8037	8.11655	10.8364	-3.29683	-0.0291504	3.17148
FFUJ_02113	[G/T][C/G]GATAA	probable reductase RED1	IPR002085 Alcohol dehydrogenase superfamily, zinc-type;IPR011032 GroES-like;IPR013149 Alcohol dehydrogenase, C-terminal;IPR016040 NAD(P)-binding domain;IPR020843 Polyketide synthase, enoylreductase	DH			7.85412	7.72196	8.56714	8.63116	14.3751	14.4616	11.6198	9.70929	9.7583	9.80403	10.6813	10.624	7.78804	8.59915	14.4184	10.6645	9.78117	10.6527	-2.87649	-1.18202	3.7657
FFUJ_02114		probable O-acetylhomoserine (thiol)-lyase	IPR000277 Cys/Met metabolism, pyridoxal phosphate-dependent enzyme;IPR006235 O-acetylhomoserine/O-acetylserine sulfhydrylase;IPR015421 Pyridoxal phosphate-dependent transferase, major region, subdomain 1;IPR015422 Pyridoxal phosphate-dependent transferase, major region, subdomain 2;IPR015424 Pyridoxal phosphate-dependent transferase, major domain				4.15717	4.69407	4.414	4.49482	14.9999	15.2001	11.6071	4.80678	4.31534	4.74306	4.8014	5.0095	4.42562	4.45441	15.1	8.20693	4.5292	4.90545	-3.78131	-0.0747883	10.1946
FFUJ_02115		related to nonribosomal peptide synthetase MxcG (component of the myxochelin iron transport regulon)	IPR000873 AMP-dependent synthetase/ligase;IPR009081 Acyl carrier protein-like;IPR013120 Male sterility, NAD-binding;IPR016040 NAD(P)-binding domain;IPR020806 Polyketide synthase, phosphopantetheine-binding domain;IPR020845 AMP-binding, conserved site	SM			4.00707	3.81523	3.80705	3.75693	13.7607	14.2329	9.26052	3.80498	3.76509	3.85993	3.81914	4.05112	3.91115	3.78199	13.9968	6.53275	3.81251	3.93513	-2.6216	-0.030514	10.0617
FFUJ_02116		probable L-lactate dehydrogenase (cytochrome)	IPR000262 FMN-dependent dehydrogenase;IPR008259 FMN-dependent alpha-hydroxy acid dehydrogenase, active site;IPR012133 Alpha-hydroxy acid dehydrogenase, FMN-dependent;IPR013785 Aldolase-type TIM barrel				4.6672	5.26407	4.7251	4.75038	14.8619	15.0614	10.6905	5.47358	5.25465	4.73141	8.85396	8.72355	4.96564	4.73774	14.9617	8.08206	4.99303	8.78876	-3.11642	-0.255293	6.17289
FFUJ_02117		uncharacterized protein	IPR001138 Zn(2)-C6 fungal-type DNA-binding domain	TF			3.89794	4.01187	4.09628	4.08785	13.0268	13.5354	9.01932	4.05502	4.00216	4.12334	4.30424	4.56151	3.95491	4.09206	13.2811	6.53717	4.06275	4.43288	-2.58226	0.0293138	8.84824
FFUJ_02118		probable mfs-multidrug-resistance transporter	IPR011701 Major facilitator superfamily;IPR016196 Major facilitator superfamily domain, general substrate transporter;IPR020846 Major facilitator superfamily domain	TP			6.93917	7.64903	5.70418	6.16145	14.398	15.0929	10.952	11.1526	7.98434	9.21759	7.83417	7.6868	7.2941	5.93282	14.7454	11.0523	8.60096	7.76049	-3.75816	-2.66815	6.98495
FFUJ_02119		related to cutinase transcription factor 1 beta	IPR001138 Zn(2)-C6 fungal-type DNA-binding domain;IPR007219 Transcription factor, fungi	TF			11.2353	11.3917	10.9363	11.2978	14.1177	14.3615	13.0179	12.4889	12.1214	12.4139	11.0532	11.2286	11.3135	11.1171	14.2396	12.7534	12.2677	11.1409	-1.43988	-1.1506	3.09871
FFUJ_02121		uncharacterized protein				2 Cys	4.58291	4.9509	4.49254	4.70485	7.42193	8.8664	4.88088	5.20925	4.98698	4.7499	5.10437	4.82637	4.76691	4.59869	8.14417	5.04506	4.86844	4.96537	-0.278159	-0.269745	3.1788
FFUJ_02122		uncharacterized protein	IPR006629 LPS-induced tumor necrosis factor alpha factor	TF		7 Cys	4.42339	4.76102	4.87218	4.79317	8.34733	11.4916	5.78085	5.03913	4.70152	5.24033	4.82461	4.42554	4.5922	4.83267	9.91949	5.40999	4.97092	4.62507	-0.817789	-0.138252	5.29442
FFUJ_02124	[G/T][C/G]GATAA	uncharacterized protein			SP		3.56477	4.0987	4.04308	4.0418	9.15445	11.1586	5.24195	4.23551	3.83821	4.30461	3.85906	4.0052	3.83174	4.04244	10.1565	4.73873	4.07141	3.93213	-0.90699	-0.0289708	6.2244
FFUJ_02125	[G/T][C/G]GATAA	Haem peroxidase	IPR002007 Haem peroxidase, animal;IPR010255 Haem peroxidase				9.47649	8.90252	8.12017	7.76004	6.99419	7.98344	4.61164	4.56884	6.50388	4.92489	4.05798	4.47787	9.1895	7.9401	7.48882	4.59024	5.71439	4.26792	4.59926	2.22572	3.22089
FFUJ_02148		related to glu/asp-tRNA amidotransferase subunit A	IPR000120 Amidase;IPR023631 Amidase signature domain				4.3837	4.26418	4.78118	4.56472	9.48922	10.4565	5.3792	4.60866	4.5789	4.53427	6.13494	6.13697	4.32394	4.67295	9.97287	4.99393	4.55658	6.13595	-0.669991	0.116366	3.83691
FFUJ_02152		uncharacterized protein	IPR016040 NAD(P)-binding domain				6.93807	5.18405	4.96561	4.46895	7.78925	8.98978	6.09278	5.28689	5.82096	5.10737	6.18457	5.44477	6.06106	4.71728	8.38952	5.68984	5.46417	5.81467	0.371225	-0.746888	2.57485
FFUJ_02159		probable brt1 protein	IPR006056 YjgF-like protein;IPR006175 YjgF/Yer057p/UK114 family;IPR013813 Endoribonuclease L-PSP/chorismate mutase-like			4 Cys	4.80627	4.08405	5.01678	4.84309	7.37743	6.88033	4.13147	3.9905	5.42113	4.05487	4.39709	4.88082	4.44516	4.92994	7.12888	4.06098	4.738	4.63896	0.384177	0.191937	2.48992
FFUJ_02162		probable aldehyde dehydrogenase	IPR015590 Aldehyde dehydrogenase domain;IPR016160 Aldehyde dehydrogenase, conserved site;IPR016161 Aldehyde/histidinol dehydrogenase;IPR016162 Aldehyde dehydrogenase, N-terminal;IPR016163 Aldehyde dehydrogenase, C-terminal	DH			5.35845	4.27163	5.40267	4.80711	8.16363	7.95784	4.96527	4.18806	5.39879	4.70071	5.0567	5.01158	4.81504	5.10489	8.06074	4.57667	5.04975	5.03414	0.238374	0.0551394	3.0266
FFUJ_02165		related to 3-oxoacyl-(acyl carrier protein) reductase	IPR002198 Short-chain dehydrogenase/reductase SDR;IPR002347 Glucose/ribitol dehydrogenase;IPR016040 NAD(P)-binding domain	DH		5 Cys	3.71296	4.30825	4.1251	4.14092	5.76861	8.9226	4.13439	4.29245	4.02701	4.57281	3.71748	3.87815	4.01061	4.13301	7.3456	4.21342	4.29991	3.79781	-0.202809	-0.166901	3.54779
FFUJ_02166		related to 4-coumarate-CoA ligase	IPR000873 AMP-dependent synthetase/ligase;IPR020845 AMP-binding, conserved site;IPR025110 Domain of unknown function DUF4009				3.9039	3.60784	3.68887	3.70866	7.95841	8.30223	3.9276	3.7967	3.7198	3.73167	3.96764	3.73848	3.75587	3.69876	8.13032	3.86215	3.72574	3.85306	-0.106281	-0.0269729	4.27726
FFUJ_02177		uncharacterized protein				1 Cys	5.06431	6.81948	5.57537	6.36477	4.57975	4.47255	8.83859	10.3888	9.28127	10.2829	5.80197	6.85528	5.9419	5.97007	4.52615	9.61368	9.78211	6.32862	-3.67179	-3.81204	-1.80247
FFUJ_02178		related to amino acid permease	IPR002293 Amino acid/polyamine transporter I;IPR004841 Amino acid permease domain	TP			3.78245	4.51086	4.01456	4.39923	4.44208	3.42416	6.03698	7.53399	6.5389	7.45921	4.89236	5.53167	4.14665	4.2069	3.93312	6.78548	6.99905	5.21202	-2.63883	-2.79216	-1.2789
FFUJ_02179	[G/T][C/G]GATAA	related to monocarboxylate transporter 2	IPR011701 Major facilitator superfamily;IPR016196 Major facilitator superfamily domain, general substrate transporter;IPR020846 Major facilitator superfamily domain	TP			7.36968	6.92716	4.80313	5.26211	4.35079	4.13627	4.33406	4.47872	4.8294	4.54239	4.12997	4.1928	7.14842	5.03262	4.24353	4.40639	4.6859	4.16138	2.74203	0.346726	0.0821451
FFUJ_02180	[G/T][C/G]GATAA	related to methyltransferase					10.0217	10.5855	8.84121	9.96775	11.3814	9.81722	12.6394	12.1004	11.3194	11.5639	12.3104	12.5642	10.3036	9.40448	10.5993	12.3699	11.4417	12.4373	-2.06629	-2.0372	-1.83802
FFUJ_02186	[G/T][C/G]GATAA	uncharacterized protein					8.11311	10.9446	9.14935	10.7894	4.71296	4.84908	6.56329	9.48303	9.62493	9.60983	8.41734	8.09408	9.52885	9.9694	4.78102	8.02316	9.61738	8.25571	1.5057	0.352013	-3.47468
FFUJ_02190	[G/T][C/G]GATAA	uncharacterized protein	IPR010828 Alcohol acetyltransferase				11.5699	11.4891	8.70828	8.57715	9.73942	9.16069	8.182	7.02102	6.59183	6.09323	6.16117	5.73949	11.5295	8.64272	9.45006	7.60151	6.34253	5.95033	3.92798	2.30019	3.49973
FFUJ_02191	[G/T][C/G]GATAA	uncharacterized protein					12.539	12.3647	9.64756	9.2206	10.29	10.0373	8.78442	7.56518	6.37991	6.47769	7.45205	7.06661	12.4518	9.43408	10.1636	8.1748	6.4288	7.25933	4.27704	3.00528	2.90427
FFUJ_02192	[G/T][C/G]GATAA	probable bifunctional P-450:NADPH-P450 reductase	IPR001128 Cytochrome P450;IPR001433 Oxidoreductase FAD/NAD(P)-binding;IPR002401 Cytochrome P450, E-class, group I;IPR003097 FAD-binding, type 1;IPR008254 Flavodoxin/nitric oxide synthase;IPR017927 Ferredoxin reductase-type FAD-binding domain;IPR017938 Riboflavin synthase-like beta-barrel;IPR017972 Cytochrome P450, conserved site;IPR023173 NADPH-cytochrome p450 reductase, FAD-binding, alpha-helica…	MO			14.5075	13.7506	10.5192	10.7331	10.2042	8.26297	9.02306	7.84311	6.88751	6.48948	6.46498	6.86015	14.1291	10.6261	9.23361	8.43309	6.68849	6.66257	5.69599	3.93764	2.57104
FFUJ_02197		uncharacterized protein				3 Cys	7.47112	7.07938	6.51062	6.02076	9.25245	8.65646	4.99019	4.24241	3.92376	4.21619	9.10492	8.57713	7.27525	6.26569	8.95446	4.6163	4.06997	8.84102	2.65895	2.19572	0.113434
FFUJ_02198	[G/T][C/G]GATAA	uncharacterized protein	IPR000182 GNAT domain;IPR016181 Acyl-CoA N-acyltransferase	HM			10.4353	10.8811	9.33774	9.33398	11.6774	13.3868	8.11921	8.09561	9.02805	8.22654	10.868	10.5297	10.6582	9.33586	12.5321	8.10741	8.62729	10.6989	2.5508	0.708566	1.8332
FFUJ_02201	[G/T][C/G]GATAA	related to 2`-hydroxyisoflavone reductase	IPR008030 NmrA-like;IPR016040 NAD(P)-binding domain				4.15239	4.14224	4.57616	5.15756	6.52787	6.13052	4.38836	4.57821	4.65771	5.09299	9.4138	8.53036	4.14731	4.86686	6.3292	4.48329	4.87535	8.97208	-0.335974	-0.00848804	-2.64288
FFUJ_02202		uncharacterized protein	IPR011051 RmlC-like cupin domain;IPR014710 RmlC-like jelly roll fold			2 Cys	10.2676	10.1901	7.17232	6.99773	10.4033	9.5947	6.68103	5.14077	5.71278	4.92541	7.71787	7.94269	10.2288	7.08502	9.99901	5.9109	5.31909	7.83028	4.31794	1.76593	2.16874
FFUJ_02205	[G/T][C/G]GATAA	related to galactinol synthase	IPR002495 Glycosyl transferase, family 8				6.19318	5.19257	6.15998	5.38568	8.77676	9.96254	6.42465	4.75506	4.80456	4.57579	6.0491	6.70559	5.69287	5.77283	9.36965	5.58986	4.69017	6.37735	0.103018	1.08266	2.9923
FFUJ_02208		uncharacterized protein				2 Cys	9.22982	9.60628	6.91991	7.2256	8.76397	9.53836	10.8598	10.1801	10.0654	9.63348	11.1614	12.2873	9.41805	7.07275	9.15117	10.52	9.84946	11.7244	-1.10193	-2.77671	-2.57321
FFUJ_02209		uncharacterized protein				6 Cys	9.87213	10.352	5.61424	6.04267	8.5906	10.4248	8.47659	8.82507	6.92062	6.58237	11.6008	12.5821	10.112	5.82846	9.50769	8.65083	6.7515	12.0914	1.46121	-0.92304	-2.58373
FFUJ_02210		related to ankyrin	IPR002110 Ankyrin repeat;IPR007111 NACHT nucleoside triphosphatase;IPR020683 Ankyrin repeat-containing domain				8.46031	9.11277	7.5676	9.6976	8.28684	4.64529	10.1604	10.9529	9.13316	10.0109	11.7706	11.2268	8.78654	8.6326	6.46606	10.5567	9.57205	11.4987	-1.77014	-0.939445	-5.03264
FFUJ_02213	[G/T][C/G]GATAA	related to sugar transport protein STL1	IPR003663 Sugar/inositol transporter;IPR005828 General substrate transporter;IPR005829 Sugar transporter, conserved site;IPR016196 Major facilitator superfamily domain, general substrate transporter;IPR020846 Major facilitator superfamily domain	TP			7.0739	6.45032	6.62455	6.93803	6.27978	6.43816	8.42341	6.76217	6.27052	5.85462	9.06632	10.5136	6.76211	6.78129	6.35897	7.59279	6.06257	9.78996	-0.830677	0.718723	-3.43099
FFUJ_02214		uncharacterized protein				3 Cys	5.64613	5.97873	6.2213	7.07593	9.36589	9.5228	5.987	6.79281	5.71381	5.50988	11.8865	11.3498	5.81243	6.64862	9.44435	6.38991	5.61185	11.6182	-0.57748	1.03677	-2.17381
FFUJ_02217	[G/T][C/G]GATAA	related to tol protein	IPR010730 Heterokaryon incompatibility				7.47042	7.78517	6.51936	8.28095	6.36675	4.0714	7.35642	8.24054	8.9184	9.07906	7.72743	7.40183	7.62779	7.40016	5.21907	7.79848	8.99873	7.56463	-0.170687	-1.59858	-2.34556
FFUJ_02218		uncharacterized protein			SSP	2 Cys	4.63582	4.69062	4.29004	4.34611	10.0735	8.8578	6.18307	4.62518	4.40051	4.76706	6.21656	6.39956	4.66322	4.31808	9.46567	5.40413	4.58378	6.30806	-0.740909	-0.265708	3.15761
FFUJ_02219	[G/T][C/G]GATAA	probable polyketide synthase	IPR000873 AMP-dependent synthetase/ligase;IPR001227 Acyl transferase domain;IPR001242 Condensation domain;IPR009081 Acyl carrier protein-like;IPR013120 Male sterility, NAD-binding;IPR013217 Methyltransferase type 12;IPR013968 Polyketide synthase, KR;IPR014030 Beta-ketoacyl synthase, N-terminal;IPR014031 Beta-ketoacyl synthase, C-terminal;IPR014043 Acyl transferase;IPR016035 Acyl transferase/acyl …	SM			4.63925	4.46531	4.37248	4.32599	7.42767	8.13309	5.07485	4.45035	5.16742	4.77397	5.2092	5.35981	4.55228	4.34924	7.78038	4.7626	4.9707	5.28451	-0.210321	-0.621462	2.49587
FFUJ_02226		uncharacterized protein					6.69835	6.04533	6.54933	6.06444	3.94339	3.92053	7.61724	7.42905	11.0804	10.8737	3.88352	3.97845	6.37184	6.30688	3.93196	7.52314	10.9771	3.93098	-1.1513	-4.67019	0.000977412
FFUJ_02227		uncharacterized protein	IPR002110 Ankyrin repeat;IPR020683 Ankyrin repeat-containing domain				4.78072	4.4117	4.95807	4.45375	3.71694	3.90472	5.4741	5.23735	9.14608	8.87444	3.64745	3.86757	4.59621	4.70591	3.81083	5.35572	9.01026	3.75751	-0.759519	-4.30435	0.0533197
FFUJ_02230		probable ACC deaminase	IPR001926 Pyridoxal phosphate-dependent enzyme, beta subunit				9.38981	9.38716	7.42528	6.42754	4.68508	4.83282	5.43787	5.20327	4.48941	4.81466	6.37267	7.97935	9.38848	6.92641	4.75895	5.32057	4.65204	7.17601	4.06791	2.27437	-2.41706
FFUJ_02231		related to gibberellin 20-oxidase	IPR005123 Oxoglutarate/iron-dependent dioxygenase				7.51368	6.96647	5.37647	5.11868	4.6089	5.3148	4.95698	4.88711	4.8712	4.8407	5.78134	6.7953	7.24007	5.24758	4.96185	4.92205	4.85595	6.28832	2.31803	0.391622	-1.32647
FFUJ_02232	[G/T][C/G]GATAA	related to ERG25 - C-4 methyl sterol oxidase	IPR006694 Fatty acid hydroxylase				8.1204	7.17909	7.03384	6.58771	5.83426	5.3047	5.76966	5.66889	7.36974	6.47507	8.02338	8.49659	7.64974	6.81078	5.56948	5.71927	6.92241	8.25998	1.93047	-0.11163	-2.6905
FFUJ_02239	[G/T][C/G]GATAA	probable acyl-CoA transferases/carnitine dehydratase	IPR003673 CoA-transferase family III;IPR023606 CoA-transferase family III domain				7.38785	7.72818	8.66407	8.40503	8.19527	9.94589	7.75067	7.90933	8.43921	8.25586	6.16493	6.09835	7.55801	8.53455	9.07058	7.83	8.34754	6.13164	-0.271989	0.187011	2.93894
FFUJ_02243		related to triacylglycerol lipase V precursor	IPR002018 Carboxylesterase, type B;IPR019826 Carboxylesterase type B, active site				9.66002	9.27755	9.78316	9.67215	9.15577	10.3021	11.6317	11.7352	10.5248	10.9903	8.49244	8.92058	9.46878	9.72766	9.72893	11.6835	10.7575	8.70651	-2.21467	-1.02988	1.02242
FFUJ_02249		related to neutral amino acid permease	IPR013057 Amino acid transporter, transmembrane	TP			6.42267	7.02972	7.72346	7.71337	4.46084	4.52888	4.72757	5.24416	5.52391	5.69526	3.87014	4.03049	6.7262	7.71842	4.49486	4.98587	5.60958	3.95032	1.74033	2.10883	0.544545
FFUJ_02252		related to NmrA-like family protein	IPR008030 NmrA-like;IPR016040 NAD(P)-binding domain				4.77156	4.66293	4.49657	4.48154	6.36794	4.50442	11.7842	11.3672	4.08096	10.9317	5.49738	5.96601	4.71725	4.48906	5.43618	11.5757	7.50635	5.73169	-6.85848	-3.0173	-0.295511
FFUJ_02254		related to chitinase	IPR001002 Chitin-binding, type 1;IPR001223 Glycoside hydrolase, family 18, catalytic domain;IPR011583 Chitinase II;IPR013781 Glycoside hydrolase, catalytic domain;IPR017853 Glycoside hydrolase, superfamily;IPR018371 Chitin-binding, type 1, conserved site	GH	SP		9.31998	9.35848	6.77709	6.73222	6.89954	8.17911	6.14743	6.48778	4.97372	6.00287	6.67721	6.725	9.33923	6.75465	7.53933	6.3176	5.4883	6.7011	3.02163	1.26636	0.838226
FFUJ_02255		related to agglutinin isolectin 1 precursor	IPR001002 Chitin-binding, type 1		SP		10.8411	11.5202	8.77755	9.42981	8.0863	8.43974	6.51657	6.63776	6.56237	6.47561	7.71212	7.92731	11.1807	9.10368	8.26302	6.57717	6.51899	7.81971	4.60349	2.58468	0.443307
FFUJ_02256	[G/T][C/G]GATAA	related to methyltransferase					8.34003	10.9669	8.70537	9.61574	5.5168	4.22555	8.4399	8.54816	9.05209	9.599	6.68327	8.08985	9.65348	9.16055	4.87118	8.49403	9.32555	7.38656	1.15945	-0.164991	-2.51538
FFUJ_02257		related to toxD protein	IPR002085 Alcohol dehydrogenase superfamily, zinc-type;IPR011032 GroES-like;IPR013149 Alcohol dehydrogenase, C-terminal;IPR013154 Alcohol dehydrogenase GroES-like;IPR016040 NAD(P)-binding domain;IPR020843 Polyketide synthase, enoylreductase	DH			8.43507	7.33794	11.3739	11.077	8.69024	8.61639	8.81934	8.44959	5.93965	7.04595	9.0015	9.02107	7.88651	11.2255	8.65331	8.63446	6.4928	9.01129	-0.747958	4.73267	-0.357971
FFUJ_02262		uncharacterized protein					8.72005	8.50727	10.2414	10.6658	6.15395	4.27612	9.50357	10.426	10.0341	9.97365	11.1369	10.2602	8.61366	10.4536	5.21503	9.96479	10.0039	10.6985	-1.35113	0.449746	-5.48347
FFUJ_02266		uncharacterized protein					9.52826	9.20921	7.5361	7.73288	5.46505	4.62721	8.86874	8.77903	9.97082	9.90632	9.61615	9.21899	9.36874	7.63449	5.04613	8.82388	9.93857	9.41757	0.544853	-2.30408	-4.37144
FFUJ_02267		related to general amidase	IPR000120 Amidase;IPR015830 Amidase, fungi;IPR023631 Amidase signature domain				7.75988	6.72422	7.07602	6.68819	4.50208	4.32021	4.43963	4.95861	6.87878	5.84715	4.01364	4.31004	7.24205	6.8821	4.41115	4.69912	6.36296	4.16184	2.54293	0.519143	0.24931
FFUJ_02271	[G/T][C/G]GATAA	related to acid phosphatase precursor	IPR002828 Survival protein SurE-like phosphatase/nucleotidase		SP		13.8686	14.008	10.6772	11.0047	5.6865	5.86676	8.63362	8.43234	10.8196	9.36195	5.60603	5.88212	13.9383	10.8409	5.77663	8.53298	10.0908	5.74407	5.40531	0.750144	0.0325594
FFUJ_02277		probable NADPH2 dehydrogenase chain OYE2	IPR001155 NADH:flavin oxidoreductase/NADH oxidase, N-terminal;IPR013785 Aldolase-type TIM barrel				4.8374	3.67077	3.55435	3.58556	4.43482	4.09209	9.45985	7.42658	3.61942	7.97572	3.73098	3.78721	4.25409	3.56995	4.26346	8.44322	5.79757	3.7591	-4.18913	-2.22762	0.50436
FFUJ_02283		related to beta transducin-like protein	IPR010730 Heterokaryon incompatibility				11.2101	10.6609	10.3599	10.3778	10.9779	8.80254	11.66	11.304	10.5182	10.4879	11.7427	12.3043	10.9355	10.3689	9.89021	11.482	10.5031	12.0235	-0.546524	-0.134209	-2.13333
FFUJ_02287		probable xanthine dehydrogenase	IPR000674 Aldehyde oxidase/xanthine dehydrogenase, a/b hammerhead;IPR001041 2Fe-2S ferredoxin-type domain;IPR002346 Molybdopterin dehydrogenase, FAD-binding;IPR002888 [2Fe-2S]-binding;IPR005107 CO dehydrogenase flavoprotein, C-terminal;IPR006058 2Fe-2S ferredoxin, iron-sulphur binding site;IPR008274 Aldehyde oxidase/xanthine dehydrogenase, molybdopterin binding;IPR012675 Beta-grasp domain;IPR0161…				13.7702	13.0517	13.7646	13.5301	7.48975	7.0329	10.6054	11.1871	13.2122	12.3977	7.42311	7.68013	13.4109	13.6473	7.26132	10.8963	12.8049	7.55162	2.51466	0.842402	-0.2903
FFUJ_02289		related to Dextranase	IPR005192 Glycoside hydrolase, family 49;IPR011050 Pectin lyase fold/virulence factor;IPR012334 Pectin lyase fold;IPR023226 Glycoside hydrolase, family 49, N-terminal domain	GH	SP		9.68246	9.76955	9.32955	9.43734	8.68879	7.59961	12.052	10.899	9.88631	9.72733	11.1075	11.8597	9.726	9.38345	8.1442	11.4755	9.80682	11.4836	-1.7495	-0.423377	-3.33944
FFUJ_02290		uncharacterized protein					4.19628	4.92292	4.89455	6.36177	6.22547	3.98662	11.6565	10.2987	7.65357	8.72217	8.55105	8.87528	4.5596	5.62816	5.10604	10.9776	8.18787	8.71317	-6.41802	-2.55971	-3.60712
FFUJ_02291		uncharacterized protein			SSP	7 Cys	5.81482	5.95949	5.18308	5.08519	6.05483	5.85528	4.71678	4.88481	4.98971	4.75471	6.8261	9.89627	5.88716	5.13413	5.95506	4.8008	4.87221	8.36118	1.08636	0.261923	-2.40613
FFUJ_02292	[G/T][C/G]GATAA	related to taurine dioxygenase	IPR003819 Taurine catabolism dioxygenase TauD/TfdA				5.94415	5.27193	6.03764	5.59267	6.81683	6.66628	4.18523	4.01527	4.41649	4.01244	11.3179	8.24748	5.60804	5.81516	6.74155	4.10025	4.21447	9.78267	1.50779	1.60069	-3.04112
FFUJ_02300		uncharacterized protein			SSP	4 Cys	5.22627	4.92471	7.65553	7.41478	4.83687	5.02678	5.99949	6.42369	10.3607	10.221	4.46161	5.29523	5.07549	7.53516	4.93182	6.21159	10.2908	4.87842	-1.13609	-2.75569	0.0534036
FFUJ_02301		uncharacterized protein	IPR002935 O-methyltransferase, family 3;IPR011761 ATP-grasp fold;IPR016185 Pre-ATP-grasp fold				5.18063	4.96828	4.73019	4.83059	4.34682	4.11698	6.59565	7.93534	5.21914	5.30326	5.27422	8.02403	5.07446	4.78039	4.2319	7.2655	5.2612	6.64913	-2.19104	-0.480807	-2.41723
FFUJ_02307		probable GTP-binding protein Drab11	IPR001806 Small GTPase superfamily;IPR003578 Small GTPase superfamily, Rho type;IPR003579 Small GTPase superfamily, Rab type;IPR005225 Small GTP-binding protein domain;IPR020849 Small GTPase superfamily, Ras type			3 Cys	10.1078	10.2921	7.81493	8.09313	8.89839	8.39388	6.65138	5.95269	7.61637	6.85577	9.15299	9.53688	10.2	7.95403	8.64613	6.30204	7.23607	9.34494	3.89792	0.717963	-0.698804
FFUJ_02308		uncharacterized protein	IPR001138 Zn(2)-C6 fungal-type DNA-binding domain;IPR021858 Protein of unknown function DUF3468	TF			7.02181	6.99388	5.41526	5.57995	5.67781	5.15286	4.37351	4.41603	4.11734	4.52914	9.75004	9.89001	7.00785	5.49761	5.41533	4.39477	4.32324	9.82003	2.61308	1.17437	-4.40469
FFUJ_02310		uncharacterized protein	IPR001138 Zn(2)-C6 fungal-type DNA-binding domain;IPR007219 Transcription factor, fungi	TF			11.6817	11.5381	11.0865	10.9518	3.99256	5.37091	5.68286	7.15875	10.1821	8.79908	4.06753	3.78001	11.6099	11.0192	4.68173	6.4208	9.49062	3.92377	5.18909	1.52856	0.757966
FFUJ_02311		uncharacterized protein	IPR008579 Domain of unknown function DUF861, cupin-3;IPR011051 RmlC-like cupin domain;IPR014710 RmlC-like jelly roll fold			4 Cys	11.738	10.8056	10.7478	10.3698	8.15184	6.57884	8.30164	9.0869	9.77339	9.07015	6.32524	6.51231	11.2718	10.5588	7.36534	8.69427	9.42177	6.41877	2.57755	1.13703	0.946568
FFUJ_02313	[G/T][C/G]GATAA	related to ankyrin	IPR000845 Nucleoside phosphorylase domain;IPR002110 Ankyrin repeat;IPR020683 Ankyrin repeat-containing domain				12.3937	11.5233	9.95767	9.57175	7.59176	5.21187	7.81521	8.28388	8.79119	7.76522	8.29198	8.6545	11.9585	9.76471	6.40182	8.04955	8.27821	8.47324	3.90894	1.4865	-2.07143
FFUJ_02315		related to seed maturation protein pm25	IPR007011 Seed maturation protein				11.8117	12.6117	11.2792	12.5467	6.6222	9.49292	10.3151	12.6322	11.2451	12.2815	12.6861	12.5583	12.2117	11.9129	8.05756	11.4736	11.7633	12.6222	0.738062	0.149606	-4.56466
FFUJ_02316	[G/T][C/G]GATAA	uncharacterized protein			SSP	2 Cys	12.3466	12.861	9.92997	10.8388	6.12455	6.20789	11.0973	11.4639	11.757	11.732	9.63959	9.8305	12.6038	10.3844	6.16622	11.2806	11.7445	9.73504	1.32318	-1.3601	-3.56883
FFUJ_02317		related to light induced alcohol dehydrogenase Bli-4	IPR002198 Short-chain dehydrogenase/reductase SDR;IPR016040 NAD(P)-binding domain	DH		2 Cys	11.4224	13.9235	13.2336	14.7818	10.4906	12.9464	13.7058	14.5659	14.5809	14.7721	14.7267	14.9317	12.6729	14.0077	11.7185	14.1358	14.6765	14.8292	-1.4629	-0.668759	-3.1107
FFUJ_02318	[G/T][C/G]GATAA	related to RF2 protein	IPR001002 Chitin-binding, type 1;IPR001223 Glycoside hydrolase, family 18, catalytic domain;IPR001579 Glycoside hydrolase, chitinase active site;IPR002482 Peptidoglycan-binding Lysin subgroup;IPR011583 Chitinase II;IPR013781 Glycoside hydrolase, catalytic domain;IPR017853 Glycoside hydrolase, superfamily;IPR018371 Chitin-binding, type 1, conserved site;IPR018392 Peptidoglycan-binding lysin domain	GH	SP		14.5113	14.4751	13.347	13.8138	10.9571	10.3583	13.3332	13.6832	13.8088	13.5703	14.0082	14.2234	14.4932	13.5804	10.6577	13.5082	13.6896	14.1158	0.985028	-0.109175	-3.45806
FFUJ_02322		uncharacterized protein	IPR011990 Tetratricopeptide-like helical;IPR024983 CHAT domain				9.2819	8.24025	8.14893	8.08245	5.68133	4.22539	4.99239	5.36042	7.12889	6.37684	4.20418	5.39993	8.76107	8.11569	4.95336	5.1764	6.75286	4.80205	3.58467	1.36283	0.151307
FFUJ_02323	[G/T][C/G]GATAA	uncharacterized protein	IPR002523 Mg2+ transporter protein, CorA-like/Zinc transport protein ZntB	TP			5.2938	5.02649	4.23771	4.72307	4.53516	4.34318	8.31422	8.19842	8.94985	9.25892	4.5575	4.44957	5.16014	4.48039	4.43917	8.25632	9.10438	4.50353	-3.09617	-4.62399	-0.0643614
FFUJ_02324		uncharacterized protein					10.4736	10.9454	10.0555	10.1226	11.234	10.9775	12.7291	12.8768	11.3781	11.9602	11.9014	11.6708	10.7095	10.089	11.1057	12.8029	11.6692	11.7861	-2.09347	-1.58012	-0.680398
FFUJ_02325		related to oxidoreductase CipA-like	IPR016040 NAD(P)-binding domain				11.0141	10.8525	9.72364	9.87962	11.1308	11.1995	13.8749	14.1988	10.4664	12.4158	12.174	11.6638	10.9333	9.80163	11.1652	14.0369	11.4411	11.9189	-3.10356	-1.63947	-0.753683
FFUJ_02326		uncharacterized protein	IPR007867 Glucose-methanol-choline oxidoreductase, C-terminal				5.46936	4.75737	5.32887	5.10417	7.38107	9.17442	11.1115	12.141	5.12507	7.67178	8.61249	7.41822	5.11337	5.21652	8.27774	11.6262	6.39842	8.01536	-6.51288	-1.1819	0.262389
FFUJ_02327		related to Staphylococcus multidrug resistance protein	IPR011701 Major facilitator superfamily;IPR016196 Major facilitator superfamily domain, general substrate transporter	TP			6.52819	7.11038	5.77395	5.57088	10.4947	11.4837	13.228	12.8979	12.6788	12.2431	12.3198	12.4809	6.81928	5.67241	10.9892	13.063	12.4609	12.4004	-6.24368	-6.7885	-1.41113
FFUJ_02329	[G/T][C/G]GATAA	related to CAR2 - ornithine aminotransferase	IPR005814 Aminotransferase class-III;IPR015421 Pyridoxal phosphate-dependent transferase, major region, subdomain 1;IPR015422 Pyridoxal phosphate-dependent transferase, major region, subdomain 2;IPR015424 Pyridoxal phosphate-dependent transferase, major domain				5.33884	4.24633	5.07717	4.57803	6.08636	6.03457	8.51941	7.09868	10.7451	8.67412	6.89019	6.59288	4.79259	4.8276	6.06047	7.80904	9.70959	6.74153	-3.01646	-4.88199	-0.681064
FFUJ_02334		related to lactose regulatory protein	IPR001138 Zn(2)-C6 fungal-type DNA-binding domain;IPR007219 Transcription factor, fungi	TF			8.80597	9.15188	9.05389	8.74073	10.4155	11.5231	9.48469	9.82177	8.75448	9.40092	8.25425	9.03227	8.97893	8.89731	10.9693	9.65323	9.0777	8.64326	-0.674304	-0.180385	2.32607
FFUJ_02342	[G/T][C/G]GATAA	related to isovaleryl-CoA dehydrogenase	IPR006090 Acyl-CoA oxidase/dehydrogenase, type 1;IPR006091 Acyl-CoA oxidase/dehydrogenase, central domain;IPR006092 Acyl-CoA dehydrogenase, N-terminal;IPR009075 Acyl-CoA dehydrogenase/oxidase C-terminal;IPR009100 Acyl-CoA dehydrogenase/oxidase;IPR013786 Acyl-CoA dehydrogenase/oxidase, N-terminal				10.7027	10.3677	11.2428	11.0403	11.4511	11.9898	12.7134	11.1174	13.7753	13.6255	11.3163	11.3785	10.5352	11.1416	11.7204	11.9154	13.7004	11.3474	-1.38024	-2.55887	0.373003
FFUJ_02343		uncharacterized protein					8.30579	7.93991	8.2734	8.48644	10.1051	10.3669	11.4472	9.24903	12.7647	12.2472	9.71918	9.59624	8.12285	8.37992	10.236	10.3481	12.5059	9.65771	-2.22527	-4.12601	0.578272
FFUJ_02345		related to citrate lyase beta subunit	IPR005000 Aldehyde-lyase domain;IPR014729 Rossmann-like alpha/beta/alpha sandwich fold;IPR014730 Electron transfer flavoprotein, alpha/beta-subunit, N-terminal;IPR015813 Pyruvate/Phosphoenolpyruvate kinase				4.65047	4.09119	4.66923	4.42108	6.46437	7.54219	5.38938	4.32778	7.68015	6.58757	5.47985	5.31123	4.37083	4.54515	7.00328	4.85858	7.13386	5.39554	-0.487752	-2.58871	1.60774
FFUJ_02346		related to multidrug resistant protein	IPR011701 Major facilitator superfamily;IPR016196 Major facilitator superfamily domain, general substrate transporter;IPR020846 Major facilitator superfamily domain	TP			6.97633	9.46985	9.6227	10.9421	9.38663	10.1739	8.57751	9.20935	8.7175	8.86499	11.5677	12.1907	8.22309	10.2824	9.78025	8.89343	8.79124	11.8792	-0.67034	1.49115	-2.09897
FFUJ_02347	[G/T][C/G]GATAA	uncharacterized protein			NCSP		11.72	12.474	8.17048	8.94821	7.83925	7.09436	8.98953	8.32639	10.4165	10.1373	6.06661	7.63116	12.097	8.55934	7.46681	8.65796	10.2769	6.84889	3.43907	-1.71758	0.617923
FFUJ_02348	[G/T][C/G]GATAA	related to ABC transporter	IPR003439 ABC transporter-like;IPR003593 AAA+ ATPase domain;IPR017871 ABC transporter, conserved site	TP			7.25152	5.14918	8.2144	8.19737	8.98539	7.82679	6.11652	4.97098	4.33083	4.857	7.5684	8.19822	6.20035	8.20589	8.40609	5.54375	4.59391	7.88331	0.6566	3.61198	0.522781
FFUJ_02349	[G/T][C/G]GATAA	related to transcription co-repressor GAL80	IPR000683 Oxidoreductase, N-terminal;IPR016040 NAD(P)-binding domain				8.36818	8.58756	8.72416	9.53999	10.3326	12.5526	11.7272	13.0858	7.3535	11.2434	13.3604	12.535	8.47787	9.13207	11.4426	12.4065	9.29844	12.9477	-3.92865	-0.166369	-1.50506
FFUJ_02352		related to YRO2 protein	IPR001425 Rhodopsin, archaeal/bacterial/fungal;IPR018229 Rhodopsin, retinal binding site			3 Cys	9.77693	12.4604	11.0789	13.2538	12.1181	12.414	14.3038	14.312	13.1815	13.6164	14.3526	14.4686	11.1187	12.1663	12.266	14.3079	13.3989	14.4106	-3.18923	-1.23259	-2.14461
FFUJ_02357		uncharacterized protein					7.62397	7.77644	7.93328	8.30054	5.45179	4.03351	10.8475	10.2727	9.92349	10.1626	6.20541	7.12482	7.70021	8.11691	4.74265	10.5601	10.043	6.66511	-2.8599	-1.92611	-1.92246
FFUJ_02358		uncharacterized protein					8.13195	9.2583	7.95446	8.37602	6.32105	4.63347	12.0632	11.297	10.2444	10.6901	7.1213	8.58248	8.69512	8.16524	5.47726	11.6801	10.4673	7.85189	-2.985	-2.30203	-2.37463
FFUJ_02367		uncharacterized protein	IPR017956 AT hook, DNA-binding motif;IPR020478 AT hook-like	TF			11.3211	10.7021	9.04346	8.83408	6.94675	6.58521	8.04698	8.00081	8.86244	7.47187	7.27168	7.31596	11.0116	8.93877	6.76598	8.02389	8.16716	7.29382	2.98773	0.771612	-0.527839
FFUJ_02368	[G/T][C/G]GATAA	uncharacterized protein					10.8528	11.3703	11.1545	11.5606	8.51933	9.09958	9.99554	10.2906	11.8202	10.5788	10.6653	11.1146	11.1115	11.3575	8.80946	10.143	11.1995	10.8899	0.968482	0.158047	-2.08049
FFUJ_02369		related to BCS1 protein precursor	IPR003593 AAA+ ATPase domain;IPR003959 ATPase, AAA-type, core;IPR003960 ATPase, AAA-type, conserved site;IPR014851 BCS1, N-terminal				9.73613	10.2526	10.6715	10.7412	8.03565	7.50204	10.6898	10.6671	11.0355	11.2874	10.5314	10.6685	9.99435	10.7063	7.76884	10.6784	11.1615	10.6	-0.684068	-0.455101	-2.83112
FFUJ_02370		related to alpha-L-arabinofuranosidase 1	IPR010720 Alpha-L-arabinofuranosidase, C-terminal;IPR013781 Glycoside hydrolase, catalytic domain;IPR017853 Glycoside hydrolase, superfamily	GH			10.4258	10.375	10.9663	11.1338	8.04278	7.56572	7.84203	7.69175	9.54339	8.83362	7.33595	7.94554	10.4004	11.05	7.80425	7.76689	9.18851	7.64074	2.63354	1.86152	0.163506
FFUJ_02379	[G/T][C/G]GATAA	uncharacterized protein					6.33593	7.31615	7.05989	7.80943	10.3799	8.66228	9.52945	8.69802	6.387	6.48791	11.5029	11.4317	6.82604	7.43466	9.52107	9.11374	6.43746	11.4673	-2.2877	0.9972	-1.94623
FFUJ_02381		uncharacterized protein					4.92545	4.56859	4.19564	4.19259	4.67049	3.61467	9.91377	8.54755	5.21228	7.0763	4.11688	4.21537	4.74702	4.19412	4.14258	9.23066	6.14429	4.16612	-4.48364	-1.95017	-0.023545
FFUJ_02385		uncharacterized protein				2 Cys	8.25369	8.23601	8.35486	8.80552	3.99	3.80323	6.06614	5.69375	8.14029	7.74326	6.12181	7.65711	8.24485	8.58019	3.89661	5.87995	7.94177	6.88946	2.36491	0.638417	-2.99284
FFUJ_02390	[G/T][C/G]GATAA	uncharacterized protein	IPR003609 Apple-like		SP		14.47	14.2142	13.4942	13.7198	6.78552	5.39723	11.9786	12.6834	13.6438	12.7663	8.71307	10.9785	14.3421	13.607	6.09137	12.331	13.2051	9.84581	2.01111	0.401946	-3.75444
FFUJ_02435		uncharacterized protein	IPR000767 Disease resistance protein				10.9895	10.4848	12.025	11.7223	11.6344	11.5531	9.31494	8.67377	10.0492	9.82625	9.75705	8.43643	10.7371	11.8736	11.5938	8.99436	9.93773	9.09674	1.74277	1.93589	2.49703
FFUJ_02476		uncharacterized protein					12.4517	12.0835	10.6331	10.5869	12.1428	11.0857	9.70663	9.63148	10.795	9.81161	11.1631	11.6099	12.2676	10.61	11.6142	9.66905	10.3033	11.3865	2.59856	0.306674	0.22773
FFUJ_02485	[G/T][C/G]GATAA	uncharacterized protein	IPR003609 Apple-like		SSP	9 Cys	9.82203	10.4334	6.62596	7.41087	8.93599	8.66136	6.63111	5.16914	8.56589	4.36629	11.1412	11.1111	10.1277	7.01841	8.79867	5.90012	6.46609	11.1261	4.22758	0.552322	-2.32744
FFUJ_02504		related to SRP40 - suppressor of mutant AC40 of RNA polymerase I and III	IPR004827 Basic-leucine zipper domain	TF			9.23242	10.1834	9.52465	10.2896	8.95006	10.4232	7.74522	7.70957	7.72965	8.10859	13.445	12.2504	9.70789	9.90712	9.68663	7.7274	7.91912	12.8477	1.98049	1.988	-3.16103
FFUJ_02521	[G/T][C/G]GATAA	related to GNT1 alphaN-acetylglucosamine transferase K. lactis					13.1791	13.1663	12.077	12.2809	10.8886	11.4602	10.3184	10.0956	11.2466	10.6247	10.3741	10.3968	13.1727	12.1789	11.1744	10.207	10.9357	10.3855	2.96576	1.24327	0.788915
FFUJ_02531		uncharacterized protein	IPR013027 FAD-dependent pyridine nucleotide-disulphide oxidoreductase;IPR023753 Pyridine nucleotide-disulphide oxidoreductase, FAD/NAD(P)-binding domain				10.8235	10.7578	9.86367	9.92219	8.68704	12.2275	10.4953	12.1076	9.5492	10.5241	8.5357	8.13962	10.7906	9.89293	10.4573	11.3015	10.0367	8.33766	-0.510831	-0.143746	2.1196
FFUJ_02542	[G/T][C/G]GATAA	uncharacterized protein					11.0929	10.9918	10.3294	10.2818	4.48815	3.98316	7.80636	8.22469	8.53164	8.37693	4.24017	6.48738	11.0424	10.3056	4.23566	8.01552	8.45429	5.36377	3.02684	1.85131	-1.12812
FFUJ_02543	[G/T][C/G]GATAA	uncharacterized protein					8.7929	8.50181	8.27447	8.12953	3.8595	4.55376	5.85334	6.98183	6.24372	6.54613	3.71854	4.20091	8.64735	8.202	4.20663	6.41758	6.39493	3.95973	2.22977	1.80707	0.246906
FFUJ_02563	[G/T][C/G]GATAA	probable alkaline phosphatase	IPR001952 Alkaline phosphatase;IPR017849 Alkaline phosphatase-like, alpha/beta/alpha;IPR017850 Alkaline-phosphatase-like, core domain		SP		6.1384	5.24059	6.61528	6.25183	11.2385	8.07273	8.05262	7.02078	6.96983	7.28944	11.4553	13.0615	5.6895	6.43356	9.65562	7.5367	7.12964	12.2584	-1.8472	-0.696079	-2.60281
FFUJ_02574		probable ATP-binding multidrug cassette transport protein	IPR003439 ABC transporter-like;IPR003593 AAA+ ATPase domain;IPR010929 CDR ABC transporter;IPR013525 ABC-2 type transporter;IPR017871 ABC transporter, conserved site	TP			13.2583	12.2837	12.706	12.4874	8.0013	6.50491	13.4349	13.2381	12.4163	12.9784	12.8131	12.0232	12.771	12.5967	7.25311	13.3365	12.6973	12.4181	-0.565504	-0.100629	-5.16504
FFUJ_02580		related to dityrosine transporter	IPR011701 Major facilitator superfamily;IPR016196 Major facilitator superfamily domain, general substrate transporter;IPR020846 Major facilitator superfamily domain	TP			8.40208	8.5314	8.90571	8.95895	9.02755	8.92129	11.6919	11.3618	8.29346	8.91436	7.96877	7.83688	8.46674	8.93233	8.97442	11.5269	8.60391	7.90283	-3.06013	0.328422	1.07159
FFUJ_02581		uncharacterized protein				3 Cys	9.11363	9.55575	9.69631	9.89996	11.6883	11.6684	8.15094	8.29608	6.74311	7.63063	10.2961	9.82799	9.33469	9.79813	11.6783	8.22351	7.18687	10.0621	1.11118	2.61126	1.61626
FFUJ_02599		probable SH3-domain protein Cyk3	IPR001452 Src homology-3 domain;IPR002931 Transglutaminase-like;IPR011511 Variant SH3				12.695	11.9345	11.0992	11.0967	11.7481	9.65543	10.1394	10.458	10.9474	10.3568	10.6214	11.4426	12.3148	11.0979	10.7018	10.2987	10.6521	11.032	2.01604	0.445855	-0.330247
FFUJ_02632		related to PTR2 - Di- and tripeptide permease	IPR000109 Oligopeptide transporter;IPR016196 Major facilitator superfamily domain, general substrate transporter;IPR018456 PTR2 family proton/oligopeptide symporter, conserved site	TP			12.2849	11.6003	6.36776	5.85989	8.07095	4.2622	13.6856	12.1162	6.28804	6.51041	4.2496	4.00785	11.9426	6.11382	6.16657	12.9009	6.39923	4.12873	-0.958316	-0.285403	2.03785
FFUJ_02635	[G/T][C/G]GATAA	uncharacterized protein					7.61742	8.63853	6.69921	6.34438	4.1006	4.38087	6.08375	6.1123	7.25954	6.68	4.41063	4.4355	8.12797	6.52179	4.24074	6.09802	6.96977	4.42306	2.02995	-0.447975	-0.182327
FFUJ_02644	[G/T][C/G]GATAA	uncharacterized protein			SP		13.8135	13.2899	12.8961	12.8518	11.4969	11.0615	10.4932	10.6205	11.5311	10.7003	10.6613	11.4097	13.5517	12.874	11.2792	10.5568	11.1157	11.0355	2.99486	1.75824	0.243716
FFUJ_02647	[G/T][C/G]GATAA	related to exo-alpha-sialidase / neuraminidase			SP		12.8145	13.1207	11.0333	11.7605	10.5782	10.9333	10.5667	10.4777	9.99157	10.2277	10.4031	10.7006	12.9676	11.3969	10.7557	10.5222	10.1096	10.5519	2.44533	1.28728	0.203853
FFUJ_02685		related to acid phosphatase	IPR008967 p53-like transcription factor, DNA-binding;IPR024061 NDT80 DNA-binding domain	TF			11.1702	9.9771	11.7865	11.0291	11.2755	11.9209	9.04692	8.25155	8.82547	8.38795	8.87184	8.83055	10.5736	11.4078	11.5982	8.64924	8.60671	8.8512	1.92439	2.80108	2.747
FFUJ_02691		probable glucose repressible protein Grg1	IPR020100 Glucose-repressible protein Grg1				4.61615	4.23941	4.721	4.94403	4.758	5.70404	5.57703	6.09858	7.97314	9.68863	8.63895	11.0503	4.42778	4.83251	5.23102	5.83781	8.83089	9.84464	-1.41003	-3.99837	-4.61361
FFUJ_02698	[G/T][C/G]GATAA	related to kinesin-like protein kif1c	IPR001752 Kinesin, motor domain;IPR019821 Kinesin, motor region, conserved site				12.2479	11.7239	9.61802	9.65728	11.0526	8.21654	8.6863	8.41705	9.95117	8.86031	9.78889	10.7044	11.9859	9.63765	9.63457	8.55168	9.40574	10.2467	3.43423	0.231907	-0.612092
FFUJ_02703	[G/T][C/G]GATAA	uncharacterized protein	IPR011564 Telomere end binding protein;IPR012340 Nucleic acid-binding, OB-fold;IPR016027 Nucleic acid-binding, OB-fold-like				10.7311	10.0735	9.32828	8.93619	10.2461	8.48469	8.32744	8.20328	8.29486	7.35674	10.4742	10.4054	10.4023	9.13223	9.36539	8.26536	7.8258	10.4398	2.1369	1.30643	-1.07439
FFUJ_02709		related to monocarboxylate transporter 4	IPR011701 Major facilitator superfamily;IPR016196 Major facilitator superfamily domain, general substrate transporter	TP			10.4531	10.2287	8.17765	8.05921	12.8126	13.8847	10.4107	9.84933	8.45833	8.61307	11.4927	10.9888	10.3409	8.11843	13.3487	10.13	8.5357	11.2408	0.210856	-0.417271	2.10788
FFUJ_02714		related to CTNS protein	IPR006603 Cystinosin/ERS1p repeat			2 Cys	13.0801	14.0174	12.2882	12.8444	10.9805	11.268	13.9992	13.6917	14.0039	13.5751	13.4778	12.9447	13.5488	12.5663	11.1242	13.8455	13.7895	13.2112	-0.296696	-1.2232	-2.08701
FFUJ_02717	[G/T][C/G]GATAA	uncharacterized protein					10.9054	10.8545	10.3088	10.4392	10.3298	10.1749	8.26247	8.69177	8.34707	8.23226	9.9436	9.97077	10.8799	10.374	10.2523	8.47712	8.28966	9.95719	2.40283	2.08435	0.295152
FFUJ_02769		uncharacterized protein					10.2495	9.43546	8.73492	8.37053	5.6405	5.64649	7.91288	7.45328	8.94789	8.82681	5.55937	5.75898	9.84248	8.55272	5.6435	7.68308	8.88735	5.65917	2.1594	-0.334628	-0.0156746
FFUJ_02770		related to triacylglycerol lipase II precursor	IPR002018 Carboxylesterase, type B;IPR019819 Carboxylesterase type B, conserved site;IPR019826 Carboxylesterase type B, active site				11.5018	11.4038	8.63988	9.07273	8.63047	9.67798	8.98346	9.54356	8.21863	7.86863	9.21001	9.17071	11.4528	8.8563	9.15423	9.26351	8.04363	9.19036	2.18928	0.812677	-0.0361306
FFUJ_02784		uncharacterized protein	IPR001660 Sterile alpha motif domain;IPR001849 Pleckstrin homology domain;IPR011510 Sterile alpha motif, type 2;IPR011993 Pleckstrin homology-like domain;IPR013761 Sterile alpha motif/pointed domain				14.0804	13.5714	13.1451	12.8219	10.4306	10.7128	12.1324	11.2455	12.6694	12.1773	10.2802	10.8384	13.8259	12.9835	10.5717	11.6889	12.4234	10.5593	2.13691	0.560157	0.0124037
FFUJ_02788	[G/T][C/G]GATAA	uncharacterized protein				2 Cys	6.03124	7.55788	5.2312	5.73516	6.67797	7.35185	8.77936	10.3547	7.19078	8.66393	7.31265	8.34325	6.79456	5.48318	7.01491	9.56703	7.92735	7.82795	-2.77247	-2.44417	-0.813038
FFUJ_02789		uncharacterized protein				9 Cys	9.8516	11.3077	10.0065	11.027	10.1663	11.0163	12.4559	13.35	12.1357	12.9046	10.8192	11.1651	10.5796	10.5167	10.5913	12.9029	12.5201	10.9922	-2.32327	-2.00339	-0.400875
FFUJ_02817	[G/T][C/G]GATAA	related to putative multidrug transporter	IPR001411 Tetracycline resistance protein TetB/drug resistance transporter;IPR011701 Major facilitator superfamily;IPR016196 Major facilitator superfamily domain, general substrate transporter;IPR020846 Major facilitator superfamily domain	TP			6.27753	6.41878	5.62131	5.76763	4.37381	4.32455	8.34674	8.7562	9.86225	10.6755	7.43733	8.38731	6.34816	5.69447	4.34918	8.55147	10.2689	7.91232	-2.20331	-4.57441	-3.56314
FFUJ_02827	[G/T][C/G]GATAA	uncharacterized protein					11.6139	11.6579	11.4915	11.6957	11.6138	10.9219	11.7723	11.7877	11.7067	11.6571	13.6739	13.399	11.6359	11.5936	11.2678	11.78	11.6819	13.5364	-0.144109	-0.0882777	-2.26859
FFUJ_02838	[G/T][C/G]GATAA	probable DFG5 protein	IPR005198 Glycoside hydrolase, family 76;IPR008928 Six-hairpin glycosidase-like;IPR012341 Six-hairpin glycosidase;IPR014480 Mannan endo-1,6-alpha-mannosidase	GH	SP		9.57335	10.5185	9.58537	10.4584	14.2699	14.4547	12.9974	12.6811	10.0971	11.2972	14.5518	14.2694	10.0459	10.0219	14.3623	12.8392	10.6972	14.4106	-2.79332	-0.675248	-0.0482787
FFUJ_02892		uncharacterized protein					11.2563	10.4438	13.0311	12.9223	9.53869	8.3518	12.751	12.6943	12.9526	12.9217	13.1344	12.8586	10.8501	12.9767	8.94525	12.7226	12.9372	12.9965	-1.87257	0.0395873	-4.05124
FFUJ_02902		probable protein kinase Eg22	IPR000719 Protein kinase, catalytic domain;IPR002290 Serine/threonine- / dual-specificity protein kinase, catalytic domain;IPR008271 Serine/threonine-protein kinase, active site;IPR011009 Protein kinase-like domain;IPR017441 Protein kinase, ATP binding site;IPR020635 Tyrosine-protein kinase, catalytic domain	PK			12.7916	12.5155	10.8111	11.1159	11.8629	9.90203	10.443	10.5304	10.9582	10.4547	10.9826	11.6785	12.6535	10.9635	10.8825	10.4867	10.7064	11.3306	2.16685	0.257081	-0.448112
FFUJ_02936		uncharacterized protein					8.05677	7.82096	8.71555	8.48748	7.44866	7.24021	7.61688	7.45718	7.64414	7.27028	10.0196	10.0545	7.93886	8.60151	7.34444	7.53703	7.45721	10.037	0.401835	1.1443	-2.69258
FFUJ_02937		uncharacterized protein				2 Cys	8.11838	8.60499	8.49592	8.74829	7.43133	7.89351	7.63728	8.20884	7.89657	7.90472	9.87758	10.142	8.36169	8.6221	7.66242	7.92306	7.90065	10.0098	0.438626	0.721456	-2.34738
FFUJ_02976		uncharacterized protein				3 Cys	12.2945	12.8696	12.6932	11.9202	13.9653	14.611	12.1004	12.1618	11.8316	11.6342	12.036	12.4535	12.582	12.3067	14.2882	12.1311	11.7329	12.2448	0.450973	0.573762	2.04341
FFUJ_02991		related to multidrug resistance protein	IPR001140 ABC transporter, transmembrane domain;IPR003439 ABC transporter-like;IPR003593 AAA+ ATPase domain;IPR011527 ABC transporter, transmembrane domain, type 1;IPR017871 ABC transporter, conserved site;IPR017940 ABC transporter, integral membrane type 1	TP			11.5896	11.227	11.4214	11.032	10.5799	8.86241	12.6924	12.026	11.6139	11.576	11.8092	12.02	11.4083	11.2267	9.72118	12.3592	11.5949	11.9146	-0.950898	-0.368207	-2.19346
FFUJ_03038		related to DNA polymerase theta	IPR001650 Helicase, C-terminal;IPR011545 DNA/RNA helicase, DEAD/DEAH box type, N-terminal;IPR014001 Helicase, superfamily 1/2, ATP-binding domain				8.57406	7.7336	6.10647	5.77325	7.87408	6.43139	5.57665	5.3919	6.48773	5.00953	7.77309	7.52274	8.15383	5.93986	7.15273	5.48427	5.74863	7.64791	2.66956	0.191226	-0.495182
FFUJ_03104		uncharacterized protein					9.81009	10.0369	10.8886	11.5487	12.6832	11.9917	13.5004	13.3696	12.736	12.9293	13.2212	13.1527	9.92349	11.2187	12.3375	13.435	12.8326	13.187	-3.51153	-1.61398	-0.849521
FFUJ_03122		probable UGA2 - succinate semialdehyde dehydrogenase	IPR010102 Succinic semialdehyde dehydrogenase;IPR015590 Aldehyde dehydrogenase domain;IPR016160 Aldehyde dehydrogenase, conserved site;IPR016161 Aldehyde/histidinol dehydrogenase;IPR016162 Aldehyde dehydrogenase, N-terminal;IPR016163 Aldehyde dehydrogenase, C-terminal	DH			7.97362	10.4906	7.80927	8.18548	10.2799	12.9987	10.1938	10.0154	9.68872	9.8849	9.1877	8.17913	9.23212	7.99738	11.6393	10.1046	9.78681	8.68341	-0.872461	-1.78944	2.95589
FFUJ_03123		probable UGA1 - 4-aminobutyrate aminotransferase (GABA transaminase)	IPR004631 4-aminobutyrate aminotransferase, eukaryotic;IPR005814 Aminotransferase class-III;IPR015421 Pyridoxal phosphate-dependent transferase, major region, subdomain 1;IPR015422 Pyridoxal phosphate-dependent transferase, major region, subdomain 2;IPR015424 Pyridoxal phosphate-dependent transferase, major domain				13.0853	13.8987	12.1805	12.6483	12.751	14.4356	12.8732	12.8687	13.2597	13.0001	11.3648	11.1934	13.492	12.4144	13.5933	12.871	13.1299	11.2791	0.621037	-0.715539	2.31414
FFUJ_03130		uncharacterized protein	IPR000719 Protein kinase, catalytic domain;IPR011009 Protein kinase-like domain;IPR024604 Domain of unknown function DUF3635	PK			12.152	11.35	9.63818	9.65216	12.4629	10.9726	9.43148	9.29758	9.84386	8.81004	13.1829	12.8911	11.751	9.64517	11.7178	9.36453	9.32695	13.037	2.38648	0.318222	-1.31921
FFUJ_03143		uncharacterized protein					7.05209	8.74874	9.25457	10.5874	8.20075	9.35451	7.80471	9.0584	9.81704	9.84606	10.7831	10.9641	7.90042	9.92097	8.77763	8.43155	9.83155	10.8736	-0.531136	0.089418	-2.09597
FFUJ_03233		uncharacterized protein	IPR007219 Transcription factor, fungi	TF			8.72234	9.31101	8.56482	8.8185	9.91857	8.78192	13.7374	13.406	13.4664	13.3707	9.51468	9.64427	9.01668	8.69166	9.35025	13.5717	13.4186	9.57947	-4.55504	-4.72691	-0.229226
FFUJ_03247	[G/T][C/G]GATAA	uncharacterized protein	IPR000571 Zinc finger, CCCH-type	TF			4.7838	4.28543	4.57214	4.57109	4.98265	6.14067	7.77144	5.77276	5.83172	5.64602	5.8408	5.79196	4.53462	4.57161	5.56166	6.7721	5.73887	5.81638	-2.23748	-1.16726	-0.254715
FFUJ_03255		uncharacterized protein	IPR007607 Protein of unknown function DUF583			3 Cys	8.15977	9.21786	7.49195	10.5292	9.4982	6.85287	11.9274	12.4993	12.2529	13.1259	8.39869	9.43723	8.68882	9.01059	8.17554	12.2133	12.6894	8.91796	-3.52452	-3.6788	-0.742428
FFUJ_03271		uncharacterized protein			SSP	16 Cys	7.18175	7.11123	6.33218	6.21501	9.60659	10.8559	6.11011	4.89826	5.33801	4.65629	7.66618	7.32523	7.14649	6.27359	10.2312	5.50419	4.99715	7.4957	1.64231	1.27645	2.73553
FFUJ_03305	[G/T][C/G]GATAA	related to myosin regulatory light chain 1	IPR002048 Calcium-binding EF-hand;IPR011992 EF-hand-like domain;IPR018247 EF-Hand 1, calcium-binding site;IPR018249 EF-HAND 2			1 Cys	12.067	11.8355	9.9692	10.2745	11.4648	10.6486	9.49516	9.99654	10.6947	10.0552	10.802	11.4731	11.9513	10.1219	11.0567	9.74585	10.375	11.1375	2.20541	-0.253132	-0.0808197
FFUJ_03310		uncharacterized protein			SP		11.5874	11.9427	7.84619	8.09967	8.90592	8.14948	14.3733	14.1595	14.0628	13.7824	7.31931	8.42717	11.7651	7.97293	8.5277	14.2664	13.9226	7.87324	-2.50136	-5.94966	0.654458
FFUJ_03313		uncharacterized protein					5.46262	5.41711	7.21783	6.76581	7.19809	7.46409	8.17435	7.82126	6.81087	6.64198	8.53642	9.40671	5.43986	6.99182	7.33109	7.9978	6.72643	8.97157	-2.55794	0.265393	-1.64048
FFUJ_03315	[G/T][C/G]GATAA	uncharacterized protein	IPR018713 Domain of unknown function DUF2236			DUF domain	8.48725	8.88113	8.17755	8.74129	8.17762	5.76794	12.5556	12.1562	11.9981	11.8789	11.2004	11.237	8.68419	8.45942	6.97278	12.3559	11.9385	11.2187	-3.67169	-3.47909	-4.24594
FFUJ_03331	[G/T][C/G]GATAA	related to YER185w, Rta1p	IPR007568 RTA-like protein			7 Cys	10.8428	10.5141	12.7448	12.608	11.2552	9.78877	12.3435	12.9003	12.4662	13.0544	14.0521	14.3485	10.6785	12.6764	10.522	12.6219	12.7603	14.2003	-1.94342	-0.0839298	-3.67828
FFUJ_03337		uncharacterized protein	IPR004827 Basic-leucine zipper domain	TF			13.0131	12.3637	12.8149	12.2543	11.207	11.0538	9.74574	9.14559	10.0556	9.52169	10.6932	10.2747	12.6884	12.5346	11.1304	9.44566	9.78867	10.4839	3.24272	2.74592	0.646434
FFUJ_03361	[G/T][C/G]GATAA	uncharacterized protein			SSP		4.14765	3.90257	3.87099	4.12938	5.18413	4.601	9.87857	7.35657	6.27782	8.75694	4.41465	4.20421	4.02511	4.00019	4.89257	8.61757	7.51738	4.30943	-4.59246	-3.51719	0.583137
FFUJ_03377		uncharacterized protein	IPR001680 WD40 repeat;IPR015943 WD40/YVTN repeat-like-containing domain;IPR017986 WD40-repeat-containing domain				8.72558	7.97335	8.54161	8.09008	6.58463	6.30213	8.28281	8.83035	7.34339	8.89387	8.60714	9.01654	8.34946	8.31585	6.44338	8.55658	8.11863	8.81184	-0.207119	0.197218	-2.36846
FFUJ_03382		uncharacterized protein				8 Cys	10.9006	10.7902	10.5131	10.4946	11.7702	11.4824	10.8633	10.7577	11.1903	10.814	13.8835	13.6867	10.8454	10.5039	11.6263	10.8105	11.0021	13.7851	0.0348863	-0.498272	-2.15886
FFUJ_03389	[G/T][C/G]GATAA	related to alkaline phosphatase D precursor	IPR018946 Alkaline phosphatase D-related		SP		5.02639	4.48255	4.79001	4.63885	12.6275	9.54997	7.72163	4.45206	4.76464	4.40736	13.85	14.1969	4.75447	4.71443	11.0887	6.08685	4.586	14.0235	-1.33238	0.128428	-2.93475
FFUJ_03390	[G/T][C/G]GATAA	related to TOB3 (member of AAA-ATPase family)	IPR003593 AAA+ ATPase domain;IPR003959 ATPase, AAA-type, core				13.3201	12.6544	12.7034	12.1688	12.5283	9.60234	11.3204	9.90258	11.1145	10.2334	9.92939	9.35403	12.9872	12.4361	11.0653	10.6115	10.674	9.64171	2.37574	1.76213	1.42359
FFUJ_03391		uncharacterized protein				2 Cys	8.69659	7.91442	7.52168	7.00909	6.39634	6.91737	4.41682	4.35424	4.5271	4.70577	5.93204	6.12878	8.30551	7.26538	6.65685	4.38553	4.61643	6.03041	3.91998	2.64895	0.626446
FFUJ_03393		uncharacterized protein	IPR000182 GNAT domain;IPR016181 Acyl-CoA N-acyltransferase	HM		8 Cys	6.98827	6.67299	7.49937	7.54215	8.64945	9.93046	5.51972	5.45245	5.13295	5.7292	10.91	10.8964	6.83063	7.52076	9.28995	5.48609	5.43108	10.9032	1.34455	2.08968	-1.61327
FFUJ_03399	[G/T][C/G]GATAA	probable beta-glucosidase	IPR001764 Glycoside hydrolase, family 3, N-terminal;IPR002772 Glycoside hydrolase family 3 C-terminal domain;IPR017853 Glycoside hydrolase, superfamily;IPR019800 Glycoside hydrolase, family 3, active site	GH	SP		7.87941	6.95829	9.0796	8.2323	7.44367	6.56977	5.96036	5.79719	6.3011	5.78007	6.67931	6.89972	7.41885	8.65595	7.00672	5.87877	6.04059	6.78951	1.54008	2.61536	0.217209
FFUJ_03402	[G/T][C/G]GATAA	uncharacterized protein				2 Cys	14.1128	14.5449	13.5288	13.8119	12.5647	13.5213	11.8689	12.3661	13.2814	13.1584	12.3144	12.6929	14.3288	13.6704	13.043	12.1175	13.2199	12.5036	2.21135	0.450474	0.539389
FFUJ_03406		uncharacterized protein	IPR008030 NmrA-like;IPR016040 NAD(P)-binding domain				6.65386	6.02874	7.49956	8.27199	6.94017	6.49539	12.282	12.961	8.82867	11.7808	12.2378	12.0206	6.3413	7.88577	6.71778	12.6215	10.3047	12.1292	-6.28019	-2.41896	-5.41141
FFUJ_03407	[G/T][C/G]GATAA	related to CTA1 - catalase A, peroxisomal	IPR011614 Catalase core domain;IPR018028 Catalase, mono-functional, haem-containing;IPR020835 Catalase-like domain			2 Cys	6.9397	8.3918	7.31263	7.9895	4.38372	4.98848	7.45351	9.52955	7.73303	9.02498	7.03535	7.49403	7.66575	7.65107	4.6861	8.49153	8.379	7.26469	-0.825779	-0.727937	-2.57859
FFUJ_03408		probable gibberellin biosynthesis-related					12.1327	12.7917	12.3791	12.6263	8.06156	7.15505	12.6443	13.2352	12.7289	13.1756	11.857	12.3772	12.4622	12.5027	7.6083	12.9397	12.9523	12.1171	-0.477503	-0.449568	-4.50882
FFUJ_03409	[G/T][C/G]GATAA	uncharacterized protein					9.8745	10.841	9.7723	10.2973	9.13672	8.16463	13.4647	13.5945	13.2491	13.593	11.6161	12.2365	10.3577	10.0348	8.65067	13.5296	13.4211	11.9263	-3.1719	-3.38627	-3.27564
FFUJ_03412		uncharacterized protein	IPR010323 Protein of unknown function DUF924;IPR011990 Tetratricopeptide-like helical			2 Cys	11.5276	11.7325	11.7269	11.8038	12.7872	13.026	13.6575	14.1941	11.985	12.9576	11.5705	11.612	11.6301	11.7654	12.9066	13.9258	12.4713	11.5912	-2.29572	-0.705917	1.31533
FFUJ_03413		uncharacterized protein					9.2596	10.8604	8.52477	8.35004	11.678	12.8923	10.9873	10.9784	7.64933	8.0559	7.13955	7.16015	10.06	8.4374	12.2852	10.9829	7.85261	7.14985	-0.922869	0.584793	5.1353
FFUJ_03426		uncharacterized protein					9.05046	9.46095	7.08294	6.82706	7.11544	6.18535	11.4038	11.8549	13.3595	12.6515	9.56735	9.55044	9.2557	6.955	6.6504	11.6294	13.0055	9.5589	-2.37366	-6.0505	-2.9085
FFUJ_03441		uncharacterized protein			SSP	5 Cys	7.51425	8.66263	10.324	8.41497	14.5944	14.6103	11.6336	8.59725	7.20945	6.82644	14.3738	14.5152	8.08844	9.36946	14.6023	10.1154	7.01795	14.4445	-2.02697	2.35152	0.157797
FFUJ_03449	[G/T][C/G]GATAA	related to 6-hydroxy-D-nicotine oxidase	IPR006093 Oxygen oxidoreductase covalent FAD-binding site;IPR006094 FAD linked oxidase, N-terminal;IPR012951 Berberine/berberine-like;IPR016166 FAD-binding, type 2;IPR016167 FAD-binding, type 2, subdomain 1;IPR016168 FAD-linked oxidase, FAD-binding, subdomain 2	MO			4.29043	4.19644	4.02033	4.18397	5.74317	7.68948	4.14292	4.06346	4.23959	4.03585	4.28626	3.93987	4.24344	4.10215	6.71633	4.10319	4.13772	4.11307	0.140247	-0.0355696	2.60326
FFUJ_03450	[G/T][C/G]GATAA	uncharacterized protein	IPR003812 Fido domain				4.1597	4.53361	4.26521	4.21974	10.9766	10.4593	7.11528	4.46744	4.45063	4.64591	4.33812	4.34745	4.34666	4.24248	10.718	5.79136	4.54827	4.34278	-1.44471	-0.305793	6.37519
FFUJ_03451		probable catalase-1	IPR002226 Catalase haem-binding site;IPR002818 ThiJ/PfpI;IPR010582 Catalase immune-responsive domain;IPR011614 Catalase core domain;IPR018028 Catalase, mono-functional, haem-containing;IPR020835 Catalase-like domain;IPR024708 Catalase active site				7.53878	12.2886	10.5644	14.108	13.5095	13.7727	12.9491	14.2269	14.1339	14.4722	14.3215	14.6486	9.91367	12.3362	13.6411	13.588	14.3031	14.4851	-3.67433	-1.9669	-0.843938
FFUJ_03452		related to xylulose-5-phosphate/fructose-6-phosphate phosphoketolase	IPR005593 Xylulose 5-phosphate/Fructose 6-phosphate phosphoketolase;IPR009014 Transketolase, C-terminal/Pyruvate-ferredoxin oxidoreductase, domain II;IPR018969 Xylulose 5-phosphate/Fructose 6-phosphate phosphoketolase, C-terminal;IPR018970 Xylulose 5-phosphate/Fructose 6-phosphate phosphoketolase, N-terminal;IPR019789 Xylulose 5-phosphate/Fructose 6-phosphate phosphoketolase, thiamine diphosphate…				9.02806	12.2722	12.0093	13.8432	12.2919	13.1862	12.6506	13.6717	13.8953	14.1233	13.9961	14.075	10.6501	12.9263	12.7391	13.1612	14.0093	14.0356	-2.51103	-1.08305	-1.29651
FFUJ_03454	[G/T][C/G]GATAA	related to NDP-N-acetyl-D-galactosaminuronic acid dehydrogenase	IPR001732 UDP-glucose/GDP-mannose dehydrogenase, N-terminal;IPR008927 6-phosphogluconate dehydrogenase, C-terminal-like;IPR014026 UDP-glucose/GDP-mannose dehydrogenase, dimerisation;IPR014027 UDP-glucose/GDP-mannose dehydrogenase, C-terminal;IPR016040 NAD(P)-binding domain;IPR017476 Nucleotide sugar dehydrogenase				4.57363	4.11849	4.03339	4.36626	6.83912	6.76307	6.32212	4.43612	4.38617	4.06813	4.13423	4.3375	4.34606	4.19982	6.80109	5.37912	4.22715	4.23586	-1.03306	-0.0273207	2.56523
FFUJ_03455	[G/T][C/G]GATAA	related to chitin binding protein	IPR001002 Chitin-binding, type 1;IPR002509 Polysaccharide deacetylase;IPR011330 Glycoside hydrolase/deacetylase, beta/alpha-barrel;IPR018371 Chitin-binding, type 1, conserved site	GH	SP		5.06858	5.06059	4.41152	4.74583	9.4337	9.87878	10.551	9.57071	5.72564	6.19556	6.18861	7.24571	5.06459	4.57868	9.65624	10.0609	5.9606	6.71716	-4.99628	-1.38192	2.93908
FFUJ_03459		related to TOB3 (member of AAA-ATPase family)	IPR003593 AAA+ ATPase domain;IPR003959 ATPase, AAA-type, core				10.7305	9.92936	10.7164	10.6688	6.64354	5.47419	9.93668	10.6324	10.3541	10.806	8.04333	9.11352	10.3299	10.6926	6.05887	10.2846	10.5801	8.57842	0.0453625	0.11257	-2.51956
FFUJ_03460		uncharacterized protein					9.23112	9.01474	9.05681	9.13591	6.20177	4.81426	8.6302	9.03854	8.9882	9.13558	8.01527	8.72337	9.12293	9.09636	5.50802	8.83437	9.06189	8.36932	0.288561	0.0344741	-2.8613
FFUJ_03463		uncharacterized protein				3 Cys	4.10762	4.35857	4.13246	4.3762	4.12503	4.13356	4.76643	6.53532	7.06659	8.14971	3.68233	4.20615	4.23309	4.25433	4.12929	5.65088	7.60815	3.94424	-1.41779	-3.35382	0.185053
FFUJ_03464		uncharacterized protein				4 Cys	11.6288	12.0776	9.57488	10.4516	7.04781	7.93358	11.9835	12.2394	13.5412	13.6106	4.76085	5.68652	11.8532	10.0132	7.49069	12.1114	13.5759	5.22368	-0.258235	-3.56266	2.26701
FFUJ_03465		related to aminopeptidase Y precursor, vacuolar	IPR003137 Protease-associated domain, PA;IPR007484 Peptidase M28		SP		11.9966	11.9202	6.26625	6.71414	5.66369	5.9218	9.9812	10.4429	9.69044	9.90437	5.69345	5.34969	11.9584	6.49019	5.79274	10.212	9.79741	5.52157	1.74635	-3.30721	0.271172
FFUJ_03482		uncharacterized protein					6.62179	6.6566	6.00521	7.56159	7.52725	8.5037	7.34612	8.84223	7.32687	8.34329	10.7036	10.5097	6.6392	6.7834	8.01548	8.09417	7.83508	10.6067	-1.45497	-1.05168	-2.59118
FFUJ_03488		uncharacterized protein					8.29104	8.41721	8.07308	7.41194	8.3621	7.9275	8.85741	8.51958	11.0956	11.1397	9.13275	9.15078	8.35412	7.74251	8.1448	8.6885	11.1176	9.14176	-0.334374	-3.37514	-0.996958
FFUJ_03492		uncharacterized protein	IPR018531 Domain of unknown function DUF1993			3 Cys	7.62395	6.40246	8.14016	7.08669	5.55354	5.74009	4.09899	4.25543	5.13915	4.32446	6.88022	6.67684	7.0132	7.61343	5.64681	4.17721	4.7318	6.77853	2.83599	2.88162	-1.13171
FFUJ_03501		related to calpain-like protein	IPR000169 Cysteine peptidase, cysteine active site;IPR001300 Peptidase C2, calpain, catalytic domain;IPR022684 Peptidase C2, calpain family				14.0436	13.2007	14.041	13.3776	12.5379	13.0928	12.7804	12.3853	13.1479	12.7328	10.9634	9.94261	13.6221	13.7093	12.8154	12.5828	12.9403	10.453	1.03927	0.768971	2.36237
FFUJ_03504		related to methyltransferase					10.73	10.8431	11.2851	11.6048	10.6423	11.4267	11.3366	10.7183	12.0401	11.8904	8.44777	9.13062	10.7866	11.445	11.0345	11.0275	11.9652	8.7892	-0.240874	-0.520274	2.24534
FFUJ_03516		uncharacterized protein			SP		10.8112	10.7602	7.05086	7.19856	5.89366	6.87642	5.79929	7.04503	10.3198	8.0394	5.94277	6.49678	10.7857	7.12471	6.38504	6.42216	9.17962	6.21977	4.36353	-2.05492	0.165264
FFUJ_03535		related to pisatin demethylase cytochrome P450	IPR001128 Cytochrome P450;IPR002401 Cytochrome P450, E-class, group I	MO;SM			4.20511	4.76415	4.67137	4.61358	6.08086	8.96092	4.37046	4.80029	4.31674	5.03	4.90319	5.43285	4.48463	4.64248	7.52089	4.58538	4.67337	5.16802	-0.100749	-0.0308928	2.35287
FFUJ_03543		uncharacterized protein	IPR007112 Expansin/pollen allergen, DPBB domain;IPR007117 Pollen allergen/expansin, C-terminal;IPR009009 Barwin-related endoglucanase;IPR014733 Barwin-like endoglucanase	GH	SSP	7 Cys	12.8513	13.9432	13.9352	14.3811	13.7048	13.9416	10	10.7779	12.2187	12.3671	13.8415	14.3599	13.3972	14.1582	13.8232	10.389	12.2929	14.1007	3.00827	1.86529	-0.277504
FFUJ_03547		uncharacterized protein				3 Cys	5.44343	6.7993	6.60419	8.15918	9.26376	9.33786	8.18682	8.97021	7.56989	8.89012	10.9022	10.8375	6.12137	7.38168	9.30081	8.57852	8.23	10.8699	-2.45715	-0.848321	-1.56907
FFUJ_03550		uncharacterized protein					7.7716	7.80843	7.28341	6.22006	8.73061	6.98443	6.59187	8.14796	10.0154	8.30285	9.74489	10.8437	7.79001	6.75173	7.85752	7.36991	9.15912	10.2943	0.420098	-2.40738	-2.43679
FFUJ_03551		related to 6-hydroxy-D-nicotine oxidase	IPR006093 Oxygen oxidoreductase covalent FAD-binding site;IPR016166 FAD-binding, type 2	MO			4.02532	3.97998	3.89559	3.90633	3.9034	3.8171	3.98434	4.09861	5.04604	4.31919	5.02438	7.14459	4.00265	3.90096	3.86025	4.04147	4.68261	6.08449	-0.0388222	-0.781649	-2.22424
FFUJ_03552	[G/T][C/G]GATAA	uncharacterized protein					8.06559	7.96273	8.3628	9.02009	9.8644	9.00248	8.01823	8.02259	9.36316	9.12274	11.5367	11.7399	8.01416	8.69144	9.43344	8.02041	9.24295	11.6383	-0.00625062	-0.551503	-2.20487
FFUJ_03556		related to haloacetate dehalogenase H-1	IPR000639 Epoxide hydrolase-like		SP		4.72426	4.84996	4.60729	5.07234	6.26338	6.63007	8.08987	9.92878	5.73154	6.83867	8.74723	8.43399	4.78711	4.83982	6.44673	9.00932	6.2851	8.59061	-4.22221	-1.44529	-2.14388
FFUJ_03559		uncharacterized protein			SP		7.6426	4.97142	3.90533	3.97453	3.8133	4.3066	4.03275	3.90367	4.00102	3.94322	3.99922	3.76394	6.30701	3.93993	4.05995	3.96821	3.97212	3.88158	2.3388	-0.0321861	0.178367
FFUJ_03565		uncharacterized protein	IPR023213 Chloramphenicol acetyltransferase-like domain				4.96179	4.13228	4.81246	4.09424	4.80332	4.2138	3.67346	4.12048	3.82375	4.03975	7.03402	6.59858	4.54704	4.45335	4.50856	3.89697	3.93175	6.8163	0.650065	0.521605	-2.30774
FFUJ_03572		uncharacterized protein			SSP	8 Cys	11.4708	12.6611	11.3766	11.6239	13.9378	14.6819	13.5124	13.7427	13.446	13.8047	14.7848	14.6882	12.0659	11.5002	14.3099	13.6276	13.6253	14.7365	-1.56161	-2.12511	-0.426612
FFUJ_03573		uncharacterized protein	IPR024571 Domain of unknown function DUF3358			2 Cys	5.17209	6.19999	5.21615	5.81727	9.13629	11.1068	9.46698	9.06279	8.0998	8.8968	12.3768	11.9205	5.68604	5.51671	10.1215	9.26488	8.4983	12.1487	-3.57884	-2.98159	-2.02715
FFUJ_03576	[G/T][C/G]GATAA	related to short-chain alcohol dehydrogenase	IPR002198 Short-chain dehydrogenase/reductase SDR;IPR016040 NAD(P)-binding domain	DH		4 Cys	6.07371	7.43123	4.34264	5.24424	5.01349	7.30566	4.41883	6.13163	5.09069	5.75441	8.75199	9.92955	6.75247	4.79344	6.15957	5.27523	5.42255	9.34077	1.47724	-0.629113	-3.1812
FFUJ_03581	[G/T][C/G]GATAA	HET gene	IPR010730 Heterokaryon incompatibility				6.07965	5.69202	9.63046	9.86158	4.43601	5.07751	8.00234	9.11965	9.97684	10.4039	9.35511	9.42782	5.88583	9.74602	4.75676	8.56099	10.1904	9.39147	-2.67516	-0.444371	-4.63471
FFUJ_03582		uncharacterized protein					8.25724	8.4487	10.2645	11.3895	5.2437	4.1289	10.12	10.9887	11.2158	11.3464	10.3381	9.91289	8.35297	10.827	4.6863	10.5543	11.2811	10.1255	-2.20136	-0.454043	-5.43919
FFUJ_03583	[G/T][C/G]GATAA	uncharacterized protein					5.86273	6.00341	7.25753	9.49278	5.13823	3.44035	6.84864	7.90144	9.32507	9.09979	9.54048	8.47918	5.93307	8.37515	4.28929	7.37504	9.21243	9.00983	-1.44197	-0.837281	-4.72055
FFUJ_03586	[G/T][C/G]GATAA	uncharacterized protein					5.43717	4.93208	6.32955	6.55663	5.68971	3.89112	4.44354	5.01035	6.98702	6.72963	6.81686	6.95166	5.18462	6.44309	4.79041	4.72694	6.85833	6.88426	0.457681	-0.415234	-2.09384
FFUJ_03592		related to 2,4-dihydroxyhept-2-ene-1,7-dioic acid aldolase	IPR005000 Aldehyde-lyase domain;IPR015813 Pyruvate/Phosphoenolpyruvate kinase			4 Cys	6.91428	5.82183	4.19209	4.17027	4.51888	4.13076	3.87778	3.90612	4.20919	4.09341	4.86274	6.25149	6.36805	4.18118	4.32482	3.89195	4.1513	5.55712	2.4761	0.0298828	-1.2323
FFUJ_03593	[G/T][C/G]GATAA	uncharacterized protein				1 Cys	10.9644	11.2504	10.4198	10.2967	8.24567	8.49363	8.80122	8.6229	9.79098	9.84291	8.5138	9.5271	11.1074	10.3583	8.36965	8.71206	9.81694	9.02045	2.39534	0.541344	-0.650805
FFUJ_03597		uncharacterized protein	IPR018871 GLEYA adhesin domain		SP		13.6972	14.2171	8.79952	9.46487	4.21399	4.98453	6.88668	7.42078	9.21361	7.61384	4.42066	4.2327	13.9572	9.1322	4.59926	7.15373	8.41372	4.32668	6.80346	0.718476	0.272579
FFUJ_03602		related to coenzyme a synthetase	IPR000873 AMP-dependent synthetase/ligase;IPR001451 Bacterial transferase hexapeptide repeat;IPR009081 Acyl carrier protein-like;IPR011004 Trimeric LpxA-like;IPR020806 Polyketide synthase, phosphopantetheine-binding domain				4.8901	4.39706	4.41512	4.35502	5.59079	5.58528	4.49537	4.4497	4.31534	4.32388	13.5363	13.0486	4.64358	4.38507	5.58804	4.47254	4.31961	13.2924	0.171045	0.0654618	-7.70441
FFUJ_03606		related to YPC1 - alkaline ceramidase	IPR008901 Ceramidase			7 Cys	9.62103	8.46114	5.32518	5.58445	10.3531	12.1162	13.2748	12.7241	10.1435	11.9333	8.08698	7.34457	9.04109	5.45482	11.2346	12.9995	11.0384	7.71577	-3.9584	-5.58362	3.51887
FFUJ_03607		related to arachidonate 5-lipoxygenase	IPR000907 Lipoxygenase;IPR013819 Lipoxygenase, C-terminal				12.8043	11.5974	6.48838	6.44097	8.61148	10.5496	7.54766	6.98458	5.74818	6.03632	4.8914	5.29805	12.2009	6.46467	9.58056	7.26612	5.89225	5.09472	4.93475	0.572424	4.48584
FFUJ_03610	[G/T][C/G]GATAA	uncharacterized protein				1 Cys	8.47642	8.57958	5.07326	4.58631	7.36596	5.41575	12.7039	11.1114	8.70647	8.84669	6.34135	6.52237	8.528	4.82978	6.39086	11.9076	8.77658	6.43186	-3.37962	-3.9468	-0.0410035
FFUJ_03613		uncharacterized protein			SP		11.8406	10.7511	8.66463	9.26628	9.16786	5.51059	5.47875	5.58165	10.1554	7.1925	10.6637	11.6794	11.2958	8.96545	7.33923	5.5302	8.67394	11.1715	5.76565	0.291512	-3.83232
FFUJ_03614		related to gamma hydroxybutyrate dehydrogenase	IPR002204 3-hydroxyisobutyrate dehydrogenase-related, conserved site;IPR006115 6-phosphogluconate dehydrogenase, NADP-binding;IPR008927 6-phosphogluconate dehydrogenase, C-terminal-like;IPR013328 Dehydrogenase, multihelical;IPR015815 Hydroxy monocarboxylic acid anion dehydrogenase, HIBADH-type;IPR016040 NAD(P)-binding domain			5 Cys	5.09421	4.42432	3.98639	4.02364	7.59896	8.14299	4.73598	4.21843	3.68266	4.13081	4.26931	4.70864	4.75926	4.00501	7.87097	4.4772	3.90674	4.48897	0.28206	0.0982783	3.382
FFUJ_03616		related to bifunctional 4-hydroxyphenylacetate degradation enzyme	IPR002529 Fumarylacetoacetase, C-terminal;IPR011234 Fumarylacetoacetase, C-terminal-related			4 Cys	7.29634	8.02482	7.01726	6.95123	10.7939	11.7152	8.09192	7.8985	7.60488	7.37146	8.37691	8.63129	7.66058	6.98424	11.2545	7.99521	7.48817	8.5041	-0.33463	-0.503929	2.75044
FFUJ_03617		uncharacterized protein				1 Cys	9.13812	9.72682	8.46863	8.50854	10.9188	12.0015	8.55392	9.17092	8.5523	8.40901	8.63372	8.94884	9.43247	8.48859	11.4602	8.86242	8.48065	8.79128	0.570051	0.00793308	2.66889
FFUJ_03619		related to hexose transporter protein	IPR003663 Sugar/inositol transporter;IPR005828 General substrate transporter;IPR016196 Major facilitator superfamily domain, general substrate transporter;IPR020846 Major facilitator superfamily domain	TP	SP		5.37069	4.88403	4.54994	4.88417	6.24371	6.76534	5.04829	4.98805	5.61098	5.36083	4.26988	4.57613	5.12736	4.71706	6.50452	5.01817	5.4859	4.42301	0.109185	-0.768848	2.08152
FFUJ_03622	[G/T][C/G]GATAA	related to monooxigenase					4.48722	5.3275	4.99564	5.11613	5.76299	8.44135	7.57355	7.6045	5.32211	6.96963	4.49721	4.37797	4.90736	5.05589	7.10217	7.58902	6.14587	4.43759	-2.68166	-1.08998	2.66458
FFUJ_03623	[G/T][C/G]GATAA	uncharacterized protein	IPR001279 Beta-lactamase-like				4.5844	4.6548	5.00622	4.64232	5.88767	8.35905	6.48684	6.53634	5.00986	6.02607	4.89945	4.89121	4.6196	4.82427	7.12336	6.51159	5.51796	4.89533	-1.89199	-0.693696	2.22803
FFUJ_03627	[G/T][C/G]GATAA	related to ADH5 - alcohol dehydrogenase V	IPR002085 Alcohol dehydrogenase superfamily, zinc-type;IPR002328 Alcohol dehydrogenase, zinc-type, conserved site;IPR011032 GroES-like;IPR013149 Alcohol dehydrogenase, C-terminal;IPR013154 Alcohol dehydrogenase GroES-like;IPR016040 NAD(P)-binding domain;IPR020843 Polyketide synthase, enoylreductase	DH		8 Cys	4.18943	4.31433	4.46155	4.6458	5.41411	4.82361	10.1005	9.11362	4.80597	4.82483	4.92078	5.0032	4.25188	4.55368	5.11886	9.60707	4.8154	4.96199	-5.35519	-0.261722	0.156871
FFUJ_03628		uncharacterized protein			SSP	7 Cys	4.07471	3.59513	3.60394	3.69007	4.29224	4.33474	3.79871	3.74159	3.68848	3.72697	7.17566	5.90825	3.83492	3.647	4.31349	3.77015	3.70773	6.54196	0.0647707	-0.0607241	-2.22847
FFUJ_03634	[G/T][C/G]GATAA	uncharacterized protein					5.76706	5.02232	6.96638	6.93609	7.87682	6.96335	5.60804	5.44885	4.73861	4.77319	8.61527	8.17663	5.39469	6.95123	7.42008	5.52844	4.7559	8.39595	-0.13375	2.19533	-0.97587
FFUJ_03638		related to NAM7 - nonsense-mediated mRNA decay protein (RdRP)	IPR007855 RNA-dependent RNA polymerase, eukaryotic-type				7.39365	6.80773	9.40205	8.78694	10.7781	10.8493	9.74716	8.91842	8.22895	8.83665	10.8424	10.3509	7.10069	9.0945	10.8137	9.33279	8.5328	10.5967	-2.2321	0.561697	0.217052
FFUJ_03644	[G/T][C/G]GATAA	uncharacterized protein	IPR001461 Peptidase A1;IPR009007 Peptidase aspartic, catalytic;IPR021109 Peptidase aspartic		SP		7.06231	6.65516	10.8191	11.1742	11.3577	10.5242	7.89708	5.17899	6.73463	6.91093	10.4286	10.5118	6.85873	10.9967	10.9409	6.53804	6.82278	10.4702	0.320699	4.17387	0.470754
FFUJ_03645	[G/T][C/G]GATAA	related to tripeptidyl-peptidase I	IPR000209 Peptidase S8/S53, subtilisin/kexin/sedolisin;IPR009020 Proteinase inhibitor, propeptide;IPR015366 Peptidase S53, propeptide;IPR023828 Peptidase S8, subtilisin, Ser-active site				6.47804	6.73339	10.3693	10.6515	8.91031	7.68038	5.89433	6.60143	5.71828	6.76892	7.54065	7.80201	6.60572	10.5104	8.29534	6.24788	6.2436	7.67133	0.357836	4.26682	0.624013
FFUJ_03646		uncharacterized protein					8.50286	10.8945	11.156	12.8259	7.30611	8.45683	10.884	12.8194	13.5044	13.4602	9.69266	12.3618	9.69867	11.991	7.88147	11.8517	13.4823	11.0272	-2.15305	-1.49132	-3.14575
FFUJ_03652		related to integral membrane protein PTH11					4.84828	6.49078	6.20183	6.51498	5.17526	4.69588	6.07747	6.79549	5.74809	6.87291	8.02516	7.93891	5.66953	6.35841	4.93557	6.43648	6.3105	7.98203	-0.766945	0.0479078	-3.04647
FFUJ_03654	[G/T][C/G]GATAA	related to amidase family protein	IPR000120 Amidase;IPR023631 Amidase signature domain	SM	SP		5.73275	7.31662	5.39218	5.62944	7.16907	5.2246	6.63752	6.32502	6.09787	5.62451	8.34359	8.42147	6.52468	5.51081	6.19684	6.48127	5.86119	8.38253	0.043415	-0.350383	-2.1857
FFUJ_03656	[G/T][C/G]GATAA	related to aspartic-type signal peptidase	IPR001461 Peptidase A1;IPR009007 Peptidase aspartic, catalytic;IPR021109 Peptidase aspartic		SP		8.282	6.24716	8.83319	8.18104	11.7511	9.63106	6.9332	4.79154	5.13285	4.65582	10.9496	10.6702	7.26458	8.50712	10.6911	5.86237	4.89434	10.8099	1.40222	3.61278	-0.118828
FFUJ_03660	[G/T][C/G]GATAA	related to pathway-specific regulatory protein nit-4	IPR007219 Transcription factor, fungi	TF			9.94181	9.47642	9.89336	9.47535	8.1976	6.86967	6.36455	6.79836	9.58482	8.47569	7.22993	7.15649	9.70911	9.68436	7.53363	6.58145	9.03026	7.19321	3.12766	0.654098	0.340422
FFUJ_03661	[G/T][C/G]GATAA	related to sugar transporter	IPR003663 Sugar/inositol transporter;IPR005828 General substrate transporter;IPR016196 Major facilitator superfamily domain, general substrate transporter;IPR020846 Major facilitator superfamily domain	TP			7.67525	7.77778	7.68256	7.72217	4.50826	4.52393	5.17414	6.02616	7.01817	6.31703	4.93983	5.01055	7.72652	7.70237	4.5161	5.60015	6.6676	4.97519	2.12637	1.03476	-0.459099
FFUJ_03662	[G/T][C/G]GATAA	related to tol protein	IPR010730 Heterokaryon incompatibility				9.584	9.4807	9.15568	9.14314	6.75673	4.47791	6.73003	7.01269	8.49613	7.86259	9.2571	8.77178	9.53235	9.14941	5.61732	6.87136	8.17936	9.01444	2.66099	0.970056	-3.39712
FFUJ_03669	[G/T][C/G]GATAA	probable CYB2 - L-lactate dehydrogenase (cytochrome b2)	IPR000262 FMN-dependent dehydrogenase;IPR001199 Cytochrome b5;IPR012133 Alpha-hydroxy acid dehydrogenase, FMN-dependent;IPR013785 Aldolase-type TIM barrel				8.30743	7.98133	8.69638	8.7044	8.27917	5.21457	8.77196	8.47819	9.63564	8.98642	9.72736	9.66672	8.14438	8.70039	6.74687	8.62508	9.31103	9.69704	-0.4807	-0.610641	-2.95017
FFUJ_03671		probable glucokinase	IPR001312 Hexokinase;IPR022672 Hexokinase, N-terminal;IPR022673 Hexokinase, C-terminal				9.31121	9.123	8.09313	7.20368	7.21101	7.14096	5.28622	5.03019	6.89345	5.47942	4.89615	5.37205	9.21711	7.6484	7.17598	5.1582	6.18643	5.1341	4.05891	1.46197	2.04188
FFUJ_03673		probable glucosamine-6-phosphate deaminase	IPR004547 Glucosamine-6-phosphate isomerase;IPR006148 Glucosamine/galactosamine-6-phosphate isomerase;IPR018321 Glucosamine-6-phosphate isomerase, conserved site				5.30391	4.76679	5.11945	4.73432	7.13002	7.81543	4.93975	4.70973	4.88141	4.9142	5.16029	5.29916	5.03535	4.92688	7.47272	4.82474	4.89781	5.22973	0.210612	0.0290785	2.243
FFUJ_03674	[G/T][C/G]GATAA	related to OrfH, unknown gene in trichothecene gene cluster			SP		5.99955	5.86178	6.22318	5.89044	8.83766	10.4743	5.46578	5.36018	5.41652	5.22586	4.65339	5.09513	5.93066	6.05681	9.65597	5.41298	5.32119	4.87426	0.51768	0.735621	4.78171
FFUJ_03675	[G/T][C/G]GATAA	related to hexose transporter protein	IPR003663 Sugar/inositol transporter;IPR005828 General substrate transporter;IPR016196 Major facilitator superfamily domain, general substrate transporter;IPR020846 Major facilitator superfamily domain	TP			12.2192	11.977	11.5692	11.5063	8.98178	10.2767	9.77713	9.77127	10.7643	10.2915	4.77575	5.04728	12.0981	11.5377	9.62923	9.7742	10.5279	4.91151	2.32389	1.00985	4.71772
FFUJ_03677		GPM1 - Phosphoglycerate mutase	IPR001345 Phosphoglycerate/bisphosphoglycerate mutase, active site;IPR005952 Phosphoglycerate mutase 1;IPR013078 Histidine phosphatase superfamily, clade-1				5.95646	6.72852	6.04327	6.181	14.3818	14.8526	12.2308	11.4554	6.20874	9.50222	10.7762	11.9743	6.34249	6.11214	14.6172	11.8431	7.85548	11.3753	-5.50061	-1.74334	3.24192
FFUJ_03678		related to ATP adenylyltransferase II	IPR011146 HIT-like domain;IPR019200 ATP adenylyltransferase, C-terminal				9.80914	9.26399	9.40224	9.26789	13.1053	14.1948	10.476	9.21195	8.42306	8.90106	9.46037	9.90908	9.53657	9.33507	13.6501	9.84398	8.66206	9.68473	-0.307415	0.67301	3.96534
FFUJ_03679	[G/T][C/G]GATAA	PTR2 - Di- and tripeptide permease	IPR000109 Oligopeptide transporter;IPR016196 Major facilitator superfamily domain, general substrate transporter	TP			6.64535	6.19702	6.13219	5.86966	7.47782	10.5029	6.02486	5.05563	6.60007	5.7573	4.91793	5.91871	6.42118	6.00092	8.99035	5.54025	6.17869	5.41832	0.880937	-0.177761	3.57203
FFUJ_03680	[G/T][C/G]GATAA	uncharacterized protein				5 Cys	3.95466	3.94173	3.76535	3.92757	6.05322	9.63118	3.91155	3.95816	3.83515	4.02893	3.64227	3.71645	3.9482	3.84646	7.8422	3.93486	3.93204	3.67936	0.0133426	-0.0855742	4.16284
FFUJ_03686		related to salicylate 1-monooxygenase	IPR002938 Monooxygenase, FAD-binding;IPR003042 Aromatic-ring hydroxylase-like;IPR006076 FAD dependent oxidoreductase	MO			8.85731	8.37572	8.3688	7.3983	5.8942	4.17231	11.4962	10.0208	9.35672	10.2389	4.6279	3.91693	8.61651	7.88355	5.03326	10.7585	9.79783	4.27241	-2.14199	-1.91428	0.760843
FFUJ_03693		related to aldehyde dehydrogenase	IPR015590 Aldehyde dehydrogenase domain;IPR016160 Aldehyde dehydrogenase, conserved site;IPR016161 Aldehyde/histidinol dehydrogenase;IPR016162 Aldehyde dehydrogenase, N-terminal;IPR016163 Aldehyde dehydrogenase, C-terminal	DH			7.24645	5.90177	8.74215	8.85433	10.5671	9.17873	9.82389	7.65288	9.79676	9.04809	11.9421	11.8212	6.57411	8.79824	9.87292	8.73838	9.42242	11.8816	-2.16427	-0.624183	-2.00873
FFUJ_03696		related to D-arabinitol 2-dehydrogenase	IPR002198 Short-chain dehydrogenase/reductase SDR;IPR002347 Glucose/ribitol dehydrogenase;IPR016040 NAD(P)-binding domain	DH		6 Cys	6.31349	6.65225	6.36721	7.00239	6.73699	9.06444	7.08316	6.99064	6.42646	7.10454	5.14315	5.30369	6.48287	6.6848	7.90071	7.0369	6.7655	5.22342	-0.554031	-0.0806967	2.6773
FFUJ_03708	[G/T][C/G]GATAA	uncharacterized protein	IPR001466 Beta-lactamase-related;IPR012338 Beta-lactamase/transpeptidase-like		SP		4.05638	4.50125	4.32734	4.50485	11.2996	10.3473	7.27083	4.97181	4.27701	4.78901	8.63041	8.28122	4.27882	4.41609	10.8235	6.12132	4.53301	8.45581	-1.8425	-0.11692	2.36768
FFUJ_03715		related to acetyltransferase, GNAT family family	IPR000182 GNAT domain;IPR016181 Acyl-CoA N-acyltransferase	HM		2 Cys	10.183	9.75151	9.48159	9.47451	5.61774	4.87068	8.43984	8.58774	10.508	9.37085	6.6895	7.91736	9.96726	9.47805	5.24421	8.51379	9.93944	7.30343	1.45347	-0.461391	-2.05922
FFUJ_03716		related to FAD dependent oxidoreductase	IPR006076 FAD dependent oxidoreductase				9.45607	9.03044	7.93889	8.16966	5.72999	4.54527	6.61436	7.31789	9.26696	7.63572	6.00962	7.13658	9.24326	8.05427	5.13763	6.96613	8.45134	6.5731	2.27713	-0.397071	-1.43547
FFUJ_03717		uncharacterized protein	IPR021858 Protein of unknown function DUF3468				11.5546	10.8017	10.8956	10.572	8.12109	6.5709	9.02516	9.11529	10.7081	9.9704	7.66695	8.12628	11.1782	10.7338	7.34599	9.07023	10.3392	7.89662	2.10795	0.394553	-0.550622
FFUJ_03721	[G/T][C/G]GATAA	uncharacterized protein	IPR024370 PBP domain		SSP	1 Cys	11.9249	12.0035	8.29196	7.90758	7.68642	4.47792	5.71396	6.4309	6.61774	4.76919	8.45679	8.59094	11.9642	8.09977	6.08217	6.07243	5.69347	8.52386	5.89178	2.40631	-2.4417
FFUJ_03729		related to multidrug resistant protein	IPR001411 Tetracycline resistance protein TetB/drug resistance transporter;IPR011701 Major facilitator superfamily;IPR016196 Major facilitator superfamily domain, general substrate transporter;IPR020846 Major facilitator superfamily domain	TP			7.34631	7.22817	4.992	4.93394	5.37314	4.71776	11.3807	7.83697	4.23085	5.39485	4.24751	4.09087	7.28724	4.96297	5.04545	9.60882	4.81285	4.16919	-2.32158	0.150117	0.876253
FFUJ_03747	[G/T][C/G]GATAA	related to HNM1 - Choline permease	IPR002293 Amino acid/polyamine transporter I	TP			7.55092	6.70831	6.43199	5.87483	4.06988	4.22683	4.94381	5.09514	5.15187	5.53601	3.8481	3.82548	7.12961	6.15341	4.14835	5.01948	5.34394	3.83679	2.11014	0.809476	0.311566
FFUJ_03755	[G/T][C/G]GATAA	related to HOL1 protein (member of major facilitator superfamily)	IPR011701 Major facilitator superfamily;IPR016196 Major facilitator superfamily domain, general substrate transporter;IPR020846 Major facilitator superfamily domain	TP			9.94537	9.72	8.21101	8.15639	8.17048	6.13143	7.31213	7.29902	7.22704	6.27555	7.89911	8.52722	9.83268	8.1837	7.15095	7.30558	6.7513	8.21316	2.52711	1.4324	-1.06221
FFUJ_03761	[G/T][C/G]GATAA	uncharacterized protein	IPR011329 Killer toxin, Kp4/SMK-like, core;IPR015131 Killer toxin, Kp4		SSP	12 Cys	4.57359	4.43139	5.65955	6.76988	7.73444	7.42186	6.07842	6.49742	7.7982	7.46394	9.84876	9.595	4.50249	6.21471	7.57815	6.28792	7.63107	9.72188	-1.78543	-1.41636	-2.14373
FFUJ_03762	[G/T][C/G]GATAA	uncharacterized protein	IPR000845 Nucleoside phosphorylase domain		NCSP		10.0195	9.29752	10.4422	10.5653	10.533	8.40777	10.1276	10.4321	10.7055	10.3228	11.7676	11.456	9.6585	10.5038	9.47038	10.2798	10.5141	11.6118	-0.621328	-0.0103578	-2.14141
FFUJ_03763		uncharacterized protein	IPR001138 Zn(2)-C6 fungal-type DNA-binding domain	TF		8 Cys	9.8641	10.5127	8.60546	9.10275	7.97826	6.3216	7.64962	8.81565	9.50484	9.2988	9.15254	9.20491	10.1884	8.8541	7.14993	8.23264	9.40182	9.17873	1.95578	-0.547719	-2.0288
FFUJ_03764		related to TOB3 (member of AAA-ATPase family)	IPR003593 AAA+ ATPase domain;IPR003959 ATPase, AAA-type, core				12.8348	12.7332	12.1796	12.3394	10.7062	8.60735	11.3099	11.7116	12.1196	12.1447	11.627	11.8837	12.784	12.2595	9.65677	11.5107	12.1322	11.7554	1.27323	0.127319	-2.09859
FFUJ_03773		uncharacterized protein	IPR013094 Alpha/beta hydrolase fold-3				9.10698	9.85347	10.2595	10.4547	9.4604	8.98411	7.3314	6.767	9.41125	8.07539	9.40265	9.08032	9.48022	10.3571	9.22226	7.0492	8.74332	9.24149	2.43102	1.61379	-0.0192298
FFUJ_03775		uncharacterized protein			SP		6.79151	5.64525	7.11375	6.45175	7.29021	6.36146	9.97234	9.14524	8.8657	9.19666	5.22489	6.06093	6.21838	6.78275	6.82583	9.55879	9.03118	5.64291	-3.34041	-2.24843	1.18292
FFUJ_03785	[G/T][C/G]GATAA	related to kynureninase	IPR000192 Aminotransferase, class V/Cysteine desulfurase;IPR010111 Kynureninase;IPR015421 Pyridoxal phosphate-dependent transferase, major region, subdomain 1;IPR015422 Pyridoxal phosphate-dependent transferase, major region, subdomain 2;IPR015424 Pyridoxal phosphate-dependent transferase, major domain				11.2192	9.9608	9.1731	9.45394	10.0609	9.18308	8.21065	8.25794	8.28423	8.69007	10.2644	10.1875	10.59	9.31352	9.62201	8.2343	8.48715	10.2259	2.35573	0.826376	-0.603935
FFUJ_03788		uncharacterized protein				3 Cys	7.72812	10.8693	8.14693	11.3703	8.34166	12.6283	10.9011	12.7	11.6482	11.7929	12.1825	11.784	9.29871	9.75861	10.485	11.8006	11.7206	11.9833	-2.50185	-1.96196	-1.49829
FFUJ_03792	[G/T][C/G]GATAA	related to heterokaryon incompatibility protein het-6	IPR010730 Heterokaryon incompatibility				6.96548	6.32432	7.49214	7.3489	6.66419	4.63595	5.19968	5.9963	5.64488	5.87112	9.13527	9.26248	6.6449	7.42052	5.65007	5.59799	5.758	9.19887	1.04691	1.66252	-3.54881
FFUJ_03793		uncharacterized protein			SSP	8 Cys	6.40989	6.64664	4.29356	4.84327	4.52461	4.73366	4.55267	4.64472	4.5604	4.37245	9.32861	10.5315	6.52827	4.56842	4.62913	4.5987	4.46642	9.93007	1.92957	0.101994	-5.30094
FFUJ_03794		uncharacterized protein			SSP	6 Cys	4.21907	3.92927	3.69837	3.8568	4.05761	4.31008	3.89047	4.03054	4.1834	3.99189	6.7041	8.02766	4.07417	3.77758	4.18385	3.96051	4.08765	7.36588	0.113657	-0.310063	-3.18204
FFUJ_03802	[G/T][C/G]GATAA	uncharacterized protein					8.21901	7.57371	8.44736	8.44972	8.74358	6.91604	6.21957	5.20885	6.89707	6.08926	7.5976	7.65376	7.89636	8.44854	7.82981	5.71421	6.49317	7.62568	2.18215	1.95538	0.204135
FFUJ_03805	[G/T][C/G]GATAA	uncharacterized protein	IPR016040 NAD(P)-binding domain			2 Cys	5.85749	6.00945	5.43211	5.98108	7.2228	6.81612	7.89005	8.32872	7.66107	8.11541	7.24558	6.89458	5.93347	5.7066	7.01946	8.10939	7.88824	7.07008	-2.17592	-2.18164	-0.0506185
FFUJ_03810	[G/T][C/G]GATAA	uncharacterized protein			SP		11.4185	11.566	7.9073	8.28833	9.49233	9.34845	7.50652	8.04534	8.05064	7.97725	8.78427	8.87861	11.4923	8.09781	9.42039	7.77593	8.01394	8.83144	3.71635	0.0838693	0.588953
FFUJ_03813	[G/T][C/G]GATAA	related to tyrosinase precursor	IPR002227 Tyrosinase;IPR008922 Uncharacterised domain, di-copper centre				6.71491	5.2833	6.75426	5.80728	7.16318	9.21195	5.06798	4.52936	3.86785	4.25576	4.85959	4.84187	5.9991	6.28077	8.18757	4.79867	4.06181	4.85073	1.20043	2.21896	3.33684
FFUJ_03816		related to permeases - unknown function	IPR004813 Oligopeptide transporter OPT superfamily				15.1191	14.7903	10.6268	10.3816	8.4093	7.8886	12.2845	10.8431	10.8591	9.73579	6.49863	6.78607	14.9547	10.5042	8.14895	11.5638	10.2974	6.64235	3.39088	0.206745	1.5066
FFUJ_03818		related to HNM1 - Choline permease	IPR002293 Amino acid/polyamine transporter I	TP			4.37318	4.56055	4.42337	4.47884	3.96112	4.06265	4.57276	8.86505	6.91482	5.80856	4.25354	4.0119	4.46686	4.45111	4.01188	6.71891	6.36169	4.13272	-2.25204	-1.91058	-0.120837
FFUJ_03819		probable monoamine oxidase N	IPR001613 Flavin amine oxidase;IPR002937 Amine oxidase				5.741	6.3683	6.9777	7.20476	4.442	4.49917	7.52844	10.2004	9.44672	8.35602	4.50103	4.39434	6.05465	7.09123	4.47059	8.8644	8.90137	4.44768	-2.80975	-1.81014	0.0229048
FFUJ_03821		uncharacterized protein					4.89937	4.85429	4.2934	4.94556	9.8203	7.40046	4.98842	4.41433	4.64175	4.64987	5.55174	5.89237	4.87683	4.61948	8.61038	4.70138	4.64581	5.72205	0.175452	-0.0263241	2.88833
FFUJ_03822	[G/T][C/G]GATAA	related to signal peptide protein				3 Cys	11.0823	11.778	9.52969	10.0108	7.61299	7.3276	6.03198	6.24278	7.23275	6.74464	7.36385	8.23914	11.4302	9.77023	7.4703	6.13738	6.9887	7.8015	5.29279	2.78154	-0.331202
FFUJ_03824	[G/T][C/G]GATAA	related to integral membrane protein					11.4321	11.7641	11.3089	11.5105	9.86711	9.96323	7.91788	7.86101	9.19818	8.70162	10.2817	9.94962	11.5981	11.4097	9.91517	7.88944	8.9499	10.1157	3.70865	2.4598	-0.200508
FFUJ_03832		uncharacterized protein				6 Cys	8.15811	10.0543	6.89635	8.07919	5.43458	5.44535	9.79964	10.3375	8.92146	9.66083	6.88632	8.12659	9.10618	7.48777	5.43996	10.0686	9.29114	7.50646	-0.962379	-1.80337	-2.06649
FFUJ_03836	[G/T][C/G]GATAA	uncharacterized protein					8.78238	9.89479	7.68207	9.16521	7.60247	7.59259	8.69838	9.41344	8.02757	9.37096	10.8718	10.6474	9.33859	8.42364	7.59753	9.05591	8.69926	10.7596	0.282677	-0.275624	-3.16207
FFUJ_03837	[G/T][C/G]GATAA	related to alpha-mannosidase 1a	IPR001382 Glycoside hydrolase, family 47	GH			12.3229	12.6135	12.0181	12.4261	12.6201	9.82959	12.0402	12.0463	10.6128	11.13	13.8416	13.6417	12.4682	12.2221	11.2249	12.0433	10.8714	13.7416	0.424902	1.35073	-2.51677
FFUJ_03839	[G/T][C/G]GATAA	uncharacterized protein					12.7723	12.6989	11.7572	11.7951	9.47968	9.65309	9.02961	9.34548	9.79826	9.48866	9.91823	10.1415	12.7356	11.7761	9.56638	9.18755	9.64346	10.0299	3.54806	2.13265	-0.463474
FFUJ_03841	[G/T][C/G]GATAA	uncharacterized protein	IPR005123 Oxoglutarate/iron-dependent dioxygenase				10.5901	11.1125	8.35967	8.68391	8.94739	9.17173	8.68131	8.97391	8.54411	8.36077	9.13243	8.91169	10.8513	8.52179	9.05956	8.82761	8.45244	9.02206	2.0237	0.0693536	0.0375017
FFUJ_03843	[G/T][C/G]GATAA	uncharacterized protein					10.1435	9.85157	9.49904	10.4027	7.92193	8.18888	6.36768	6.99129	8.70745	8.42396	6.91908	6.41028	9.99751	9.95088	8.05541	6.67948	8.56571	6.66468	3.31803	1.38517	1.39073
FFUJ_03845	[G/T][C/G]GATAA	uncharacterized protein					6.26129	11.8789	5.87917	7.60815	7.77174	7.73072	6.77254	6.73887	8.89386	7.41467	9.22635	8.51659	9.07011	6.74366	7.75123	6.75571	8.15427	8.87147	2.31441	-1.4106	-1.12024
FFUJ_03846	[G/T][C/G]GATAA	uncharacterized protein				2 Cys	9.05799	8.44845	8.99641	8.47257	6.74184	6.51318	6.78191	6.66032	4.87079	4.26228	8.17489	8.08556	8.75322	8.73449	6.62751	6.72112	4.56654	8.13022	2.0321	4.16795	-1.50271
FFUJ_03855		uncharacterized protein			SSP	5 Cys	8.49542	9.47513	8.9514	10.5376	8.78544	9.67474	12.1671	11.5976	10.7448	11.3663	11.2956	11.1224	8.98527	9.74449	9.23009	11.8824	11.0556	11.209	-2.89708	-1.31107	-1.97894
FFUJ_03864		related to cytochrome-b5 reductase, mitochondrial	IPR001433 Oxidoreductase FAD/NAD(P)-binding;IPR001709 Flavoprotein pyridine nucleotide cytochrome reductase;IPR001834 NADH:cytochrome b5 reductase (CBR);IPR008333 Oxidoreductase, FAD-binding domain;IPR017927 Ferredoxin reductase-type FAD-binding domain;IPR017938 Riboflavin synthase-like beta-barrel	MO		3 Cys	6.80798	7.93625	11.4081	12.0854	12.5938	12.4885	10.4798	9.93044	8.57809	8.98708	12.2271	12.33	7.37212	11.7467	12.5412	10.2051	8.78258	12.2786	-2.83301	2.96416	0.262569
FFUJ_03891	[G/T][C/G]GATAA	probable kinesin-related protein KIP3	IPR001752 Kinesin, motor domain;IPR019821 Kinesin, motor region, conserved site				12.4244	11.7854	10.2903	10.2208	11.5511	8.79736	9.22084	9.47932	10.163	9.14748	10.4182	11.0852	12.1049	10.2555	10.1742	9.35008	9.65525	10.7517	2.75482	0.600297	-0.577465
FFUJ_03892		related to ketoreductases	IPR002198 Short-chain dehydrogenase/reductase SDR;IPR002347 Glucose/ribitol dehydrogenase;IPR016040 NAD(P)-binding domain	DH		2 Cys	10.2518	9.77366	8.42438	8.23515	7.09357	6.71037	10.6187	13.2505	9.45988	10.4853	10.0501	10.2626	10.0127	8.32976	6.90197	11.9346	9.97259	10.1564	-1.92184	-1.64283	-3.2544
FFUJ_03896		uncharacterized protein			SP		4.52194	4.73586	4.22254	4.50955	8.58932	9.71776	5.04416	4.63218	4.2741	4.5108	7.28632	6.98151	4.6289	4.36604	9.15354	4.83817	4.39245	7.13391	-0.20927	-0.0264058	2.01963
FFUJ_03897	[G/T][C/G]GATAA	uncharacterized protein			SSP	12 Cys	4.00625	4.4219	4.26406	4.38681	5.91247	5.43389	4.51394	4.49407	8.10639	7.5855	4.22284	4.44681	4.21408	4.32544	5.67318	4.50401	7.84595	4.33483	-0.289929	-3.52051	1.33835
FFUJ_03900		related to proteoglycan			SP		11.2438	10.2914	5.23411	6.07079	4.39423	5.02443	3.78278	4.15867	5.71368	4.58743	5.83465	6.98283	10.7676	5.65245	4.70933	3.97073	5.15055	6.40874	6.79689	0.501902	-1.69941
FFUJ_03901		uncharacterized protein	IPR008979 Galactose-binding domain-like		SSP	6 Cys	9.13758	8.64439	6.00115	6.0085	7.5785	7.71511	5.02429	4.98665	5.24112	4.8038	6.83779	7.08634	8.89098	6.00482	7.6468	5.00547	5.02246	6.96206	3.88551	0.982363	0.684744
FFUJ_03902	[G/T][C/G]GATAA	related to light induced alcohol dehydrogenase Bli-4	IPR002198 Short-chain dehydrogenase/reductase SDR;IPR002347 Glucose/ribitol dehydrogenase;IPR016040 NAD(P)-binding domain	DH			8.06115	8.0447	7.70763	8.01122	7.81968	11.9886	9.72604	11.8043	8.5146	9.82987	8.96514	7.80302	8.05293	7.85942	9.90413	10.7652	9.17223	8.38408	-2.71225	-1.31281	1.52005
FFUJ_03903		related to sugar transport protein STL1	IPR003663 Sugar/inositol transporter;IPR005828 General substrate transporter;IPR016196 Major facilitator superfamily domain, general substrate transporter;IPR020846 Major facilitator superfamily domain	TP			4.81494	4.50385	4.67074	4.52852	4.93984	8.37459	4.60504	4.56148	5.84328	4.77456	4.58544	3.91896	4.6594	4.59963	6.65721	4.58326	5.30892	4.2522	0.07614	-0.709288	2.40501
FFUJ_03904	[G/T][C/G]GATAA	uncharacterized protein			SSP	3 Cys	4.02798	3.57268	5.32353	5.00768	9.5127	9.76824	4.52984	3.63942	3.84142	3.47415	4.94074	5.17022	3.80033	5.16561	9.64047	4.08463	3.65779	5.05548	-0.284297	1.50782	4.58499
FFUJ_03940	[G/T][C/G]GATAA	related to gamma-glutamyltransferase	IPR000101 Gamma-glutamyltranspeptidase		SP		11.5212	9.99278	11.3006	10.6947	8.55901	7.9182	7.44968	7.24533	8.07438	7.1958	7.59771	7.58056	10.757	10.9976	8.23861	7.34751	7.63509	7.58914	3.4095	3.36255	0.649471
FFUJ_03941		uncharacterized protein	IPR008985 Concanavalin A-like lectin/glucanase;IPR013320 Concanavalin A-like lectin/glucanase, subgroup;IPR015305 Protein of unknown function DUF1961		SSP		5.4451	4.9637	6.68315	6.39081	6.91929	8.87501	4.83772	5.05268	4.40274	4.63302	6.42594	6.48608	5.2044	6.53698	7.89715	4.9452	4.51788	6.45601	0.259203	2.0191	1.44115
FFUJ_03942		uncharacterized protein	IPR001138 Zn(2)-C6 fungal-type DNA-binding domain;IPR007219 Transcription factor, fungi	TF			6.51258	4.58421	8.56246	8.21474	8.65216	9.36031	5.07693	5.16473	6.23869	5.79176	8.71123	8.19516	5.54839	8.3886	9.00623	5.12083	6.01523	8.45319	0.427568	2.37337	0.55304
FFUJ_03947		uncharacterized protein	IPR006652 Kelch repeat type 1;IPR015916 Galactose oxidase, beta-propeller		SP		10.6878	11.1556	10.0197	9.8095	9.69144	8.86599	12.9991	12.6828	9.19811	10.3552	12.9501	13.2005	10.9217	9.9146	9.27871	12.841	9.77664	13.0753	-1.91928	0.137958	-3.79661
FFUJ_03953		uncharacterized protein			SSP	7 Cys	11.8488	12.1856	8.59893	9.79321	7.20119	7.34058	7.2551	9.76039	11.264	9.33457	11.938	12.4657	12.0172	9.19607	7.27089	8.50774	10.2993	12.2019	3.50947	-1.10322	-4.93097
FFUJ_03955		related to hippurate hydrolase	IPR002933 Peptidase M20;IPR011650 Peptidase M20, dimerisation;IPR017439 Amidohydrolase				5.53207	4.75191	5.00124	5.19403	9.13878	8.97544	7.29018	7.07628	6.53072	6.72922	9.38289	9.59762	5.14199	5.09764	9.05711	7.18323	6.62997	9.49025	-2.04124	-1.53233	-0.433142
FFUJ_03956	[G/T][C/G]GATAA	related to hydrolases or acyltransferases (alpha/beta hydrolase superfamily)	IPR013595 Peptidase S33 tripeptidyl aminopeptidase-like, C-terminal		SP		4.77209	4.29828	4.15046	4.07144	6.04587	6.80122	7.72776	7.16975	4.45654	4.596	7.23011	6.8927	4.53518	4.11095	6.42355	7.44875	4.52627	7.06141	-2.91357	-0.415318	-0.63786
FFUJ_03959	[G/T][C/G]GATAA	uncharacterized protein				9 Cys	9.94175	11.0286	9.63982	10.1026	8.21327	8.39542	8.39253	8.90476	7.61952	7.85275	11.2768	10.6986	10.4851	9.8712	8.30434	8.64865	7.73613	10.9877	1.8365	2.13507	-2.68336
FFUJ_03960		uncharacterized protein				3 Cys	7.32736	9.67345	6.73246	6.84326	5.73305	5.63383	7.1	7.72108	7.05082	6.21739	9.2708	8.14671	8.5004	6.78786	5.68344	7.41054	6.6341	8.70876	1.08986	0.153757	-3.02531
FFUJ_03968	[G/T][C/G]GATAA	uncharacterized protein			SSP	4 Cys	4.32804	4.8005	4.21832	4.11767	4.07466	4.00118	4.64395	4.96197	8.29231	5.61772	4.38157	4.94228	4.56427	4.16799	4.03792	4.80296	6.95502	4.66193	-0.238695	-2.78702	-0.624004
FFUJ_03972	[G/T][C/G]GATAA	related to conidial hydrophobin RodB	IPR001338 Hydrophobin			8 Cys	4.2984	4.29946	4.92782	4.47458	5.33907	5.13653	5.07028	5.96588	10.2991	6.74647	6.11703	5.86101	4.29893	4.7012	5.2378	5.51808	8.5228	5.98902	-1.21915	-3.82159	-0.75122
FFUJ_03973		uncharacterized protein					7.14412	9.03424	10.0957	10.2333	8.50494	9.18908	9.98094	11.5204	13.1386	12.5308	9.5126	9.92866	8.08918	10.1645	8.84701	10.7506	12.8347	9.72063	-2.66146	-2.67022	-0.873621
FFUJ_03974		related to zinc finger protein odd-paired-like (opl)	IPR007087 Zinc finger, C2H2;IPR013087 Zinc finger C2H2-type/integrase DNA-binding domain;IPR015880 Zinc finger, C2H2-like	TF			3.72689	4.89223	4.7507	4.69101	3.71756	3.88554	7.34472	9.46855	11.4771	10.4292	3.98162	3.99932	4.30956	4.72085	3.80155	8.40663	10.9532	3.99047	-4.09707	-6.2323	-0.188919
FFUJ_03975	[G/T][C/G]GATAA	uncharacterized protein	IPR001138 Zn(2)-C6 fungal-type DNA-binding domain	TF			7.51013	7.69371	8.77472	8.47803	5.37072	3.81286	9.27311	10.1103	12.3195	11.3723	7.20847	7.60718	7.60192	8.62637	4.59179	9.69171	11.8459	7.40782	-2.08979	-3.21953	-2.81603
FFUJ_03976	[G/T][C/G]GATAA	uncharacterized protein				3 Cys	5.71996	5.60532	6.30762	5.54811	5.52032	4.1778	7.62529	8.83132	11.0067	9.68701	6.89197	7.30985	5.66264	5.92786	4.84906	8.2283	10.3468	7.10091	-2.56566	-4.41897	-2.25185
FFUJ_03978		related to conidial hydrophobin RodB	IPR001338 Hydrophobin		SSP	8 Cys	6.13513	5.44135	7.34965	7.27535	8.43616	7.55427	9.61507	10.4235	12.3475	9.96786	9.61668	9.37279	5.78824	7.3125	7.99522	10.0193	11.1577	9.49474	-4.23106	-3.8452	-1.49952
FFUJ_03979	[G/T][C/G]GATAA	uncharacterized protein	IPR006671 Cyclin, N-terminal;IPR013763 Cyclin-like			4 Cys	3.62086	3.92456	3.83741	3.92443	3.89421	4.00624	4.46617	4.40938	8.06624	5.46094	3.9375	3.85337	3.77271	3.88092	3.95022	4.43778	6.76359	3.89544	-0.665072	-2.88267	0.0547852
FFUJ_03980	[G/T][C/G]GATAA	uncharacterized protein			SSP		6.18699	5.79268	6.52928	6.28358	7.62348	8.126	8.4081	8.80724	10.4498	8.80359	6.7801	6.9439	5.98983	6.40643	7.87474	8.60767	9.6267	6.862	-2.61784	-3.22028	1.01274
FFUJ_03983		fusarubin cluster - oxidoreductase	IPR002937 Amine oxidase		SP		5.00856	4.63513	4.26456	4.14924	5.1546	4.2301	7.25626	7.47697	4.97288	6.53598	5.34682	6.25165	4.82184	4.2069	4.69235	7.36661	5.75443	5.79924	-2.54477	-1.54753	-1.10689
FFUJ_03984		fusarubin cluster - polyketide synthase	IPR001227 Acyl transferase domain;IPR002813 Arginine biosynthesis protein ArgJ;IPR006162 Phosphopantetheine attachment site;IPR009081 Acyl carrier protein-like;IPR013120 Male sterility, NAD-binding;IPR014030 Beta-ketoacyl synthase, N-terminal;IPR014031 Beta-ketoacyl synthase, C-terminal;IPR014043 Acyl transferase;IPR016035 Acyl transferase/acyl hydrolase/lysophospholipase;IPR016036 Malonyl-CoA AC…	SM			6.25239	8.12628	5.73965	5.78911	11.3128	6.3578	15.3867	15.3596	13.6106	15.292	4.72391	4.75604	7.18934	5.76438	8.8353	15.3731	14.4513	4.73998	-8.1838	-8.68696	4.09532
FFUJ_03985		fusarubin cluster - methyltransferase	IPR001077 O-methyltransferase, family 2;IPR016461 O-methyltransferase, caffeic acid-type				4.1889	5.84464	4.15939	4.14945	10.6615	4.31311	15.1659	15.0708	12.7759	14.7996	4.33006	4.15835	5.01677	4.15442	7.4873	15.1183	13.7877	4.24421	-10.1016	-9.63332	3.24309
FFUJ_03986		fusarubin cluster - monooxygenase	IPR002938 Monooxygenase, FAD-binding;IPR003042 Aromatic-ring hydroxylase-like	MO			6.53301	10.6406	7.75575	6.8069	10.5578	4.84774	15.443	15.3586	14.8726	15.0218	6.80206	4.1662	8.58679	7.28132	7.70277	15.4008	14.9472	5.48413	-6.81403	-7.6659	2.21864
FFUJ_03987	[G/T][C/G]GATAA	fusarubin cluster - oxidoreductase	IPR002085 Alcohol dehydrogenase superfamily, zinc-type;IPR011032 GroES-like;IPR013154 Alcohol dehydrogenase GroES-like;IPR016040 NAD(P)-binding domain;IPR020843 Polyketide synthase, enoylreductase	DH			12.0686	13.5062	13.3804	13.0826	10.879	10.5146	14.7185	14.8569	14.7066	14.7043	10.7667	10.3628	12.7874	13.2315	10.6968	14.7877	14.7055	10.5647	-2.00021	-1.47394	0.132061
FFUJ_03988	[G/T][C/G]GATAA	fusarubin cluster - dehydrogenase	IPR002347 Glucose/ribitol dehydrogenase;IPR016040 NAD(P)-binding domain	DH		1 Cys	9.93083	13.6452	13.0091	12.5671	10.9989	7.22152	15.309	15.2124	15.188	15.3249	9.31784	8.86596	11.788	12.7881	9.11019	15.2607	15.2564	9.0919	-3.47272	-2.46829	0.0182945
FFUJ_03989		fusarubin cluster - transcription factor	IPR001138 Zn(2)-C6 fungal-type DNA-binding domain;IPR013700 Aflatoxin regulatory protein	TF			6.07045	6.96592	6.43459	5.95695	9.3345	6.83205	14.2909	14.2914	12.1836	13.4555	5.37774	5.11006	6.51819	6.19577	8.08327	14.2911	12.8195	5.2439	-7.77292	-6.62377	2.83937
FFUJ_03990		fusarubin cluster - esterase			NCSP		8.79787	8.99543	9.3053	9.2467	9.08011	6.4378	14.0817	13.7289	11.9229	13.1806	7.44985	7.61506	8.89665	9.276	7.75895	13.9053	12.5517	7.53245	-5.00864	-3.27571	0.226501
FFUJ_03991		probable adenylosuccinate lyase	IPR024083 L-Aspartase-like, N-terminal				4.21325	4.34777	4.30699	4.32931	4.14935	4.30908	7.11954	6.69658	4.32461	4.93973	4.03812	4.13367	4.28051	4.31815	4.22921	6.90806	4.63217	4.08589	-2.62755	-0.314022	0.143319
FFUJ_03998		related to cycloheximide-inducible protein CIP70 (cytochrome P450 family)	IPR001128 Cytochrome P450;IPR002403 Cytochrome P450, E-class, group IV;IPR017972 Cytochrome P450, conserved site	MO			12.7948	12.3402	12.7414	12.4386	6.36267	5.14149	9.56476	8.91758	12.4404	10.9565	8.7596	8.78745	12.5675	12.59	5.75208	9.24117	11.6984	8.77352	3.32633	0.891592	-3.02144
FFUJ_04002	[G/T][C/G]GATAA	uncharacterized protein	IPR017907 Zinc finger, RING-type, conserved site	TF			9.43779	9.43442	11.6213	11.5211	12.3891	11.4843	11.6461	11.4302	12.5045	12.3828	12.5258	12.5446	9.4361	11.5712	11.9367	11.5382	12.4436	12.5352	-2.10208	-0.872449	-0.598455
FFUJ_04015		related to phosphatidylcholine-sterol acyltransferase precursor	IPR001087 Lipase, GDSL;IPR013830 Esterase, SGNH hydrolase-type;IPR013831 Esterase, SGNH hydrolase-type, subgroup		SSP	2 Cys	7.28474	7.43136	7.95916	7.52333	9.68931	11.3258	7.36569	8.06126	7.16745	7.6333	7.65258	7.81524	7.35805	7.74124	10.5075	7.71347	7.40038	7.73391	-0.35542	0.340867	2.77363
FFUJ_04027		related to pisatin demethylase / cytochrome P450 monooxygenase	IPR001128 Cytochrome P450;IPR002401 Cytochrome P450, E-class, group I;IPR017972 Cytochrome P450, conserved site	MO			10.8169	10.962	12.6592	12.4094	9.48132	9.49276	8.85347	7.9284	11.0537	9.65186	10.4809	10.1116	10.8895	12.5343	9.48704	8.39094	10.3528	10.2963	2.49855	2.1815	-0.809258
FFUJ_04028		related to integral membrane protein PTH11					10.2461	11.2525	12.8506	12.7409	8.63751	9.68776	8.71921	7.70012	10.6105	9.28322	9.45405	9.30199	10.7493	12.7957	9.16263	8.20967	9.94686	9.37802	2.53963	2.84887	-0.215386
FFUJ_04035		probable aspartate aminotransferase, cytoplasmic	IPR002872 Proline dehydrogenase;IPR015659 Proline oxidase				9.45644	6.38909	7.27758	5.71015	3.86625	4.38286	4.0911	4.2372	8.24829	6.29455	3.92523	4.08933	7.92277	6.49387	4.12455	4.16415	7.27142	4.00728	3.75862	-0.777549	0.117277
FFUJ_04036		probable delta-1-pyrroline-5-carboxylate dehydrogenase	IPR005931 Delta-1-pyrroline-5-carboxylate dehydrogenase 1;IPR015590 Aldehyde dehydrogenase domain;IPR016160 Aldehyde dehydrogenase, conserved site;IPR016161 Aldehyde/histidinol dehydrogenase;IPR016162 Aldehyde dehydrogenase, N-terminal;IPR016163 Aldehyde dehydrogenase, C-terminal	DH			8.17026	4.9536	5.14503	4.33499	4.27471	4.45558	4.08853	4.21171	5.9851	4.51564	4.03135	4.05511	6.56193	4.74001	4.36514	4.15012	5.25037	4.04323	2.41181	-0.510366	0.321914
FFUJ_04037		related to heterokaryon incompatibility protein	IPR001202 WW/Rsp5/WWP;IPR010730 Heterokaryon incompatibility				9.20951	8.441	8.21672	8.00564	7.40306	5.58945	6.42406	7.05462	7.17413	7.4111	6.75803	7.68172	8.82526	8.11118	6.49626	6.73934	7.29261	7.21987	2.08592	0.818572	-0.723615
FFUJ_04047		uncharacterized protein	IPR002867 Zinc finger, C6HC-type	TF			8.35672	8.37071	8.15133	8.45975	9.17036	9.64353	11.159	10.8385	9.56048	10.6268	9.6294	9.52174	8.36372	8.30554	9.40694	10.9988	10.0936	9.57557	-2.63506	-1.78809	-0.16863
FFUJ_04065		related to multidrug resistant protein	IPR011701 Major facilitator superfamily;IPR016196 Major facilitator superfamily domain, general substrate transporter;IPR020846 Major facilitator superfamily domain	TP			7.13968	6.84935	4.87288	4.67714	5.60351	5.94776	5.5947	4.46574	5.54735	4.61734	8.03554	7.62971	6.99451	4.77501	5.77564	5.03022	5.08234	7.83263	1.96429	-0.307332	-2.05699
FFUJ_04078		related to haloacetate dehalogenase H-1	IPR000073 Alpha/beta hydrolase fold-1;IPR000639 Epoxide hydrolase-like			3 Cys	4.6884	6.20941	6.3842	7.79245	6.44208	10.1699	7.82186	9.68345	5.762	8.77968	11.1821	9.68453	5.44891	7.08833	8.30598	8.75266	7.27084	10.4333	-3.30375	-0.182512	-2.12736
FFUJ_04115	[G/T][C/G]GATAA	related to HFM1 - DNA/RNA helicase	IPR004179 Sec63 domain				5.26595	5.77422	5.82337	5.43668	5.85881	5.56475	5.09692	5.24264	5.15498	5.50203	7.9587	7.66867	5.52009	5.63002	5.71178	5.16978	5.3285	7.81368	0.350307	0.301516	-2.1019
FFUJ_04116	[G/T][C/G]GATAA	uncharacterized protein	IPR007724 Poly(ADP-ribose) glycohydrolase				8.30842	6.95494	8.35125	7.53103	7.79744	6.78255	6.20899	5.9012	7.17094	6.34897	10.9563	10.2042	7.63168	7.94114	7.29	6.0551	6.75996	10.5802	1.57659	1.18118	-3.29025
FFUJ_04138		related to benzoate-para-hydroxylase (cytochrome P450)	IPR001128 Cytochrome P450;IPR002401 Cytochrome P450, E-class, group I;IPR017972 Cytochrome P450, conserved site	MO			12.4899	11.6783	11.4554	11.1181	6.17899	5.86797	8.07332	8.16395	10.319	9.3548	5.72653	5.50946	12.0841	11.2868	6.02348	8.11863	9.83689	5.618	3.96549	1.44989	0.405481
FFUJ_04143		uncharacterized protein					11.1583	11.8192	10.0773	11.5228	9.79076	10.6541	12.2723	12.2909	13.482	13.4111	11.1489	10.9629	11.4888	10.8001	10.2224	12.2816	13.4465	11.0559	-0.79282	-2.64647	-0.8335
FFUJ_04147		related to acetyl-hydrolase	IPR002168 Lipase, GDXG, active site;IPR013094 Alpha/beta hydrolase fold-3				9.87695	10.0932	9.76832	9.92488	8.89908	10.2027	10.6435	10.8585	11.5089	11.9107	7.10271	7.59089	9.98508	9.8466	9.5509	10.751	11.7098	7.3468	-0.765902	-1.86323	2.2041
FFUJ_04165	[G/T][C/G]GATAA	related to PRM10 Pheromone-regulated protein	IPR010619 Domain of unknown function DUF1212;IPR024528 Domain of unknown function DUF3815				4.67455	5.96338	7.08965	7.08305	12.8686	14.1258	9.07534	8.78437	5.66358	6.25971	12.7352	11.4783	5.31896	7.08635	13.4972	8.92986	5.96165	12.1067	-3.61089	1.1247	1.39048
FFUJ_04185	[G/T][C/G]GATAA	related to Rtm1p	IPR007568 RTA-like protein				8.59081	9.8159	8.88406	9.78897	6.44655	7.02207	10.3434	12.2148	9.23504	10.1051	10.8174	10.7549	9.20335	9.33652	6.73431	11.2791	9.67005	10.7862	-2.07577	-0.333536	-4.05185
FFUJ_04207	[G/T][C/G]GATAA	related to monocarboxylate transporter 2	IPR011701 Major facilitator superfamily;IPR016196 Major facilitator superfamily domain, general substrate transporter	TP			9.64635	9.61647	9.98587	10.0164	11.226	13.211	9.32381	8.70394	9.33823	9.19464	9.86225	9.95344	9.63141	10.0011	12.2185	9.01387	9.26644	9.90785	0.617533	0.734695	2.31066
FFUJ_04211	[G/T][C/G]GATAA	related to glycoside hydrolase	IPR000757 Glycoside hydrolase, family 16;IPR008985 Concanavalin A-like lectin/glucanase;IPR013320 Concanavalin A-like lectin/glucanase, subgroup	GH			4.01364	4.23838	5.19747	5.01284	3.741	8.53618	4.20529	4.5371	4.13716	4.62687	3.74664	3.92792	4.12601	5.10515	6.13859	4.37119	4.38202	3.83728	-0.245187	0.723136	2.30131
FFUJ_04253	[G/T][C/G]GATAA	probable NIMA-like protein kinase	IPR000719 Protein kinase, catalytic domain;IPR002290 Serine/threonine- / dual-specificity protein kinase, catalytic domain;IPR008271 Serine/threonine-protein kinase, active site;IPR011009 Protein kinase-like domain;IPR020635 Tyrosine-protein kinase, catalytic domain	PK			12.015	11.2846	9.64516	9.65098	11.4246	9.09344	8.79282	8.49696	9.50921	8.51862	10.0424	10.8826	11.6498	9.64807	10.259	8.64489	9.01392	10.4625	3.00487	0.634156	-0.203503
FFUJ_04290	[G/T][C/G]GATAA	uncharacterized protein	IPR014756 Immunoglobulin E-set		SP		10.9979	11.9519	10.5727	11.4497	9.84164	10.4941	13.0399	12.9345	12.985	13.0683	11.4563	12.1858	11.4749	11.0112	10.1678	12.9872	13.0267	11.8211	-1.51232	-2.01551	-1.65321
FFUJ_04295		uncharacterized protein			SSP		13.1837	13.0091	10.4226	11.0026	9.14745	10.5345	9.79904	10.3207	9.94019	9.71055	9.39847	9.48665	13.0964	10.7126	9.84096	10.0599	9.82537	9.44256	3.03649	0.887232	0.398407
FFUJ_04311		uncharacterized protein	IPR003750 Putative RNA methyltransferase			4 Cys	8.98036	8.80672	9.08743	8.45202	10.2735	10.9111	8.61576	8.53659	8.13093	8.26736	8.91129	8.25855	8.89354	8.76973	10.5923	8.57617	8.19915	8.58492	0.317366	0.570581	2.00738
FFUJ_04319	[G/T][C/G]GATAA	uncharacterized protein					11.8132	10.9359	12.1512	11.8461	9.47039	10.8796	10.1831	10.7609	11.4216	10.8817	6.54599	8.35694	11.3745	11.9986	10.175	10.472	11.1516	7.45146	0.902537	0.846983	2.72352
FFUJ_04329		related to putative multidrug transporter	IPR011701 Major facilitator superfamily;IPR016196 Major facilitator superfamily domain, general substrate transporter;IPR020846 Major facilitator superfamily domain	TP			11.6496	11.4173	10.4209	10.2856	8.27099	8.60594	12.3483	10.0738	12.3645	10.7534	6.65277	6.08121	11.5334	10.3533	8.43846	11.2111	11.559	6.36699	0.322375	-1.2057	2.07147
FFUJ_04332		uncharacterized protein	IPR001138 Zn(2)-C6 fungal-type DNA-binding domain;IPR021858 Protein of unknown function DUF3468	TF			8.48339	7.92305	8.88495	8.53118	8.47087	8.36308	6.40834	6.83061	5.97228	6.76106	8.23264	8.50078	8.20322	8.70806	8.41698	6.61947	6.36667	8.36671	1.58375	2.34139	0.0502675
FFUJ_04335		uncharacterized protein					9.50399	9.94916	10.7115	11.5695	12.9157	12.3097	11.4681	12.8786	11.6216	12.297	14.387	14.419	9.72657	11.1405	12.6127	12.1734	11.9593	14.403	-2.44681	-0.818743	-1.79035
FFUJ_04336		uncharacterized protein					8.77845	11.0187	10.1335	11.8251	11.945	12.6561	11.2474	13.0548	12.1211	12.4427	14.3014	14.5247	9.89859	10.9793	12.3005	12.1511	12.2819	14.4131	-2.25252	-1.3026	-2.11251
FFUJ_04351	[G/T][C/G]GATAA	uncharacterized protein	IPR010473 Diaphanous GTPase-binding;IPR016024 Armadillo-type fold				11.8344	11.3232	9.67436	9.7286	11.482	9.72278	8.77542	9.1012	9.44684	8.8213	9.93262	10.7867	11.5788	9.70148	10.6024	8.93831	9.13407	10.3596	2.64049	0.56741	0.242726
FFUJ_04360	[G/T][C/G]GATAA	related to D-arabinitol 2-dehydrogenase	IPR002198 Short-chain dehydrogenase/reductase SDR;IPR002347 Glucose/ribitol dehydrogenase;IPR016040 NAD(P)-binding domain;IPR020904 Short-chain dehydrogenase/reductase, conserved site	DH			13.0617	13.698	13.4491	13.9363	10.0687	9.84473	13.4089	13.2213	13.6486	13.5916	11.9009	12.6817	13.3799	13.6927	9.95672	13.3151	13.6201	12.2913	0.0647789	0.0725341	-2.3346
FFUJ_04368		uncharacterized protein				3 Cys	8.87906	9.36284	9.25626	10.1059	10.0651	9.74844	11.3561	11.4293	12.1542	12.451	10.9295	10.2275	9.12095	9.68106	9.90679	11.3927	12.3026	10.5785	-2.27177	-2.62151	-0.671728
FFUJ_04387		related to dihydrodipicolinate synthetase	IPR002220 Dihydrodipicolinate synthetase-like;IPR013785 Aldolase-type TIM barrel				7.04236	8.05881	7.64437	8.29626	7.93521	8.75995	8.80921	10.2664	9.18066	9.97679	11.6929	11.9021	7.55058	7.97032	8.34758	9.53782	9.57872	11.7975	-1.98724	-1.60841	-3.44992
FFUJ_04406		uncharacterized protein	IPR018306 Bacteriophage T5, Orf172 DNA-binding				9.92305	9.71356	6.60591	6.75458	4.05811	4.47248	6.48939	6.26257	7.91795	7.63524	4.81	5.14392	9.81831	6.68025	4.2653	6.37598	7.77659	4.97696	3.44233	-1.09635	-0.711665
FFUJ_04466		uncharacterized protein				6 Cys	6.63507	5.83917	4.06356	3.85779	5.2536	5.45342	3.75194	3.58424	4.13095	3.42118	5.05374	4.87457	6.23712	3.96067	5.35351	3.66809	3.77607	4.96415	2.56903	0.184607	0.389362
FFUJ_04495		uncharacterized protein	IPR008972 Cupredoxin		SSP	2 Cys	12.0587	12.4233	9.91737	10.4719	11.2449	9.61667	9.77031	10.5576	10.5204	10.0365	10.7639	11.4371	12.241	10.1946	10.4308	10.1639	10.2785	11.1005	2.07705	-0.0838585	-0.66973
FFUJ_04497		uncharacterized protein	IPR001452 Src homology-3 domain				13.8481	13.5635	13.3672	13.6427	12.8023	11.7042	12.2099	12.2665	11.9656	10.7919	12.616	13.0812	13.7058	13.505	12.2533	12.2382	11.3788	12.8486	1.46755	2.12623	-0.595333
FFUJ_04528	[G/T][C/G]GATAA	related to glucan 1,3-beta-glucosidase	IPR013781 Glycoside hydrolase, catalytic domain;IPR017853 Glycoside hydrolase, superfamily	GH	SP		5.73974	5.7166	7.04624	7.22602	12.8159	13.561	9.81382	7.13469	7.03797	6.8126	13.2433	12.4961	5.72817	7.13613	13.1885	8.47425	6.92529	12.8697	-2.74608	0.210845	0.318766
FFUJ_04531		uncharacterized protein					9.70173	12.5059	8.08147	11.0401	12.5861	13.5667	13.8532	13.388	13.2313	12.8418	13.5792	13.1683	11.1038	9.56079	13.0764	13.6206	13.0365	13.3738	-2.51679	-3.47575	-0.29737
FFUJ_04572		related to mannose-6-phosphate isomerase	IPR001250 Mannose-6-phosphate isomerase, type I;IPR011051 RmlC-like cupin domain;IPR014710 RmlC-like jelly roll fold;IPR016305 Mannose-6-phosphate isomerase				9.11312	11.7579	10.4214	13.2532	11.5626	13.407	13.336	13.9091	13.4984	13.9342	14.412	14.3837	10.4355	11.8373	12.4848	13.6225	13.7163	14.3979	-3.18704	-1.87899	-1.91305
FFUJ_04581		uncharacterized protein				1 Cys	11.1181	11.2366	11.8761	11.6798	12.6234	12.8098	13.6143	13.3057	12.5184	12.7912	12.7396	12.5118	11.1773	11.778	12.7166	13.46	12.6548	12.6257	-2.28265	-0.876856	0.0908512
FFUJ_04587		related to KTR1 - mannosyltransferase involved in n-linked and o-linked glycosylation	IPR002685 Glycosyl transferase, family 15		SP		12.7865	14.0226	13.204	13.9769	10.6637	10.5292	14.6702	14.7322	14.7731	14.9107	12.8607	12.4097	13.4045	13.5905	10.5965	14.7012	14.8419	12.6352	-1.29668	-1.25144	-2.03873
FFUJ_04613		related to L-ornithine N5-hydroxylase	IPR016040 NAD(P)-binding domain;IPR025700 L-lysine 6-monooxygenase/L-ornithine 5-monooxygenase				7.74892	6.84728	9.18402	8.86689	10.5632	13.6688	8.20834	7.69028	9.2578	8.22052	8.55005	9.39587	7.2981	9.02546	12.116	7.94931	8.73916	8.97296	-0.651214	0.286299	3.14306
FFUJ_04634	[G/T][C/G]GATAA	uncharacterized protein	IPR000182 GNAT domain;IPR016181 Acyl-CoA N-acyltransferase	HM		4 Cys	9.25578	10.1037	8.70999	9.07594	10.1991	12.2644	8.77668	9.33273	8.5295	8.93504	13.6156	12.9268	9.67975	8.89297	11.2318	9.0547	8.73227	13.2712	0.62505	0.160699	-2.03944
FFUJ_04642		uncharacterized protein				1 Cys	9.05349	9.2601	6.95932	7.29267	7.85376	7.32402	6.85226	6.84973	7.88857	6.94449	8.20329	8.42262	9.15679	7.12599	7.58889	6.85099	7.41653	8.31296	2.3058	-0.290535	-0.724068
FFUJ_04650		uncharacterized protein				7 Cys	10.6132	11.0343	9.95537	10.0691	9.1512	10.0761	12.7584	12.2483	12.1213	12.0289	8.71943	7.85052	10.8237	10.0122	9.61365	12.5033	12.0751	8.28498	-1.67961	-2.06285	1.32867
FFUJ_04672		uncharacterized protein				1 Cys	12.4829	13.4723	13.3354	14.2582	11.6151	13.0513	13.7457	14.2803	14.6375	14.5194	14.4895	14.4816	12.9776	13.7968	12.3332	14.013	14.5785	14.4856	-1.0354	-0.781652	-2.15237
FFUJ_04686		uncharacterized protein	IPR021460 Protein of unknown function DUF3112				8.56486	9.08497	7.69622	8.24439	8.98689	8.11765	10.9213	11.352	9.9673	10.7966	9.7608	9.34526	8.82491	7.97031	8.55227	11.1367	10.3819	9.55303	-2.31178	-2.41163	-1.00076
FFUJ_04717		related to single-stranded DNA-binding protein MSSP-1	IPR000504 RNA recognition motif domain;IPR012677 Nucleotide-binding, alpha-beta plait				5.54937	5.27852	6.21435	5.86198	7.96482	8.81988	8.11003	8.29062	7.78483	8.23588	8.36001	8.14714	5.41394	6.03816	8.39235	8.20033	8.01035	8.25357	-2.78638	-1.97219	0.138775
FFUJ_04757		uncharacterized protein					7.5388	8.75222	9.78157	10.8633	9.72104	10.8576	10.2825	11.871	10.1712	11.1389	13.3997	13.5966	8.14551	10.3224	10.2893	11.0767	10.655	13.4982	-2.93121	-0.332617	-3.20883
FFUJ_04778		uncharacterized protein				4 Cys	9.90387	11.2212	9.59659	10.5737	10.5754	10.0976	12.4719	12.63	12.439	12.817	12.6405	12.5055	10.5625	10.0852	10.3365	12.551	12.628	12.573	-1.98841	-2.54285	-2.23652
FFUJ_04787		uncharacterized protein			SSP	13 Cys	11.87	11.5069	10.1775	10.4241	10.9237	10.6516	6.64371	5.67595	8.42296	7.22028	9.16781	9.09596	11.6884	10.3008	10.7877	6.15983	7.82162	9.13188	5.52862	2.47919	1.65578
FFUJ_04793		probable multifunctional folic acid synthesis protein	IPR000489 Pterin-binding;IPR000550 7,8-Dihydro-6-hydroxymethylpterin-pyrophosphokinase, HPPK;IPR006390 Dihydropteroate synthase;IPR011005 Dihydropteroate synthase-like				11.2007	11.8799	11.3314	11.4968	11.8846	12.0289	13.8535	13.2326	13.3754	13.1074	11.3203	10.9877	11.5403	11.4141	11.9567	13.5431	13.2414	11.154	-2.00277	-1.82731	0.802765
FFUJ_04796		related to multidrug resistance-associated protein	IPR001140 ABC transporter, transmembrane domain;IPR003439 ABC transporter-like;IPR003593 AAA+ ATPase domain;IPR011527 ABC transporter, transmembrane domain, type 1;IPR017871 ABC transporter, conserved site;IPR017940 ABC transporter, integral membrane type 1	TP			11.6327	11.5156	10.2011	10.1422	7.04005	7.90174	9.13843	9.47781	9.43305	9.52583	11.3057	10.4539	11.5741	10.1716	7.4709	9.30812	9.47944	10.8798	2.26599	0.692205	-3.40891
FFUJ_04797		related to positive effector protein GCN20	IPR003439 ABC transporter-like;IPR003593 AAA+ ATPase domain	TP			8.70552	9.04406	8.90727	9.26667	8.73007	9.59083	10.1527	10.0604	9.48473	10.0577	14.2224	13.5706	8.87479	9.08697	9.16045	10.1065	9.77119	13.8965	-1.23171	-0.684229	-4.73604
FFUJ_04806	[G/T][C/G]GATAA	uncharacterized protein					10.687	12.237	10.1737	11.5109	10.4799	11.1942	12.2909	13.286	12.415	12.5085	13.0791	12.6102	11.462	10.8423	10.837	12.7884	12.4617	12.8446	-1.32647	-1.61943	-2.00758
FFUJ_04810		uncharacterized protein	IPR016040 NAD(P)-binding domain				10.3199	11.2009	11.4127	12.7175	13.7161	14.0538	13.0222	13.8692	12.5556	13.465	14.5785	14.6288	10.7604	12.0651	13.8849	13.4457	13.0103	14.6037	-2.68531	-0.945211	-0.718718
FFUJ_04814	[G/T][C/G]GATAA	uncharacterized protein	IPR000782 FAS1 domain		SP		5.33482	5.36704	5.34032	6.16354	5.88757	5.60785	5.66795	6.23377	6.64926	7.0825	8.56655	9.23384	5.35093	5.75193	5.74771	5.95086	6.86588	8.9002	-0.599931	-1.11395	-3.15249
FFUJ_04841		related to LCP5 - U3 small nucleolar ribonucleoprotein involved in maturation of 18S rRNA	IPR007146 Sas10/Utp3/C1D				9.09186	9.0929	9.12278	8.8079	10.6436	11.1181	8.36608	8.27037	8.8927	8.09357	8.94667	8.5486	9.09238	8.96534	10.8809	8.31822	8.49314	8.74763	0.774155	0.472201	2.13323
FFUJ_04886		related to phospholipid-translocating ATPase	IPR007568 RTA-like protein				7.4949	8.86826	8.88807	9.83735	12.3322	12.3958	10.3204	11.2375	9.42847	10.4929	15.0536	14.9213	8.18158	9.36271	12.364	10.7789	9.96068	14.9874	-2.59735	-0.597972	-2.6234
FFUJ_04896		uncharacterized protein	IPR016181 Acyl-CoA N-acyltransferase				11.0101	10.7556	11.0151	10.9898	12.021	11.2827	10.5915	10.6831	10.661	10.2038	13.772	13.5376	10.8829	11.0025	11.6518	10.6373	10.4324	13.6548	0.245581	0.570069	-2.00297
FFUJ_04900		related to nuclear assembly factor NAF1	IPR007504 H/ACA ribonucleoprotein complex, subunit Gar1/Naf1;IPR009000 Translation elongation/initiation factor/Ribosomal, beta-barrel				10.069	9.18115	10.7214	10.4185	10.8518	11.3686	10.3938	10.3673	10.9894	10.8602	9.27458	8.91013	9.62506	10.57	11.1102	10.3805	10.9248	9.09235	-0.755475	-0.354825	2.01783
FFUJ_04902		related to GAL4-like transcriptional activator	IPR001138 Zn(2)-C6 fungal-type DNA-binding domain;IPR007219 Transcription factor, fungi	TF			11.0534	11.3942	11.8784	11.2036	8.56225	4.59196	13.9307	13.5722	13.4692	13.5341	4.51219	4.43961	11.2238	11.541	6.57711	13.7515	13.5017	4.4759	-2.52765	-1.96062	2.10121
FFUJ_04903		uncharacterized protein			SP		5.65801	5.12293	6.9259	6.05775	9.30176	10.192	11.8402	11.6845	9.34792	10.4257	7.46546	6.6588	5.39047	6.49183	9.74689	11.7623	9.88682	7.06213	-6.37188	-3.395	2.68476
FFUJ_04905	[G/T][C/G]GATAA	related to G protein coupled receptor like protein	IPR000832 GPCR, family 2, secretin-like;IPR017981 GPCR, family 2-like				6.65284	7.20244	7.44805	8.08427	6.60495	6.65295	11.963	11.2972	11.8325	13.065	5.64832	6.27115	6.92764	7.76616	6.62895	11.6301	12.4488	5.95974	-4.70247	-4.68259	0.669212
FFUJ_04906		related to allantoate permease	IPR011701 Major facilitator superfamily;IPR016196 Major facilitator superfamily domain, general substrate transporter;IPR020846 Major facilitator superfamily domain	TP			14.9198	14.7388	15.1406	14.9499	11.4009	10.4597	14.7948	14.8296	14.7736	14.8103	12.6398	13.7682	14.8293	15.0453	10.9303	14.8122	14.7919	13.204	0.0170708	0.253365	-2.27368
FFUJ_04911		related to cell wall mannoprotein			SP		10.3244	10.5561	9.60119	11.2698	10.0025	9.42295	12.562	13.1503	10.7396	11.8272	12.4564	13.176	10.4402	10.4355	9.71274	12.8561	11.2834	12.8162	-2.41591	-0.847915	-3.10348
FFUJ_04916		uncharacterized protein	IPR010640 Low temperature requirement A				6.05124	5.18899	7.33784	6.40966	7.09368	6.84522	4.49954	4.4778	4.59974	4.69799	6.39852	5.9453	5.62012	6.87375	6.96945	4.48867	4.64887	6.17191	1.13145	2.22488	0.797545
FFUJ_04917		related to origin recognition complex subunit 4	IPR001965 Zinc finger, PHD-type;IPR003593 AAA+ ATPase domain;IPR011011 Zinc finger, FYVE/PHD-type;IPR013083 Zinc finger, RING/FYVE/PHD-type;IPR019786 Zinc finger, PHD-type, conserved site;IPR019787 Zinc finger, PHD-finger;IPR020478 AT hook-like	TF			10.8114	10.4602	9.7744	9.51254	10.399	9.88579	8.42177	8.15313	8.39806	7.61568	9.9665	9.6133	10.6358	9.64347	10.1424	8.28745	8.00687	9.7899	2.34835	1.6366	0.352502
FFUJ_04925		uncharacterized protein					7.74084	6.76237	8.00703	7.40929	8.28864	8.68115	6.98886	6.74603	7.82925	7.97105	6.22387	6.48693	7.2516	7.70816	8.4849	6.86744	7.90015	6.3554	0.38416	-0.191988	2.1295
FFUJ_04931	[G/T][C/G]GATAA	probable norsolorinic acid reductase	IPR001395 Aldo/keto reductase;IPR020471 Aldo/keto reductase subgroup;IPR023210 NADP-dependent oxidoreductase domain				12.7496	12.5399	11.9246	11.9854	9.90644	9.74645	12.142	12.6181	11.6391	12.3683	12.2867	12.5224	12.6448	11.955	9.82645	12.38	12.0037	12.4046	0.26477	-0.0486814	-2.57813
FFUJ_04935		uncharacterized protein				2 Cys	9.28881	11.0686	8.16374	8.43188	9.89446	12.5267	9.61429	10.2926	11.0053	10.5735	10.2311	8.35541	10.1787	8.29781	11.2106	9.95347	10.7894	9.29327	0.225218	-2.49159	1.91732
FFUJ_04955	[G/T][C/G]GATAA	uncharacterized protein					5.20517	5.16066	6.83896	7.17783	6.31581	5.64807	6.88975	8.31519	6.71407	7.99615	7.73393	7.39416	5.18291	7.0084	5.98194	7.60247	7.35511	7.56404	-2.41956	-0.346711	-1.5821
FFUJ_04959		uncharacterized protein				1 Cys	13.2604	13.43	13.5714	13.5313	11.8128	13.4644	14.0816	13.7856	14.1191	14.0796	10.3122	10.6199	13.3452	13.5513	12.6386	13.9336	14.0993	10.4661	-0.588421	-0.547993	2.17254
FFUJ_05007		related to purine-cytosine permease	IPR001248 Permease, cytosine/purines, uracil, thiamine, allantoin	TP			7.07031	6.4842	8.11222	8.05673	13.2392	14.138	8.82061	6.81074	6.85895	7.14069	8.83387	8.92739	6.77725	8.08448	13.6886	7.81568	6.99982	8.88063	-1.03842	1.08466	4.80801
FFUJ_05008	[G/T][C/G]GATAA	related to riboflavin biosynthesis protein RIB7	IPR002734 Bacterial bifunctional deaminase-reductase, C-terminal;IPR024072 Dihydrofolate reductase-like domain			2 Cys	9.03639	8.36706	9.48803	9.42163	11.6054	12.6063	8.68586	8.57333	8.53476	8.72745	9.59275	9.71312	8.70173	9.45483	12.1059	8.6296	8.6311	9.65294	0.0721308	0.823727	2.45295
FFUJ_05036		related to Uth1p, Nca3p, YIL123w and Sun4p	IPR005556 SUN				13.795	13.2469	11.2997	11.5829	10.6105	9.79089	10.0868	10.3688	10.8816	8.95254	10.4846	10.8054	13.521	11.4413	10.2007	10.2278	9.91705	10.645	3.29314	1.52421	-0.444305
FFUJ_05045	[G/T][C/G]GATAA	related to ABC transporter protein (ATP-binding-cassette protein)	IPR003439 ABC transporter-like;IPR003593 AAA+ ATPase domain;IPR013525 ABC-2 type transporter;IPR017871 ABC transporter, conserved site	TP			11.4089	11.1193	10.8415	10.8541	8.62971	8.58098	9.87266	10.385	9.5612	9.82594	11.3713	11.443	11.2641	10.8478	8.60535	10.1288	9.69357	11.4072	1.13527	1.1542	-2.80183
FFUJ_05054	[G/T][C/G]GATAA	related to multidrug resistance protein	IPR001140 ABC transporter, transmembrane domain;IPR003439 ABC transporter-like;IPR003593 AAA+ ATPase domain;IPR009081 Acyl carrier protein-like;IPR011527 ABC transporter, transmembrane domain, type 1;IPR017871 ABC transporter, conserved site;IPR017940 ABC transporter, integral membrane type 1;IPR020806 Polyketide synthase, phosphopantetheine-binding domain	TP			12.1141	12.615	10.0222	10.7712	8.68	6.53263	13.0593	12.9179	13.3552	13.038	8.2246	8.77664	12.3646	10.3967	7.60632	12.9886	13.1966	8.50062	-0.623991	-2.79988	-0.894302
FFUJ_05082		uncharacterized protein					9.4077	10.4827	9.42489	11.4824	9.24161	9.60538	10.574	11.5821	11.5452	12.0263	11.3704	12.2067	9.94521	10.4536	9.4235	11.0781	11.7857	11.7885	-1.13286	-1.3321	-2.36503
FFUJ_05084		related to integral membrane protein					6.28271	6.5963	5.60856	5.71579	11.6815	12.306	7.63486	5.77515	5.42107	5.83444	9.32842	7.67302	6.43951	5.66218	11.9937	6.705	5.62775	8.50072	-0.265496	0.0344245	3.49302
FFUJ_05097		uncharacterized protein	IPR024553 Domain of unknown function DUF2828				6.64043	5.68402	5.81219	5.72016	4.34261	4.91735	6.74248	6.96038	6.8097	5.79924	10.3466	9.78948	6.16222	5.76617	4.62998	6.85143	6.30447	10.068	-0.689209	-0.538297	-5.43804
FFUJ_05108		uncharacterized protein				2 Cys	6.88281	7.4923	6.85936	7.10074	7.87547	7.91496	7.46142	7.58396	8.42744	8.53475	5.86345	5.81239	7.18755	6.98005	7.89522	7.52269	8.48109	5.83792	-0.335142	-1.50104	2.0573
FFUJ_05109	[G/T][C/G]GATAA	uncharacterized protein					11.2989	11.0755	8.69502	9.12012	7.98644	8.37291	5.52921	5.38644	6.3759	5.29958	5.93261	5.9652	11.1872	8.90757	8.17967	5.45783	5.83774	5.9489	5.72938	3.06983	2.23077
FFUJ_05118	[G/T][C/G]GATAA	related to chitinase	IPR001002 Chitin-binding, type 1;IPR001223 Glycoside hydrolase, family 18, catalytic domain;IPR001579 Glycoside hydrolase, chitinase active site;IPR011583 Chitinase II;IPR013781 Glycoside hydrolase, catalytic domain;IPR017853 Glycoside hydrolase, superfamily;IPR018371 Chitin-binding, type 1, conserved site	GH			9.79815	9.6832	8.20387	8.66544	9.25614	8.82348	8.23682	7.15507	8.4605	7.40809	8.96133	8.15463	9.74068	8.43465	9.03981	7.69594	7.93429	8.55798	2.04474	0.50036	0.481827
FFUJ_05120	[G/T][C/G]GATAA	related to putative tartrate transporter	IPR011701 Major facilitator superfamily;IPR016196 Major facilitator superfamily domain, general substrate transporter;IPR020846 Major facilitator superfamily domain	TP			13.9867	13.7104	13.6244	13.6813	7.33009	7.78155	12.4591	11.6526	13.6102	13.0164	5.24582	5.54226	13.8485	13.6529	7.55582	12.0559	13.3133	5.39404	1.79266	0.339556	2.16178
FFUJ_05154	[G/T][C/G]GATAA	uncharacterized protein			SSP	6 Cys	6.35921	7.7958	5.03883	5.56038	8.90779	9.37597	4.90745	4.34062	5.09	4.4223	9.98185	9.13706	7.07751	5.2996	9.14188	4.62404	4.75615	9.55946	2.45347	0.543454	-0.417579
FFUJ_05155	[G/T][C/G]GATAA	uncharacterized protein	IPR001138 Zn(2)-C6 fungal-type DNA-binding domain	TF			3.92119	4.02214	3.94804	3.98591	4.59687	4.43955	3.9495	4.22655	3.82358	4.30517	7.70592	6.32658	3.97167	3.96698	4.51821	4.08803	4.06437	7.01625	-0.116359	-0.0973926	-2.49804
FFUJ_05156	[G/T][C/G]GATAA	related to nitrate assimilation regulatory protein nirA	IPR001138 Zn(2)-C6 fungal-type DNA-binding domain	TF			3.6387	4.15312	4.21599	7.2619	3.75876	4.5961	4.25404	5.20436	5.42172	7.37264	9.38369	9.76512	3.89591	5.73894	4.17743	4.7292	6.39718	9.57441	-0.83329	-0.658237	-5.39698
FFUJ_05170	[G/T][C/G]GATAA	uncharacterized protein					8.91688	9.68937	10.0889	10.6624	7.60862	5.48966	8.76694	9.05675	9.10584	9.35366	9.16543	9.69882	9.30312	10.3756	6.54914	8.91184	9.22975	9.43213	0.39128	1.14587	-2.88299
FFUJ_05173	[G/T][C/G]GATAA	related to glutathione S-transferase PM239X14	IPR004045 Glutathione S-transferase, N-terminal;IPR004046 Glutathione S-transferase, C-terminal;IPR010987 Glutathione S-transferase, C-terminal-like;IPR012336 Thioredoxin-like fold;IPR017933 Glutathione S-transferase/chloride channel, C-terminal			2 Cys	6.39999	5.17682	5.23346	5.30696	5.24046	4.91991	5.08039	5.262	4.6316	4.75019	8.55842	7.9155	5.7884	5.27021	5.08019	5.17119	4.6909	8.23696	0.617211	0.579316	-3.15677
FFUJ_05184		uncharacterized protein	IPR003594 ATPase-like, ATP-binding domain				13.5203	13.1202	11.9874	12.1285	8.70321	9.17071	10.7385	9.97075	11.9645	11.3076	10.586	11.2193	13.3203	12.0579	8.93696	10.3546	11.636	10.9026	2.96564	0.421903	-1.96567
FFUJ_05185		uncharacterized protein	IPR002524 Cation efflux protein				8.73035	11.1387	10.4381	12.3533	11.7937	13.8177	11.9111	12.9252	13.3936	13.1671	14.7281	14.5648	9.93454	11.3957	12.8057	12.4181	13.2803	14.6464	-2.4836	-1.88466	-1.84071
FFUJ_05197	[G/T][C/G]GATAA	uncharacterized protein				4 Cys	7.86565	9.07832	8.28659	9.74687	7.94596	7.50867	8.37699	7.94327	8.3122	7.49413	10.8384	10.883	8.47198	9.01673	7.72732	8.16013	7.90316	10.8607	0.31185	1.11357	-3.13339
FFUJ_05207		uncharacterized protein	IPR007325 Putative cyclase				12.0731	12.9001	9.72842	10.2381	9.28344	6.66648	8.1204	8.10505	9.41122	8.18091	8.60595	9.02805	12.4866	9.98325	7.97496	8.11273	8.79606	8.817	4.37388	1.18719	-0.842042
FFUJ_05217		uncharacterized protein					6.33619	6.82344	4.31592	4.28638	3.88574	4.17583	5.40404	4.41338	7.19112	6.80296	3.93182	4.22045	6.57982	4.30115	4.03078	4.90871	6.99704	4.07614	1.67111	-2.69589	-0.0453537
FFUJ_05218	[G/T][C/G]GATAA	uncharacterized protein					8.33475	8.6694	7.38008	7.52819	6.08972	6.77299	8.50395	8.42282	9.84406	9.60569	6.38882	7.24357	8.50208	7.45414	6.43135	8.46338	9.72487	6.81619	0.0386931	-2.27074	-0.384842
FFUJ_05225	[G/T][C/G]GATAA	uncharacterized protein	IPR000639 Epoxide hydrolase-like			6 Cys	8.77393	9.3737	8.69731	9.66337	7.03765	8.43129	7.4981	9.36787	9.09614	10.1083	10.646	9.5914	9.07382	9.18034	7.73447	8.43298	9.6022	10.1187	0.640832	-0.421859	-2.38424
FFUJ_05226		uncharacterized protein				5 Cys	8.03173	8.02128	9.05545	8.92374	9.53612	9.61651	10.4205	9.05545	10.1174	9.94222	12.0794	11.2168	8.02651	8.9896	9.57631	9.73796	10.0298	11.6481	-1.71145	-1.04022	-2.0718
FFUJ_05234		related to aflatoxin efflux pump AFLT	IPR001411 Tetracycline resistance protein TetB/drug resistance transporter;IPR011701 Major facilitator superfamily;IPR016196 Major facilitator superfamily domain, general substrate transporter;IPR020846 Major facilitator superfamily domain	TP			6.98898	7.04931	5.89843	5.86271	8.62846	7.50055	11.8447	9.64329	6.27766	5.57163	8.57656	9.32048	7.01914	5.88057	8.06451	10.744	5.92465	8.94852	-3.72485	-0.0440739	-0.884015
FFUJ_05254		uncharacterized protein					9.15912	9.42606	8.18009	8.93943	5.90531	4.17126	10.27	9.18205	8.43296	8.75881	8.79181	9.06154	9.29259	8.55976	5.03829	9.72604	8.59589	8.92667	-0.433451	-0.0361288	-3.88838
FFUJ_05255		uncharacterized protein	IPR009836 Protein of unknown function DUF1399				8.63645	8.96046	7.02092	7.55844	5.19821	4.29248	8.25706	8.56911	10.0453	10.1438	5.13738	5.56584	8.79845	7.28968	4.74535	8.41308	10.0945	5.35161	0.385371	-2.80484	-0.606262
FFUJ_05256		uncharacterized protein					7.21408	7.31139	6.39897	7.03	5.11253	4.80111	7.43949	7.5545	8.51946	8.98367	5.09209	5.39673	7.26273	6.71449	4.95682	7.497	8.75157	5.24441	-0.23426	-2.03708	-0.287591
FFUJ_05273	[G/T][C/G]GATAA	probable phenylacetyl-CoA ligase	IPR000873 AMP-dependent synthetase/ligase;IPR020845 AMP-binding, conserved site;IPR025110 Domain of unknown function DUF4009				9.09635	8.27874	9.3104	9.46746	7.12287	4.85425	7.75834	7.82534	9.20505	8.58404	9.21961	8.99174	8.68754	9.38893	5.98856	7.79184	8.89455	9.10568	0.895701	0.494384	-3.11711
FFUJ_05281	[G/T][C/G]GATAA	uncharacterized protein					8.28554	8.73752	8.50683	9.8651	3.87169	3.59991	7.48881	8.43305	8.70712	9.25936	6.80959	5.97601	8.51153	9.18596	3.7358	7.96093	8.98324	6.3928	0.550605	0.202728	-2.657
FFUJ_05304	[G/T][C/G]GATAA	uncharacterized protein	IPR021848 Protein of unknown function DUF3445				10.4654	9.61885	9.82462	9.28126	6.78895	7.0537	7.79986	7.76319	9.08591	8.25261	6.82175	6.89461	10.0421	9.55294	6.92132	7.78153	8.66926	6.85818	2.26058	0.883679	0.063145
FFUJ_05308	[G/T][C/G]GATAA	related to MFS transporter	IPR011701 Major facilitator superfamily;IPR016196 Major facilitator superfamily domain, general substrate transporter;IPR020846 Major facilitator superfamily domain	TP			12.426	12.9207	10.1474	9.80889	6.67896	5.62567	5.73549	6.06663	10.4768	7.98625	7.97696	7.57315	12.6734	9.97812	6.15232	5.90106	9.23155	7.77506	6.77232	0.746576	-1.62274
FFUJ_05318		uncharacterized protein	IPR001138 Zn(2)-C6 fungal-type DNA-binding domain;IPR021858 Protein of unknown function DUF3468	TF			8.66189	8.56878	8.60496	8.78831	6.60499	5.17244	8.23959	8.71961	8.39068	8.69797	8.04117	8.32812	8.61533	8.69664	5.88872	8.4796	8.54433	8.18464	0.135737	0.152308	-2.29593
FFUJ_05320	[G/T][C/G]GATAA	related to succinate-semialdehyde dehydrogenase	IPR015590 Aldehyde dehydrogenase domain;IPR016160 Aldehyde dehydrogenase, conserved site;IPR016161 Aldehyde/histidinol dehydrogenase;IPR016162 Aldehyde dehydrogenase, N-terminal;IPR016163 Aldehyde dehydrogenase, C-terminal	DH			4.65103	4.78162	4.64734	4.81613	7.03825	7.3561	4.93331	4.88603	4.73284	4.7107	5.00578	5.13823	4.71632	4.73174	7.19718	4.90967	4.72177	5.072	-0.193346	0.00996531	2.12517
FFUJ_05331	[G/T][C/G]GATAA	probable GAP1 - General amino acid permease	IPR002293 Amino acid/polyamine transporter I;IPR004840 Amino acid permease, conserved site;IPR004841 Amino acid permease domain	TP			14.6882	14.407	15.0318	14.761	12.4126	13.527	9.1805	10.7838	14.5508	14.5328	9.97274	9.03668	14.5476	14.8964	12.9698	9.98214	14.5418	9.50471	4.56549	0.354596	3.46512
FFUJ_05343		uncharacterized protein	IPR011701 Major facilitator superfamily;IPR016196 Major facilitator superfamily domain, general substrate transporter	TP			8.35745	8.9907	8.6307	8.89054	6.71936	5.92598	8.65984	8.44155	10.9854	10.6819	8.47446	8.90199	8.67407	8.76062	6.32267	8.55069	10.8336	8.68822	0.123381	-2.07301	-2.36555
FFUJ_05354	[G/T][C/G]GATAA	uncharacterized protein			SSP	5 Cys	4.55808	5.46441	4.53698	5.24989	4.55582	5.80701	5.32977	6.19888	5.3132	5.90315	7.48686	10.9719	5.01124	4.89344	5.18141	5.76432	5.60817	9.22936	-0.753081	-0.714737	-4.04794
FFUJ_05368	[G/T][C/G]GATAA	related to beta-hexosaminidase precursor	IPR013781 Glycoside hydrolase, catalytic domain;IPR015882 Glycosyl hydrolase family 20, domain 2;IPR015883 Glycoside hydrolase family 20, catalytic core;IPR017853 Glycoside hydrolase, superfamily;IPR025705 Beta-hexosaminidase subunit alpha/beta	GH			7.11188	6.29679	6.03407	5.91253	5.74659	5.2101	4.99274	5.19363	4.73469	4.84126	7.82787	7.55359	6.70434	5.9733	5.47834	5.09319	4.78798	7.69073	1.61115	1.18532	-2.21238
FFUJ_05369		uncharacterized protein				3 Cys	7.65156	7.92638	5.41899	5.066	5.10608	4.87372	5.42388	5.9777	4.71097	5.80642	5.31168	5.04329	7.78897	5.2425	4.9899	5.70079	5.25869	5.17748	2.08818	-0.0161968	-0.187587
FFUJ_05389		uncharacterized protein				3 Cys	7.27428	5.15557	6.03907	5.0164	3.75693	3.52064	7.58514	7.1518	8.10008	7.77027	3.65387	4.0558	6.21492	5.52773	3.63878	7.36847	7.93518	3.85484	-1.15354	-2.40744	-0.216053
FFUJ_05396		related to heterokaryon incompatibility protein het-6	IPR010730 Heterokaryon incompatibility				6.99758	5.37821	7.92329	8.50171	7.42894	5.35368	6.47112	7.11891	7.59668	7.53612	8.7697	8.70122	6.1879	8.2125	6.39131	6.79502	7.5664	8.73546	-0.607119	0.646099	-2.34415
FFUJ_05402		uncharacterized protein					4.12007	4.98021	6.44629	8.86256	4.87508	5.68871	4.4247	5.38339	7.60486	6.03342	10.5278	11.5993	4.55014	7.65442	5.28189	4.90405	6.81914	11.0636	-0.353902	0.835285	-5.78167
FFUJ_05403		related to transcriptional activator acu-15	IPR007219 Transcription factor, fungi	TF	NCSP		6.89326	5.86117	8.22804	7.72584	10.6681	11.2999	7.18348	5.78185	6.59087	6.43471	8.37554	8.03685	6.37722	7.97694	10.984	6.48266	6.51279	8.2062	-0.105446	1.46415	2.77784
FFUJ_05404		uncharacterized protein					4.57222	4.84854	4.79299	4.73617	6.45236	7.9422	4.81769	4.99059	4.6121	4.83471	4.64761	4.55065	4.71038	4.76458	7.19728	4.90414	4.7234	4.59913	-0.19376	0.0411715	2.59815
FFUJ_05411		related to methyltransferase					12.0939	12.4055	11.5305	12.2515	10.1079	10.7837	12.0764	12.1677	12.6336	12.3582	12.4572	12.9858	12.2497	11.891	10.4458	12.122	12.4959	12.7215	0.12763	-0.604865	-2.27572
FFUJ_05412		uncharacterized protein			SSP	2 Cys	5.06245	6.49957	5.7628	6.83845	5.36496	4.67	4.94569	6.14009	5.81558	6.33277	7.95975	8.00537	5.78101	6.30063	5.01748	5.54289	6.07417	7.98256	0.238125	0.226453	-2.96508
FFUJ_05417		uncharacterized protein	IPR000219 Dbl homology (DH) domain;IPR001806 Small GTPase superfamily;IPR003579 Small GTPase superfamily, Rab type;IPR010481 CDC24 calponin;IPR020849 Small GTPase superfamily, Ras type				7.78866	7.35725	7.73381	7.77848	6.55073	4.12565	7.59325	8.09678	7.63272	7.76218	7.65944	7.7969	7.57296	7.75614	5.33819	7.84501	7.69745	7.72817	-0.272058	0.0586928	-2.38998
FFUJ_05419	[G/T][C/G]GATAA	uncharacterized protein					11.9699	12.3596	6.22517	6.43454	8.1883	7.43412	9.62437	9.75769	7.31005	7.48061	9.05335	10.1548	12.1647	6.32986	7.81121	9.69103	7.39533	9.60408	2.47372	-1.06547	-1.79287
FFUJ_05421		Protein of unknown function localised to cytoplasm	IPR008775 Phytanoyl-CoA dioxygenase				6.45273	8.50479	6.76165	5.27404	4.81522	4.98244	4.55489	5.68278	5.02711	4.55751	4.90585	5.07702	7.47876	6.01785	4.89883	5.11884	4.79231	4.99143	2.35992	1.22554	-0.0926037
FFUJ_05430		related to metallo-beta-lactamase domain protein	IPR001279 Beta-lactamase-like				8.18485	7.61994	6.72019	6.34654	9.7679	9.39909	6.06105	4.51466	4.59924	4.67393	8.32667	7.95691	7.9024	6.53336	9.58349	5.28785	4.63658	8.14179	2.61454	1.89678	1.4417
FFUJ_05432		related to aldehyde reductase II	IPR001509 NAD-dependent epimerase/dehydratase;IPR016040 NAD(P)-binding domain				4.23617	3.92441	3.99704	4.07326	7.78345	7.97293	4.04454	3.90624	4.22408	3.87928	5.70945	5.33336	4.08029	4.03515	7.87819	3.97539	4.05168	5.52141	0.104899	-0.0165231	2.35678
FFUJ_05444		uncharacterized protein					7.73223	7.20587	5.55003	4.822	3.87839	4.00076	4.07804	4.13425	4.16865	4.27521	3.95394	4.03946	7.46905	5.18601	3.93957	4.10614	4.22193	3.9967	3.36291	0.964086	-0.0571243
FFUJ_05445	[G/T][C/G]GATAA	related to integral membrane protein pth11					12.7022	13.0657	11.1744	11.3021	8.25343	8.61485	8.64921	9.43685	9.99769	9.15258	9.01724	9.2661	12.8839	11.2382	8.43414	9.04303	9.57514	9.14167	3.84091	1.66308	-0.707526
FFUJ_05446	[G/T][C/G]GATAA	related to tol protein	IPR010730 Heterokaryon incompatibility				6.92526	7.55359	5.07285	4.86546	4.54824	4.66936	4.7027	4.58708	5.51404	5.04231	4.93887	4.94674	7.23943	4.96915	4.6088	4.64489	5.27818	4.94281	2.59454	-0.309023	-0.334004
FFUJ_05451		related to integral membrane protein	IPR025363 Protein of unknown function DUF4267		SNCS	3 Cys	11.7292	12.1742	11.7766	12.0749	10.0795	9.01867	11.1661	12.1666	11.0364	11.5602	11.6167	11.9313	11.9517	11.9257	9.5491	11.6664	11.2983	11.774	0.285285	0.627456	-2.2249
FFUJ_05459		uncharacterized protein					10.7982	10.2191	10.4824	10.5889	6.48505	5.77018	8.81874	9.22013	10.6064	9.65875	8.09305	8.78944	10.5087	10.5357	6.12762	9.01944	10.1326	8.44125	1.48922	0.403059	-2.31363
FFUJ_05460	[G/T][C/G]GATAA	related to G protein coupled receptor like protein	IPR000832 GPCR, family 2, secretin-like;IPR017981 GPCR, family 2-like				6.74333	6.86166	4.63905	4.61268	4.08721	4.31234	3.96689	4.48606	4.39556	4.15849	4.05389	4.15791	6.80249	4.62586	4.19978	4.22648	4.27703	4.1059	2.57602	0.348834	0.0938806
FFUJ_05464	[G/T][C/G]GATAA	probable fumarylacetoacetate hydrolase	IPR002529 Fumarylacetoacetase, C-terminal;IPR005959 Fumarylacetoacetase;IPR011234 Fumarylacetoacetase, C-terminal-related;IPR015377 Fumarylacetoacetase, N-terminal				12.2582	11.9673	11.2053	11.5911	10.9651	10.6075	9.96589	9.89255	10.7809	10.0708	10.3909	10.7248	12.1128	11.3982	10.7863	9.92922	10.4259	10.5578	2.18355	0.972352	0.228458
FFUJ_05479		related to N-hydroxyarylamine sulfotransferase	IPR000863 Sulfotransferase domain				7.59968	7.81005	8.98833	10.0657	6.45594	7.37098	7.45176	6.41317	5.54633	6.59333	13.391	13.0984	7.70487	9.527	6.91346	6.93246	6.06983	13.2447	0.772401	3.45718	-6.33125
FFUJ_05480		related to Pfs domain protein	IPR000845 Nucleoside phosphorylase domain;IPR002110 Ankyrin repeat;IPR007111 NACHT nucleoside triphosphatase;IPR020683 Ankyrin repeat-containing domain				5.84009	5.11718	4.95718	6.45594	4.24873	5.34343	4.99635	5.9542	5.47237	6.58158	7.10626	8.47006	5.47864	5.70656	4.79608	5.47528	6.02698	7.78816	0.0033601	-0.320416	-2.99208
FFUJ_05481		related to aldo-keto reductase family protein	IPR001395 Aldo/keto reductase;IPR020471 Aldo/keto reductase subgroup;IPR023210 NADP-dependent oxidoreductase domain				10.6558	13.7852	13.4144	14.7744	9.10584	13.4535	12.933	14.1412	14.316	14.4921	14.5433	14.7777	12.2205	14.0944	11.2797	13.5371	14.404	14.6605	-1.31664	-0.30967	-3.38083
FFUJ_05482		related to calcium-binding protein caleosin	IPR007736 Caleosin			1 Cys	9.66798	12.7787	12.3049	14.238	9.60787	12.7672	12.2533	13.6292	13.8193	14.1355	14.3838	14.4641	11.2233	13.2714	11.1876	12.9413	13.9774	14.424	-1.71793	-0.705966	-3.2364
FFUJ_05483	[G/T][C/G]GATAA	related to vegetatible incompatibility protein HET-E-1	IPR002110 Ankyrin repeat;IPR020683 Ankyrin repeat-containing domain				9.71512	9.0722	10.3526	11.0795	6.36923	7.5244	10.1071	10.8331	9.92302	10.8546	10.3104	10.9097	9.39366	10.716	6.94681	10.4701	10.3888	10.6101	-1.07645	0.327236	-3.66326
FFUJ_05486		related to transporter protein	IPR011701 Major facilitator superfamily;IPR016196 Major facilitator superfamily domain, general substrate transporter;IPR020846 Major facilitator superfamily domain	TP			5.0077	6.14235	5.82529	5.72557	4.59833	5.07552	5.8881	6.34241	5.38263	6.21858	8.32869	8.17615	5.57502	5.77543	4.83692	6.11526	5.8006	8.25242	-0.540231	-0.0251708	-3.4155
FFUJ_05488	[G/T][C/G]GATAA	uncharacterized protein					10.5752	10.8256	12.0735	12.2897	10.9593	9.38914	9.06495	9.728	11.9235	11.793	13.5088	13.4058	10.7004	12.1816	10.1742	9.39647	11.8583	13.4573	1.30394	0.323315	-3.28314
FFUJ_05489	[G/T][C/G]GATAA	uncharacterized protein	IPR001810 F-box domain, cyclin-like				5.90126	5.95795	7.36924	7.34856	6.38157	5.28961	5.04239	5.69479	6.24012	6.30744	8.51189	8.38979	5.9296	7.3589	5.83559	5.36859	6.27378	8.45084	0.561008	1.08512	-2.61525
FFUJ_05493	[G/T][C/G]GATAA	uncharacterized protein	IPR001229 Mannose-binding lectin				4.31113	4.41642	4.26531	4.22654	4.20632	4.50572	4.38056	4.59666	4.47853	4.55047	9.33186	7.79214	4.36378	4.24593	4.35602	4.48861	4.5145	8.562	-0.124834	-0.268574	-4.20598
FFUJ_05494	[G/T][C/G]GATAA	related to GNAT family acetyltransferase	IPR000182 GNAT domain;IPR016181 Acyl-CoA N-acyltransferase	HM		2 Cys	11.749	12.0557	10.8373	11.2814	10.3286	10.5181	8.20948	9.13266	10.6509	10.2938	13.6661	13.2035	11.9024	11.0593	10.4233	8.67107	10.4724	13.4348	3.23132	0.586972	-3.01147
FFUJ_05496		uncharacterized protein	IPR001138 Zn(2)-C6 fungal-type DNA-binding domain;IPR021858 Protein of unknown function DUF3468	TF			7.8453	7.37238	8.39704	8.38998	12.0006	11.4125	9.02468	8.17655	7.02107	7.30024	14.2155	13.8857	7.60884	8.39351	11.7065	8.60061	7.16066	14.0506	-0.991778	1.23286	-2.34407
FFUJ_05500	[G/T][C/G]GATAA	related to TAM domain methyltransferase					7.91795	8.92957	8.83267	9.50505	5.77364	6.70626	7.2385	6.31374	6.29986	5.50925	5.52932	5.51371	8.42376	9.16886	6.23995	6.77612	5.90456	5.52151	1.64764	3.2643	0.718436
FFUJ_05502		uncharacterized protein	IPR015915 Kelch-type beta propeller				9.00087	11.9975	10.5715	12.9378	10.3898	12.0882	11.3869	12.7966	12.7756	13.1799	14.1378	14.1559	10.4992	11.7546	11.239	12.0918	12.9777	14.1469	-1.59257	-1.22309	-2.90784
FFUJ_05505		related to small s protein				1 Cys	5.62573	5.32092	5.78702	5.85383	5.41683	6.72163	5.32179	6.27798	6.69205	6.78699	11.1048	10.2719	5.47333	5.82043	6.06923	5.79989	6.73952	10.6884	-0.326564	-0.919097	-4.61916
FFUJ_05510		related beta-lactamase	IPR001466 Beta-lactamase-related;IPR012338 Beta-lactamase/transpeptidase-like				11.8479	10.7842	10.3692	9.67351	8.67288	9.12245	6.22317	5.82796	6.59964	4.97888	6.29614	7.4812	11.316	10.0213	8.89767	6.02556	5.78926	6.88867	5.29049	4.23207	2.009
FFUJ_05514		uncharacterized protein				2 Cys	9.8277	10.8593	9.34816	10.0396	10.3243	7.98905	14.6301	14.4513	14.4639	14.5395	9.44626	10.448	10.3435	9.69389	9.15668	14.5407	14.5017	9.94712	-4.19719	-4.80777	-0.790436
FFUJ_05516	[G/T][C/G]GATAA	related to multidrug resistant protein	IPR011701 Major facilitator superfamily;IPR016196 Major facilitator superfamily domain, general substrate transporter;IPR020846 Major facilitator superfamily domain	TP			10.1207	10.1775	7.29122	7.69867	4.90745	6.15436	9.15332	8.89506	9.69743	8.75941	7.34065	8.55921	10.1491	7.49495	5.5309	9.02419	9.22842	7.94993	1.12493	-1.73347	-2.41903
FFUJ_05517		related to major facilitator MirA	IPR011701 Major facilitator superfamily;IPR016196 Major facilitator superfamily domain, general substrate transporter	TP			8.89576	10.962	4.75566	5.11897	4.51842	5.39187	8.64013	5.67787	5.4499	5.10928	4.61755	4.22514	9.92887	4.93731	4.95515	7.159	5.27959	4.42134	2.76987	-0.342279	0.533801
FFUJ_05523		related to oxidoreductase	IPR006076 FAD dependent oxidoreductase;IPR017941 Rieske [2Fe-2S] iron-sulphur domain				5.05878	8.75998	5.78687	12.4722	7.13594	11.5842	9.82449	12.6247	11.38	13.1213	13.8308	14.5244	6.90938	9.12952	9.36005	11.2246	12.2506	14.1776	-4.31523	-3.1211	-4.81755
FFUJ_05524		uncharacterized protein					4.54746	4.66533	4.3836	8.38489	5.31907	9.50869	5.93901	10.581	8.42423	11.2658	12.4949	13.5168	4.60639	6.38424	7.41388	8.25998	9.84501	13.0059	-3.65359	-3.46076	-5.59198
FFUJ_05525		probable alpha-glucoside transport protein	IPR003663 Sugar/inositol transporter;IPR005828 General substrate transporter;IPR005829 Sugar transporter, conserved site;IPR016196 Major facilitator superfamily domain, general substrate transporter;IPR020846 Major facilitator superfamily domain	TP			7.11512	6.87287	5.08399	5.14075	3.75904	3.92748	6.01554	6.31044	7.26628	6.53771	5.58026	7.13245	6.99399	5.11237	3.84326	6.16299	6.902	6.35636	0.831007	-1.78963	-2.5131
FFUJ_05529		related to 3-hydroxybutyryl-CoA dehydratase	IPR001753 Crotonase, core			5 Cys	8.93248	9.18489	10.0402	10.1057	14.7115	14.5061	11.8836	12.2944	10.3098	10.7639	13.8622	13.5924	9.05868	10.0729	14.6088	12.089	10.5369	13.7273	-3.03033	-0.463972	0.881496
FFUJ_05548		related to NAD dependent epimerase/dehydratase family protein	IPR001509 NAD-dependent epimerase/dehydratase;IPR016040 NAD(P)-binding domain				12.7259	11.914	9.71658	8.96046	4.00212	4.23044	8.08918	9.40674	5.50167	8.86678	7.33585	6.20534	12.3199	9.33852	4.11628	8.74796	7.18422	6.77059	3.57198	2.1543	-2.65431
FFUJ_05549		related to Vault poly	IPR002035 von Willebrand factor, type A;IPR013694 VIT domain				12.185	12.2507	11.5354	11.7432	11.3606	10.5943	11.2901	11.4193	11.5463	11.5953	13.5981	13.3275	12.2179	11.6393	10.9775	11.3547	11.5708	13.4628	0.86318	0.0685068	-2.48535
FFUJ_05551		uncharacterized protein					4.29502	4.50471	4.83765	4.75493	8.35306	8.39205	5.49172	5.41275	4.14479	5.11073	6.61475	6.0685	4.39987	4.79629	8.37256	5.45224	4.62776	6.34162	-1.05237	0.168535	2.03094
FFUJ_05566		uncharacterized protein			SSP	4 Cys	14.4427	14.4111	13.9939	13.941	11.4747	12.2056	12.4808	12.2813	13.2928	12.6392	11.1507	11.6531	14.4269	13.9675	11.8402	12.381	12.966	11.4019	2.04583	1.00145	0.43828
FFUJ_05570	[G/T][C/G]GATAA	uncharacterized protein					9.12174	12.6407	11.5704	13.8294	10.3372	13.4786	11.7122	14.1443	13.2528	13.9483	14.4551	14.5652	10.8812	12.6999	11.9079	12.9283	13.6006	14.5102	-2.04703	-0.900696	-2.60226
FFUJ_05574		uncharacterized protein					7.93203	8.74023	8.34426	8.45538	8.56715	11.6973	8.10575	8.97693	7.86659	8.73612	7.78259	7.70916	8.33613	8.39982	10.1322	8.54134	8.30136	7.74588	-0.20521	0.0984623	2.38635
FFUJ_05614	[G/T][C/G]GATAA	uncharacterized protein				1 Cys	13.8409	14.4661	13.3714	14.1955	11.2432	12.4108	13.2768	14.3677	14.4031	14.3802	14.3253	14.4972	14.1535	13.7834	11.827	13.8223	14.3916	14.4113	0.331232	-0.608186	-2.58427
FFUJ_05615		uncharacterized protein					5.28473	5.11846	4.17538	5.64438	4.98263	5.76378	8.25274	10.1529	7.73798	9.1244	7.59211	8.1955	5.2016	4.90988	5.37321	9.2028	8.43119	7.89381	-4.0012	-3.52131	-2.5206
FFUJ_05623		uncharacterized protein					5.84447	6.49981	6.54627	6.65964	9.22038	6.21706	13.763	13.3737	11.0914	12.6543	9.56309	9.49817	6.17214	6.60295	7.71872	13.5683	11.8729	9.53063	-7.39621	-5.26991	-1.81191
FFUJ_05645		uncharacterized protein					6.7418	6.62557	9.19888	8.91342	11.0795	10.2861	7.53135	8.45718	6.66311	7.3695	7.94694	8.89421	6.68369	9.05615	10.6828	7.99426	7.0163	8.42058	-1.31057	2.03985	2.26224
FFUJ_05653		uncharacterized protein					9.19084	9.78441	9.68263	9.39127	10.5413	11.7553	8.13976	8.10071	8.78159	9.03415	8.9571	8.94482	9.48763	9.53695	11.1483	8.12024	8.90787	8.95096	1.36739	0.629083	2.19735
FFUJ_05660		related to chloroperoxidase	IPR000028 Chloroperoxidase			3 Cys	12.0955	12.2343	12.5934	12.6651	8.59538	9.1844	9.48564	10.0976	10.4521	10.9376	8.53086	8.85493	12.1649	12.6293	8.88989	9.79162	10.6949	8.6929	2.37328	1.93439	0.196994
FFUJ_05661		uncharacterized protein					8.36913	7.86676	7.33833	6.73182	6.40827	4.65114	11.6077	11.2994	8.97028	10.9079	4.62599	4.59768	8.11794	7.03507	5.52971	11.4535	9.9391	4.61183	-3.3356	-2.90402	0.917872
FFUJ_05664	[G/T][C/G]GATAA	uncharacterized protein					10.601	11.6789	10.7251	11.704	8.71263	9.26066	12.3626	11.5933	12.4203	11.87	11.3486	11.3149	11.1399	11.2146	8.98664	11.9779	12.1452	11.3318	-0.83801	-0.930615	-2.34513
FFUJ_05665		related to calcium-binding protein caleosin	IPR007736 Caleosin;IPR011992 EF-hand-like domain;IPR018247 EF-Hand 1, calcium-binding site			4 Cys	12.5303	13.6669	13.4928	14.0121	10.6276	11.5551	12.935	13.6784	14.1288	14.0727	13.1906	13.5583	13.0986	13.7524	11.0914	13.3067	14.1007	13.3745	-0.208115	-0.348298	-2.28307
FFUJ_05673	[G/T][C/G]GATAA	related to alpha-1,6-mannosyltransferase HOC1	IPR007577 Glycosyltransferase, DXD sugar-binding motif				10.3786	10.5436	8.57178	8.5077	8.78869	8.80914	7.5082	8.01695	8.19288	7.30016	8.90639	8.50354	10.4611	8.53974	8.79892	7.76258	7.74652	8.70497	2.69853	0.793223	0.0939507
FFUJ_05685		mating type protein	IPR009071 High mobility group, superfamily	TF		3 Cys	7.38406	7.34147	7.65046	7.29447	8.79732	9.21763	10.8781	10.0306	9.24054	9.53965	9.84262	9.8498	7.36276	7.47247	9.00748	10.4544	9.3901	9.84621	-3.09161	-1.91763	-0.838736
FFUJ_05697	[G/T][C/G]GATAA	uncharacterized protein				2 Cys	12.4282	12.8827	11.9194	12.3786	10.3059	10.0466	14.2405	14.0613	14.5839	14.6412	11.0806	11.0372	12.6554	12.149	10.1762	14.1509	14.6126	11.0589	-1.49547	-2.46357	-0.882683
FFUJ_05699		uncharacterized protein					4.8544	4.54248	4.64467	4.69721	4.87561	5.91938	6.74888	7.67483	10.2878	9.9986	5.41288	4.78426	4.69844	4.67094	5.39749	7.21186	10.1432	5.09857	-2.51341	-5.47225	0.298921
FFUJ_05711		uncharacterized protein	IPR002575 Aminoglycoside phosphotransferase;IPR011009 Protein kinase-like domain	PK			5.01411	5.55253	4.99972	4.76477	5.19837	4.00131	7.47738	6.37031	6.23168	6.24162	7.13995	6.88277	5.28332	4.88225	4.59984	6.92385	6.23665	7.01136	-1.64053	-1.3544	-2.41152
FFUJ_05712		uncharacterized protein					9.49261	9.78529	9.20539	9.40739	6.53861	5.41636	10.9663	10.7349	11.6885	11.5273	10.6155	11.0392	9.63895	9.30639	5.97749	10.8506	11.6079	10.8273	-1.21165	-2.30152	-4.84985
FFUJ_05713		uncharacterized protein	IPR011989 Armadillo-like helical				8.93721	10.179	9.39348	9.78319	8.29556	3.81127	13.5903	13.3036	13.3209	13.3985	4.72925	6.20603	9.55811	9.58834	6.05342	13.447	13.3597	5.46764	-3.88886	-3.77138	0.585776
FFUJ_05723		uncharacterized protein					11.4971	12.0019	11.3362	11.5893	9.95065	8.7425	13.7751	13.5699	14.048	14.0011	11.3538	11.2185	11.7495	11.4627	9.34658	13.6725	14.0246	11.2861	-1.92303	-2.56182	-1.93956
FFUJ_05731		related to alpha-1,3-mannosyltransferase	IPR021047 Mannosyltransferase 1, CMT1				10.873	11.513	8.31848	9.12348	5.77392	6.16696	7.48954	6.71736	9.42861	8.87823	5.49332	6.55999	11.193	8.72098	5.97044	7.10345	9.15342	6.02666	4.08953	-0.432442	-0.0562124
FFUJ_05737		uncharacterized protein					7.71436	6.68738	6.99284	6.57773	5.04132	4.60346	6.0766	5.46019	6.28929	5.50262	11.4024	10.2658	7.20087	6.78529	4.82239	5.7684	5.89596	10.8341	1.43247	0.889328	-6.01167
FFUJ_05739		related to DNA damage-responsive protein 48					9.20548	10.3121	10.0971	11.6155	7.20048	7.12984	11.1963	11.0633	10.2968	10.696	11.1365	10.9916	9.75879	10.8563	7.16516	11.1298	10.4964	11.064	-1.37099	0.359958	-3.89887
FFUJ_05740		related to transposable element TCB2 transposase	IPR002492 Transposase, Tc1-like				6.88622	7.46233	7.49745	7.72237	7.27952	8.50504	7.01088	6.97921	6.88926	7.0021	10.7592	9.88675	7.17427	7.60991	7.89228	6.99505	6.94568	10.323	0.179225	0.66423	-2.43069
FFUJ_05741		related to Found in Mitochondrial Proteome	IPR002110 Ankyrin repeat;IPR007087 Zinc finger, C2H2;IPR020683 Ankyrin repeat-containing domain	TF			11.2155	11.3889	11.7674	11.7953	11.4385	11.2274	11.7817	11.502	11.7857	11.7547	14.2762	13.5684	11.3022	11.7814	11.3329	11.6419	11.7702	13.9223	-0.339693	0.0111428	-2.58936
FFUJ_05745		uncharacterized protein	IPR008427 Extracellular membrane protein, CFEM domain		SP		9.28675	10.4129	8.43315	9.21042	6.45078	6.96452	7.18444	7.5087	6.99044	6.52783	7.20669	7.5354	9.84981	8.82178	6.70765	7.34657	6.75914	7.37105	2.50324	2.06264	-0.663396
FFUJ_05752		uncharacterized protein					4.18373	4.46903	4.43706	4.43469	4.3254	4.40995	4.98944	5.07011	6.97258	6.68074	4.67676	4.54582	4.32638	4.43587	4.36768	5.02977	6.82666	4.61129	-0.703394	-2.39078	-0.243617
FFUJ_05757	[G/T][C/G]GATAA	uncharacterized protein	IPR024654 Calcineurin-like phosphoesterase superfamily domain				4.14907	4.12561	4.19224	4.03215	4.33345	4.26023	7.67951	5.5574	4.16655	4.58441	3.95923	4.34606	4.13734	4.1122	4.29684	6.61845	4.37548	4.15265	-2.48111	-0.263285	0.144197
FFUJ_05764		related to C6 transcription factor	IPR007219 Transcription factor, fungi	TF			7.69982	7.05368	8.63959	8.30394	8.94683	6.91087	13.73	12.7273	11.2372	12.3772	7.53131	7.84015	7.37675	8.47176	7.92885	13.2287	11.8072	7.68573	-5.8519	-3.3354	0.24312
FFUJ_05765		related to glucuronyl hydrolase	IPR008928 Six-hairpin glycosidase-like;IPR010905 Glycosyl hydrolase, family 88;IPR012341 Six-hairpin glycosidase				8.78282	7.85276	9.45125	9.0225	9.92825	10.6834	10.5377	10.7415	9.43277	10.4949	9.37579	9.36937	8.31779	9.23688	10.3058	10.6396	9.96385	9.37258	-2.32183	-0.726968	0.933254
FFUJ_05766		related to ATP-binding multidrug cassette transport protein	IPR003439 ABC transporter-like;IPR003593 AAA+ ATPase domain;IPR010929 CDR ABC transporter;IPR013525 ABC-2 type transporter;IPR017871 ABC transporter, conserved site	TP			8.44419	8.05563	14.6618	14.6013	10.142	11.6829	14.8305	14.6826	10.9462	13.7994	12.8346	13.2974	8.24991	14.6316	10.9124	14.7565	12.3728	13.066	-6.50663	2.25879	-2.15357
FFUJ_05767	[G/T][C/G]GATAA	related to transcriptional activator Mut3p	IPR007219 Transcription factor, fungi	TF			11.0745	10.2464	13.2298	13.0216	11.0476	11.841	13.6544	13.6961	11.1415	12.45	11.783	12.1284	10.6604	13.1257	11.4443	13.6753	11.7958	11.9557	-3.01481	1.3299	-0.511392
FFUJ_05774		related to dienelactone hydrolase family protein	IPR002925 Dienelactone hydrolase		SSP	1 Cys	9.00733	9.06537	6.74512	7.02386	5.03264	3.97279	8.86441	10.0583	5.92537	5.08191	7.53593	8.69148	9.03635	6.88449	4.50271	9.46137	5.50364	8.11371	-0.425027	1.38085	-3.61099
FFUJ_05775	[G/T][C/G]GATAA	related to berberine bridge enzyme	IPR006094 FAD linked oxidase, N-terminal;IPR012951 Berberine/berberine-like;IPR016166 FAD-binding, type 2;IPR016167 FAD-binding, type 2, subdomain 1;IPR016168 FAD-linked oxidase, FAD-binding, subdomain 2		SP		8.34299	8.87125	9.06277	8.91776	10.2542	11.4962	7.791	7.39346	6.27944	6.84603	8.35798	8.24228	8.60712	8.99026	10.8752	7.59223	6.56273	8.30013	1.01489	2.42753	2.57508
FFUJ_05776		related to multidrug resistance protein	IPR001140 ABC transporter, transmembrane domain;IPR003439 ABC transporter-like;IPR003593 AAA+ ATPase domain;IPR011527 ABC transporter, transmembrane domain, type 1;IPR017871 ABC transporter, conserved site;IPR017940 ABC transporter, integral membrane type 1	TP			5.575	5.07777	6.61259	6.72306	9.50008	10.2894	6.34221	5.74093	5.96282	5.68791	6.57491	6.7328	5.32638	6.66783	9.89476	6.04157	5.82537	6.65385	-0.715187	0.842458	3.24091
FFUJ_05779	[G/T][C/G]GATAA	uncharacterized protein	IPR012908 GPI inositol-deacylase PGAP1-like				7.29218	6.62906	9.01516	9.34244	10.1747	9.90287	9.52518	9.45017	9.31741	9.50768	12.8509	12.9364	6.96062	9.1788	10.0388	9.48767	9.41254	12.8936	-2.52705	-0.23374	-2.85488
FFUJ_05780		related to nitrate assimilation regulatory protein nirA	IPR001138 Zn(2)-C6 fungal-type DNA-binding domain;IPR007219 Transcription factor, fungi	TF			8.55343	8.51237	9.3181	9.86539	9.70459	9.34033	10.82	11.2334	10.9583	11.2083	10.6235	11.2997	8.5329	9.59175	9.52246	11.0267	11.0833	10.9616	-2.49382	-1.49154	-1.43916
FFUJ_05783		uncharacterized protein					5.42771	6.15207	6.85823	6.97083	7.51455	8.69264	10.269	9.29242	8.7834	9.53245	7.37758	7.06946	5.78989	6.91453	8.10359	9.78071	9.15793	7.22352	-3.99082	-2.2434	0.880072
FFUJ_05797		related to trichodiene oxygenase cytochrome P450	IPR001128 Cytochrome P450;IPR002401 Cytochrome P450, E-class, group I	MO			12.8229	12.3818	10.4379	9.99213	10.3889	9.49674	9.67962	9.2902	9.64935	9.41424	10.5188	10.9603	12.6023	10.215	9.94283	9.48491	9.5318	10.7396	3.11744	0.683245	-0.796734
FFUJ_05804		related to long-chain-fatty-acid-CoA ligase	IPR000873 AMP-dependent synthetase/ligase;IPR001242 Condensation domain;IPR020845 AMP-binding, conserved site				7.34828	7.06529	8.56022	8.19766	11.5134	10.7202	10.2373	9.68621	9.67542	9.70986	9.16687	9.89138	7.20678	8.37894	11.1168	9.96174	9.69264	9.52912	-2.75496	-1.31369	1.5877
FFUJ_05808		uncharacterized protein					5.14768	6.11356	4.46166	4.70319	10.6196	11.5497	6.48935	4.96092	4.99872	4.60907	7.23447	7.99213	5.63062	4.58242	11.0847	5.72514	4.8039	7.6133	-0.0945208	-0.221474	3.47136
FFUJ_05830		probable PMA1 - H+-transporting P-type ATPase	IPR000695 ATPase, P-type, H+ transporting proton pump;IPR001757 ATPase, P-type, K/Mg/Cd/Cu/Zn/Na/Ca/Na/H-transporter;IPR004014 ATPase, P-type cation-transporter, N-terminal;IPR005834 Haloacid dehalogenase-like hydrolase;IPR006534 ATPase, P-type, plasma-membrane proton-efflux;IPR008250 ATPase, P-type, ATPase-associated domain;IPR018303 ATPase, P-type phosphorylation site;IPR023214 HAD-like domain;…	TP			5.38542	5.29028	12.484	12.492	7.82228	11.9618	5.51867	6.73515	10.8029	11.0177	5.65701	4.85003	5.33785	12.488	9.89204	6.12691	10.9103	5.25352	-0.789059	1.57765	4.63852
FFUJ_05834	[G/T][C/G]GATAA	probable oxidoreductase CipA-like	IPR008030 NmrA-like;IPR016040 NAD(P)-binding domain				6.80848	7.14183	7.34672	7.32134	7.39577	5.10688	12.6911	13.5606	6.99067	12.6988	6.353	6.32942	6.97516	7.33403	6.25132	13.1258	9.84472	6.34121	-6.15069	-2.51069	-0.0898909
FFUJ_05835		choline permease	IPR002293 Amino acid/polyamine transporter I;IPR004840 Amino acid permease, conserved site	TP			6.78875	8.57616	10.8524	11.2458	7.51384	8.0381	4.97141	5.34547	9.21851	9.59002	8.31769	8.30701	7.68246	11.0491	7.77597	5.15844	9.40427	8.31235	2.52402	1.64484	-0.536383
FFUJ_05836		related to heterokaryon incompatibility protein het-6	IPR010730 Heterokaryon incompatibility				8.38936	8.14712	6.90951	7.46197	4.52589	4.96385	5.19644	4.97633	4.2831	4.68011	6.26738	6.89879	8.26824	7.18574	4.74487	5.08639	4.4816	6.58309	3.18185	2.70413	-1.83822
FFUJ_05837	[G/T][C/G]GATAA	uncharacterized protein				1 Cys	5.95606	10.4441	11.342	13.8415	8.45465	12.0271	8.38723	11.353	11.8121	13.0391	12.9739	13.9793	8.20009	12.5918	10.2409	9.87014	12.4256	13.4766	-1.67004	0.166159	-3.23572
FFUJ_05840		probable glycine hydroxymethyltransferase	IPR001085 Serine hydroxymethyltransferase;IPR015421 Pyridoxal phosphate-dependent transferase, major region, subdomain 1;IPR015422 Pyridoxal phosphate-dependent transferase, major region, subdomain 2;IPR015424 Pyridoxal phosphate-dependent transferase, major domain;IPR019798 Serine hydroxymethyltransferase, pyridoxal phosphate binding site				12.0799	12.0534	10.867	10.7785	13.0546	11.4491	13.8982	14.0561	12.5756	14.2024	12.6488	12.3466	12.0666	10.8227	12.2519	13.9771	13.389	12.4977	-1.9105	-2.5663	-0.245825
FFUJ_05856		uncharacterized protein				12 Cys	6.80889	6.94275	5.60363	5.85759	5.80489	6.43193	5.57865	4.97834	5.74344	4.83938	8.3179	8.39377	6.87582	5.73061	6.11841	5.2785	5.29141	8.35584	1.59732	0.439201	-2.23743
FFUJ_05906		uncharacterized protein					9.01523	9.02997	9.27176	9.10791	11.0229	11.5497	12.2198	12.4784	11.6452	11.6121	11.0301	10.953	9.0226	9.18983	11.2863	12.3491	11.6287	10.9916	-3.32649	-2.43883	0.294701
FFUJ_05909		related to endochitinase 2 precursor	IPR001223 Glycoside hydrolase, family 18, catalytic domain;IPR001579 Glycoside hydrolase, chitinase active site;IPR013781 Glycoside hydrolase, catalytic domain;IPR017853 Glycoside hydrolase, superfamily	GH			14.2367	14.1009	12.7133	12.8577	11.7063	11.403	11.7465	12.4357	12.7877	12.5711	11.5996	12.1284	14.1688	12.7855	11.5546	12.0911	12.6794	11.864	2.07773	0.106129	-0.309338
FFUJ_05917		related to Fre1p and Fre2p	IPR013112 FAD-binding 8;IPR013121 Ferric reductase, NAD binding;IPR013130 Ferric reductase transmembrane component-like domain;IPR017927 Ferredoxin reductase-type FAD-binding domain;IPR017938 Riboflavin synthase-like beta-barrel				14.4398	14.0774	13.7833	13.488	12.3865	12.2947	11.1281	11.1581	12.4165	11.5009	12.003	12.0883	14.2586	13.6357	12.3406	11.1431	11.9587	12.0457	3.11544	1.67694	0.294931
FFUJ_05934		uncharacterized protein					8.07513	9.32698	9.66916	11.7494	10.6482	11.2665	9.15166	11.0143	9.96873	11.359	13.3422	13.6412	8.70105	10.7093	10.9573	10.083	10.6639	13.4917	-1.38192	0.0454287	-2.53436
FFUJ_05972		uncharacterized protein					5.28304	5.25432	6.77776	6.51954	6.96603	8.18074	8.53716	7.4584	7.57492	7.46651	7.57998	6.32809	5.26868	6.64865	7.57339	7.99778	7.52072	6.95403	-2.7291	-0.872067	0.619351
FFUJ_05973		uncharacterized protein					8.75859	9.23121	10.2545	10.4031	10.5765	12.8396	11.7992	11.5511	10.9717	11.5595	11.0099	10.5421	8.9949	10.3288	11.7081	11.6751	11.2656	10.776	-2.68023	-0.936774	0.932024
FFUJ_05999		uncharacterized protein	IPR000742 Epidermal growth factor-like domain;IPR013032 EGF-like, conserved site				11.0394	11.3871	12.5276	12.698	12.2231	12.7417	11.6696	11.3653	10.3737	10.6744	12.1087	12.2363	11.2133	12.6128	12.4824	11.5174	10.524	12.1725	-0.304151	2.08877	0.309868
FFUJ_06002	[G/T][C/G]GATAA	MUC1 - Extracellular alpha-1,4-glucan glucosidase			SP		6.00626	9.98655	6.69825	9.62463	6.46349	9.7723	9.43814	11.5617	10.6921	10.5908	12.6573	12.4208	7.9964	8.16144	8.11789	10.4999	10.6415	12.539	-2.50352	-2.48004	-4.42116
FFUJ_06006		uncharacterized protein					11.9397	11.9105	10.0412	10.4178	11.8815	12.2856	9.64391	9.81354	10.6328	10.2247	13.2971	12.7876	11.9251	10.2295	12.0835	9.72872	10.4288	13.0423	2.19638	-0.199275	-0.958804
FFUJ_06036		probable PEST phosphatase interacting protein	IPR001060 Fps/Fes/Fer/CIP4 homology;IPR001452 Src homology-3 domain				13.0682	12.8222	11.1432	11.4559	11.5908	10.1903	10.5249	11.2286	11.737	11.2793	10.9287	11.9772	12.9452	11.2995	10.8905	10.8767	11.5082	11.453	2.06848	-0.208641	-0.562403
FFUJ_06046		related to nucleoside-diphosphate-sugar epimerases	IPR016040 NAD(P)-binding domain				12.702	12.6169	11.1138	10.9848	7.42225	7.9867	11.8307	12.0073	10.1845	10.9694	10.2935	9.84244	12.6595	11.0493	7.70448	11.919	10.577	10.068	0.740472	0.472325	-2.36352
FFUJ_06061		uncharacterized protein	IPR025676 Clr5 domain			1 Cys	10.7984	11.9383	8.44426	10.4151	8.07871	8.02166	12.2365	12.5197	13.2434	13.413	7.08055	7.85306	11.3683	9.42968	8.05019	12.3781	13.3282	7.4668	-1.00976	-3.8985	0.583383
FFUJ_06071		uncharacterized protein					13.8002	13.8902	12.2772	12.5916	11.5755	12.1125	10.5543	10.8789	11.1195	10.8206	10.8516	10.5846	13.8452	12.4344	11.844	10.7166	10.97	10.7181	3.1286	1.46437	1.12593
FFUJ_06074		uncharacterized protein					11.5324	12.1281	11.3135	11.6712	4.87762	5.10383	9.51522	9.12345	10.76	10.9682	4.05393	4.00469	11.8302	11.4923	4.99073	9.31934	10.8641	4.02931	2.5109	0.628272	0.961417
FFUJ_06075		uncharacterized protein					10.1611	10.2514	10.2438	10.1048	4.05954	4.20202	6.81122	5.47066	8.28713	8.27005	3.41177	3.70841	10.2062	10.1743	4.13078	6.14094	8.27859	3.56009	4.06531	1.89573	0.570691
FFUJ_06099		probable nitrite reductase	IPR005117 Nitrite/sulphite reductase, hemoprotein beta-component, ferrodoxin-like;IPR006066 Nitrite/sulphite reductase iron-sulphur/siroheam-binding site;IPR006067 Nitrite/sulphite reductase 4Fe-4S domain;IPR007419 BFD-like [2Fe-2S]-binding domain;IPR012748 Nitrite reductase [NAD(P)H] large subunit, NirD;IPR013027 FAD-dependent pyridine nucleotide-disulphide oxidoreductase;IPR017941 Rieske [2Fe-2…				14.3614	14.0587	13.4436	13.6134	8.60844	8.79306	11.9204	11.6982	13.3098	11.8385	7.54322	7.06813	14.2101	13.5285	8.70075	11.8093	12.5741	7.30568	2.40078	0.954343	1.39508
FFUJ_06108		uncharacterized protein			SP		14.5732	14.4352	14.0122	13.8267	11.9427	11.9126	11.6716	11.5999	12.625	11.6666	12.0144	11.9931	14.5042	13.9195	11.9277	11.6358	12.1458	12.0037	2.86839	1.77366	-0.0760953
FFUJ_06110		related to 6-HYDROXY-D-NICOTINE OXIDASE	IPR006094 FAD linked oxidase, N-terminal;IPR016166 FAD-binding, type 2;IPR016167 FAD-binding, type 2, subdomain 1;IPR016168 FAD-linked oxidase, FAD-binding, subdomain 2				5.04638	4.76941	5.05201	4.94543	7.75116	8.46842	4.71567	4.36921	4.33749	4.13257	4.48376	5.04488	4.9079	4.99872	8.10979	4.54244	4.23503	4.76432	0.365454	0.763688	3.34547
FFUJ_06112		related to alcohol oxidase	IPR000172 Glucose-methanol-choline oxidoreductase, N-terminal;IPR007867 Glucose-methanol-choline oxidoreductase, C-terminal;IPR012132 Glucose-methanol-choline oxidoreductase				7.02673	6.71386	8.51248	8.12249	8.05488	8.0867	6.25293	6.65699	5.97576	5.78838	4.24788	5.3417	6.8703	8.31748	8.07079	6.45496	5.88207	4.79479	0.415337	2.43542	3.276
FFUJ_06114	[G/T][C/G]GATAA	related to NCP1 - NADPH-cytochrome P450 reductase	IPR001094 Flavodoxin;IPR001433 Oxidoreductase FAD/NAD(P)-binding;IPR001709 Flavoprotein pyridine nucleotide cytochrome reductase;IPR003097 FAD-binding, type 1;IPR008254 Flavodoxin/nitric oxide synthase;IPR017927 Ferredoxin reductase-type FAD-binding domain;IPR017938 Riboflavin synthase-like beta-barrel;IPR023173 NADPH-cytochrome p450 reductase, FAD-binding, alpha-helical domain-3	MO			8.8841	8.11122	9.58113	9.21239	7.01769	8.05519	9.65427	9.57465	9.57264	9.81078	5.2342	5.50028	8.49766	9.39676	7.53644	9.61446	9.69171	5.36724	-1.1168	-0.294952	2.1692
FFUJ_06118		uncharacterized protein					3.95545	5.1619	4.909	5.12515	4.60181	5.71725	7.28374	6.58635	5.03499	7.4501	4.09075	4.04144	4.55868	5.01707	5.15953	6.93504	6.24254	4.0661	-2.37637	-1.22547	1.09343
FFUJ_06131	[G/T][C/G]GATAA	related to glucan 1,3-beta-glucosidase	IPR001547 Glycoside hydrolase, family 5;IPR013781 Glycoside hydrolase, catalytic domain;IPR017853 Glycoside hydrolase, superfamily	GH			12.1495	11.9695	10.0573	10.3757	12.096	11.1424	9.40484	9.32287	10.3369	9.65546	10.9224	11.7885	12.0595	10.2165	11.6192	9.36386	9.99616	11.3554	2.69563	0.220336	0.263781
FFUJ_06160		related to short chain dehydrogenase	IPR002198 Short-chain dehydrogenase/reductase SDR;IPR016040 NAD(P)-binding domain	DH		3 Cys	7.47377	9.15623	8.93441	10.0989	8.12826	9.13046	8.4065	10.5432	9.01142	10.3212	11.6699	11.7248	8.315	9.51664	8.62936	9.47485	9.66631	11.6973	-1.15985	-0.149666	-3.06798
FFUJ_06191	[G/T][C/G]GATAA	uncharacterized protein	IPR016137 Regulator of G protein signalling superfamily				9.60582	9.23487	10.6342	10.8268	7.44018	7.96835	12.0438	11.8657	12.168	12.1002	11.4633	11.4841	9.42035	10.7305	7.70426	11.9547	12.1341	11.4737	-2.53436	-1.40362	-3.76945
FFUJ_06194		uncharacterized protein					9.53458	11.7519	11.4559	12.9218	9.21832	11.3941	12.1771	13.2208	12.9824	13.3341	13.2229	13.5513	10.6432	12.1889	10.3062	12.6989	13.1582	13.3871	-2.0557	-0.969382	-3.08091
FFUJ_06264	[G/T][C/G]GATAA	related to 1-phosphatidylinositol-4,5-bisphosphate phosphodiesterase	IPR000909 Phospholipase C, phosphatidylinositol-specific , X domain;IPR001192 Phosphoinositide phospholipase C;IPR001711 Phospholipase C, phosphatidylinositol-specific, Y domain;IPR008973 C2 calcium/lipid-binding domain, CaLB;IPR017946 PLC-like phosphodiesterase, TIM beta/alpha-barrel domain				12.8821	12.4567	12.9071	12.7872	11.8014	11.4443	13.0702	12.6383	13.0418	12.9421	13.7428	13.7648	12.6694	12.8471	11.6229	12.8542	12.992	13.7538	-0.184823	-0.144862	-2.13097
FFUJ_06285		uncharacterized protein	IPR001810 F-box domain, cyclin-like				9.596	11.5145	9.24896	9.20604	11.1244	12.2367	10.9059	11.4422	10.4018	10.2291	9.70377	9.56024	10.5553	9.2275	11.6806	11.174	10.3154	9.63201	-0.61878	-1.08792	2.04856
FFUJ_06304	[G/T][C/G]GATAA	probable glucose repressible protein Grg1	IPR020100 Glucose-repressible protein Grg1				8.99905	11.4282	10.6186	12.7837	10.2059	11.3103	13.074	14.2561	13.9939	14.2998	14.3224	14.5712	10.2136	11.7012	10.7581	13.6651	14.1468	14.4468	-3.45141	-2.44565	-3.68864
FFUJ_06311		uncharacterized protein	IPR012340 Nucleic acid-binding, OB-fold;IPR016027 Nucleic acid-binding, OB-fold-like		NCSP		8.4332	7.65526	8.26043	7.63237	9.1444	9.5368	11.956	11.5902	8.53316	11.0393	8.02374	8.01505	8.04423	7.9464	9.3406	11.7731	9.78625	8.01939	-3.72886	-1.83986	1.32121
FFUJ_06315		uncharacterized protein				7 Cys	6.31934	7.45414	4.66538	4.74299	4.3198	4.33025	4.35599	4.92234	4.0153	4.54162	5.52249	5.49466	6.88674	4.70418	4.32502	4.63917	4.27846	5.50857	2.24758	0.425723	-1.18355
FFUJ_06336		related to methyltransferase					9.3356	9.0312	9.7113	9.8203	12.1367	12.3966	8.30301	7.99227	6.86191	7.58916	11.2067	10.8666	9.1834	9.7658	12.2666	8.14764	7.22553	11.0367	1.03576	2.54027	1.22998
FFUJ_06337		related to multidrug resistance protein	IPR001140 ABC transporter, transmembrane domain;IPR003439 ABC transporter-like;IPR003593 AAA+ ATPase domain;IPR011527 ABC transporter, transmembrane domain, type 1;IPR017871 ABC transporter, conserved site;IPR017940 ABC transporter, integral membrane type 1	TP			12.1832	10.9803	11.6351	11.0798	9.05406	8.27551	11.5604	10.318	9.25114	9.50139	10.9226	10.9111	11.5818	11.3575	8.66478	10.9392	9.37626	10.9168	0.642577	1.98121	-2.25203
FFUJ_06348	[G/T][C/G]GATAA	uncharacterized protein					10.0943	11.9579	8.14777	10.4179	6.3601	6.68212	11.8521	10.7275	11.9929	10.8365	8.23505	7.72729	11.0261	9.28282	6.52111	11.2898	11.4147	7.98117	-0.263765	-2.1319	-1.46006
FFUJ_06351	[G/T][C/G]GATAA	related to esterase	IPR002018 Carboxylesterase, type B;IPR019819 Carboxylesterase type B, conserved site;IPR019826 Carboxylesterase type B, active site				7.05502	9.0353	6.92814	6.9896	7.7792	9.72086	9.74221	10.0468	10.3853	10.766	7.51465	6.96976	8.04516	6.95887	8.75003	9.89452	10.5757	7.2422	-1.84936	-3.61679	1.50783
FFUJ_06353	[G/T][C/G]GATAA	uncharacterized protein				2 Cys	7.32206	8.4478	7.2459	8.40411	4.31536	4.77306	5.08398	5.94382	5.6081	6.55817	4.53983	4.60003	7.88493	7.82501	4.54421	5.5139	6.08314	4.56993	2.37103	1.74187	-0.0257192
FFUJ_06358		related to cutinase transcription factor 1 beta	IPR001138 Zn(2)-C6 fungal-type DNA-binding domain;IPR007219 Transcription factor, fungi	TF			4.5431	4.52113	5.67418	5.44861	5.90644	8.41493	4.9776	5.05005	4.75913	4.7508	4.07204	4.27524	4.53212	5.5614	7.16069	5.01382	4.75496	4.17364	-0.481706	0.806431	2.98705
FFUJ_06373		uncharacterized protein					9.76165	13.071	12.108	14.25	10.9683	11.7839	13.671	14.3956	14.5245	14.7296	14.2868	14.5387	11.4163	13.179	11.3761	14.0333	14.6271	14.4127	-2.61699	-1.44809	-3.03661
FFUJ_06399		uncharacterized protein	IPR004045 Glutathione S-transferase, N-terminal;IPR004046 Glutathione S-transferase, C-terminal;IPR010987 Glutathione S-transferase, C-terminal-like;IPR012336 Thioredoxin-like fold;IPR017933 Glutathione S-transferase/chloride channel, C-terminal			2 Cys	5.42863	6.51719	5.21621	5.85037	5.60262	7.04102	5.54019	6.10141	5.51204	6.10801	9.03109	8.68999	5.97291	5.53329	6.32182	5.8208	5.81003	8.86054	0.15211	-0.276733	-2.53872
FFUJ_06410	[G/T][C/G]GATAA	uncharacterized protein	IPR000210 BTB/POZ-like;IPR011333 BTB/POZ fold;IPR013069 BTB/POZ			8 Cys	5.81888	8.89794	4.05428	4.55686	3.90078	3.94844	5.05197	4.22346	7.28453	4.26984	4.60492	4.46378	7.35841	4.30557	3.92461	4.63772	5.77719	4.53435	2.72069	-1.47162	-0.609742
FFUJ_06419		uncharacterized protein			SSP	5 Cys	9.66074	11.3474	10.638	12.133	10.9344	13.3539	11.8183	13.5591	13.9145	13.64	13.7244	13.8668	10.5041	11.3855	12.1442	12.6887	13.7773	13.7956	-2.18463	-2.39175	-1.65143
FFUJ_06420	[G/T][C/G]GATAA	related to Oxidoreductase	IPR000683 Oxidoreductase, N-terminal;IPR004104 Oxidoreductase, C-terminal;IPR016040 NAD(P)-binding domain	MO			5.64281	7.62117	5.05582	5.95563	5.49348	8.55671	6.20823	8.73757	8.05326	8.1365	9.49249	9.50217	6.63199	5.50573	7.0251	7.4729	8.09488	9.49733	-0.840907	-2.58915	-2.47223
FFUJ_06428		uncharacterized protein					8.19837	8.24144	8.13332	9.58463	7.67898	4.14149	9.30422	10.126	10.3686	10.7244	10.3511	9.58613	8.21991	8.85897	5.91024	9.71512	10.5465	9.96863	-1.49521	-1.68751	-4.05839
FFUJ_06429	[G/T][C/G]GATAA	related to cycloheximide-inducible protein CIP70 (cytochrome P450 family)	IPR001128 Cytochrome P450;IPR002403 Cytochrome P450, E-class, group IV	MO			7.60201	6.85736	8.63832	8.34681	5.92694	3.85242	5.14711	5.97977	4.95677	5.66815	8.42912	8.20551	7.22968	8.49256	4.88968	5.56344	5.31246	8.31731	1.66624	3.18011	-3.42763
FFUJ_06430		uncharacterized protein				4 Cys	4.08119	4.15999	3.9917	4.30815	4.81523	4.21059	5.42906	6.66215	5.49018	5.83682	7.49454	6.43723	4.12059	4.14993	4.51291	6.04561	5.6635	6.96589	-1.92502	-1.51358	-2.45298
FFUJ_06434		related to GABA transport protein	IPR002293 Amino acid/polyamine transporter I	TP			12.6496	12.8129	13.4233	13.5662	9.99543	10.5413	10.179	9.41291	12.9855	12.4451	10.8486	11.2238	12.7313	13.4947	10.2684	9.79595	12.7153	11.0362	2.93532	0.779446	-0.767799
FFUJ_06435		related to integral membrane protein					10.5464	10.769	11.9526	12.2388	9.93435	10.0846	7.93181	6.7741	11.8104	10.8149	11.2935	11.6041	10.6577	12.0957	10.0095	7.35295	11.3127	11.4488	3.30474	0.783009	-1.43934
FFUJ_06436	[G/T][C/G]GATAA	related to GNAT family acetyltransferase	IPR000182 GNAT domain;IPR016181 Acyl-CoA N-acyltransferase	HM		4 Cys	10.4652	10.903	9.80163	10.3684	10.3669	10.1971	8.14147	7.79878	10.944	9.76632	10.7043	10.9781	10.6841	10.085	10.282	7.97013	10.3552	10.8412	2.71397	-0.270147	-0.559228
FFUJ_06437		related to verA protein	IPR002347 Glucose/ribitol dehydrogenase;IPR016040 NAD(P)-binding domain	DH		4 Cys	6.31138	6.99928	6.98986	7.07251	6.5102	6.39356	10.5609	10.4569	8.7641	10.8723	5.11504	5.15313	6.65533	7.03119	6.45188	10.5089	9.81821	5.13409	-3.85358	-2.78703	1.31779
FFUJ_06438		uncharacterized protein	IPR003609 Apple-like		SP		6.45562	7.82589	4.55471	5.06005	4.89223	4.94396	4.95182	5.2336	4.64701	5.23588	4.20613	4.02917	7.14075	4.80738	4.9181	5.09271	4.94145	4.11765	2.04804	-0.134063	0.800444
FFUJ_06448		related to DUF1237 domain protein	IPR008313 Uncharacterised conserved protein UCP028846;IPR008928 Six-hairpin glycosidase-like;IPR012341 Six-hairpin glycosidase		SP		6.21942	6.85801	7.11984	7.34446	8.57904	10.7213	9.24694	9.8898	7.84859	8.98847	6.21316	6.64396	6.53872	7.23215	9.65018	9.56837	8.41853	6.42856	-3.02965	-1.18637	3.22162
FFUJ_06449		related to lipase/esterase	IPR013094 Alpha/beta hydrolase fold-3				8.69074	9.23643	8.62233	8.78655	9.89494	10.6447	11.7456	12.0513	10.4155	11.106	8.39629	8.87355	8.96359	8.70444	10.2698	11.8984	10.7607	8.63492	-2.93486	-2.05629	1.63488
FFUJ_06450	[G/T][C/G]GATAA	uncharacterized protein	IPR009799 EthD domain;IPR011008 Dimeric alpha-beta barrel		SSP	3 Cys	10.4499	12.6591	11.7708	11.4047	10.4621	4.63162	14.9532	14.7069	14.5942	14.7484	5.83852	4.32228	11.5545	11.5878	7.54685	14.8301	14.6713	5.0804	-3.27554	-3.08355	2.46644
FFUJ_06451		probable DUF895 domain membrane protein	IPR011701 Major facilitator superfamily;IPR016196 Major facilitator superfamily domain, general substrate transporter	TP			7.50686	9.08517	8.76464	8.52184	9.96783	4.55919	14.7403	14.26	12.9997	13.8864	5.82108	6.55464	8.29602	8.64324	7.26351	14.5001	13.4431	6.18786	-6.20412	-4.79982	1.07565
FFUJ_06453	[G/T][C/G]GATAA	uncharacterized protein				13 Cys	14.2631	14.4357	11.5821	12.2583	9.51592	9.50141	11.714	12.4004	12.3205	11.9425	9.29789	10.1153	14.3494	11.9202	9.50867	12.0572	12.1315	9.70662	2.29224	-0.21136	-0.197951
FFUJ_06457	[G/T][C/G]GATAA	uncharacterized protein	IPR011990 Tetratricopeptide-like helical;IPR013026 Tetratricopeptide repeat-containing domain;IPR019734 Tetratricopeptide repeat				5.23079	4.76439	4.98571	4.76454	5.20865	4.95269	6.48887	5.49626	5.89496	5.62776	11.6708	10.2059	4.99759	4.87512	5.08067	5.99256	5.76136	10.9383	-0.994975	-0.886237	-5.85767
FFUJ_06458	[G/T][C/G]GATAA	uncharacterized protein					7.69142	9.08157	8.5213	8.04682	8.32523	8.00962	9.89099	8.35483	8.26133	8.42942	13.1388	11.7809	8.3865	8.28406	8.16742	9.12291	8.34537	12.4599	-0.736415	-0.0613107	-4.29243
FFUJ_06460		uncharacterized protein	IPR021833 Protein of unknown function DUF3425			2 Cys	6.3509	6.82962	7.08375	7.20895	6.10422	6.04242	5.04212	5.9136	4.99393	5.19259	5.50317	5.23314	6.59026	7.14635	6.07332	5.47786	5.09326	5.36816	1.1124	2.05309	0.705164
FFUJ_06466		uncharacterized protein	IPR007087 Zinc finger, C2H2	TF			6.35891	5.69755	6.78719	5.89148	5.09658	3.76502	6.34838	6.41139	7.09831	7.48592	6.43261	7.35113	6.02823	6.33934	4.4308	6.37989	7.29212	6.89187	-0.351657	-0.95278	-2.46108
FFUJ_06467	[G/T][C/G]GATAA	uncharacterized protein					7.63706	8.51822	7.11427	8.02072	5.87457	5.42834	8.06624	9.02322	9.92965	9.53375	9.49184	9.46598	8.07764	7.56749	5.65146	8.54473	9.7317	9.47891	-0.46709	-2.1642	-3.82746
FFUJ_06468	[G/T][C/G]GATAA	related to Phospholipase D	IPR017946 PLC-like phosphodiesterase, TIM beta/alpha-barrel domain		SP		4.24987	4.9388	4.60936	4.56596	4.2916	4.13674	4.8456	5.13197	4.36384	5.2616	7.33651	7.22258	4.59433	4.58766	4.21417	4.98878	4.81272	7.27954	-0.394448	-0.225063	-3.06537
FFUJ_06469	[G/T][C/G]GATAA	related to Ras guanine-nucleotide exchange protein Cdc25p	IPR000651 Ras-like guanine nucleotide exchange factor, N-terminal;IPR001895 Guanine-nucleotide dissociation stimulator CDC25;IPR008937 Ras guanine nucleotide exchange factor;IPR023578 Ras guanine nucleotide exchange factor, domain				3.77424	3.58065	3.97776	4.07715	5.45126	4.33767	3.87502	3.73179	3.63957	3.68321	9.202	8.74131	3.67745	4.02745	4.89446	3.8034	3.66139	8.97165	-0.125959	0.366064	-4.07719
FFUJ_06470	[G/T][C/G]GATAA	uncharacterized protein			SSP	10 Cys	6.31925	5.91937	10.1679	9.73382	4.61235	4.30335	4.18079	4.2097	8.66302	6.98513	5.23247	5.15814	6.11931	9.95087	4.45785	4.19525	7.82408	5.1953	1.92407	2.1268	-0.737453
FFUJ_06489		uncharacterized protein					7.28193	6.55726	9.4302	10.1076	8.93163	6.64221	7.16283	7.82519	8.61528	8.17031	10.1609	9.64202	6.91959	9.76892	7.78692	7.49401	8.39279	9.90146	-0.574419	1.37613	-2.11454
FFUJ_06490		uncharacterized protein	IPR008030 NmrA-like;IPR016040 NAD(P)-binding domain				6.06542	5.31998	6.75653	7.5061	6.38132	4.9114	4.96814	6.17762	5.97745	6.26572	8.3682	8.31903	5.6927	7.13132	5.64636	5.57288	6.12159	8.34361	0.119818	1.00973	-2.69725
FFUJ_06495	[G/T][C/G]GATAA	related to high-affinity iron permease	IPR004923 Iron permease FTR1	TP			9.8119	9.5731	13.0683	12.8726	12.3269	12.7715	7.85851	5.66728	12.0723	12.004	10.1401	10.628	9.6925	12.9704	12.5492	6.76289	12.0381	10.3841	2.9296	0.932305	2.16511
FFUJ_06503		uncharacterized protein	IPR011483 Protein of unknown function DUF1593				9.46053	10.1161	8.30633	9.81223	5.38886	5.2111	7.51755	5.50388	6.92446	6.52251	4.4974	4.9027	9.78833	9.05928	5.29998	6.51071	6.72349	4.70005	3.27762	2.33579	0.599932
FFUJ_06504		probable potassium transporter hak-1	IPR003855 K+ potassium transporter	TP			14.4227	14.0413	13.9248	13.8333	6.09284	5.17135	11.4109	10.3936	12.2075	11.6352	3.81774	4.28073	14.232	13.879	5.6321	10.9023	11.9213	4.04924	3.32972	1.95769	1.58286
FFUJ_06505		uncharacterized protein	IPR008985 Concanavalin A-like lectin/glucanase;IPR013320 Concanavalin A-like lectin/glucanase, subgroup				12.4458	12.6765	11.6628	12.0598	5.45412	5.29741	9.47006	8.72717	10.0574	9.9138	4.52077	4.17552	12.5611	11.8613	5.37576	9.09862	9.98562	4.34814	3.46251	1.87571	1.02762
FFUJ_06507	[G/T][C/G]GATAA	related to HETEROKARYON incompatibility protein	IPR002110 Ankyrin repeat;IPR010730 Heterokaryon incompatibility;IPR020683 Ankyrin repeat-containing domain				8.68757	6.37468	8.83873	7.49063	6.86142	7.76756	5.85274	5.01268	6.16035	4.81632	5.06953	5.06687	7.53113	8.16468	7.31449	5.43271	5.48833	5.0682	2.09842	2.67635	2.24629
FFUJ_06508		uncharacterized protein	IPR010730 Heterokaryon incompatibility				8.82572	7.14821	9.03102	8.37406	6.38713	7.62636	5.15355	4.24666	5.91867	4.59261	4.98106	5.47165	7.98697	8.70254	7.00674	4.7001	5.25564	5.22636	3.28686	3.4469	1.78039
FFUJ_06518	[G/T][C/G]GATAA	related to amine oxidase	IPR001613 Flavin amine oxidase;IPR002937 Amine oxidase;IPR006175 YjgF/Yer057p/UK114 family;IPR013813 Endoribonuclease L-PSP/chorismate mutase-like				11.9527	12.2815	12.2245	12.1117	7.99704	8.77711	12.1103	11.943	12.0591	11.8252	6.25935	6.06882	12.1171	12.1681	8.38707	12.0267	11.9422	6.16408	0.0904281	0.225958	2.22299
FFUJ_06520	[G/T][C/G]GATAA	related to transporter protein HOL1	IPR011701 Major facilitator superfamily;IPR016196 Major facilitator superfamily domain, general substrate transporter	TP			10.9258	10.6415	11.9115	11.0221	4.96129	5.07732	6.57353	6.78551	9.82526	9.08599	4.68429	4.75017	10.7836	11.4668	5.0193	6.67952	9.45563	4.71723	4.1041	2.01119	0.302073
FFUJ_06521		related to general amidase	IPR000120 Amidase;IPR015830 Amidase, fungi;IPR020556 Amidase, conserved site;IPR023631 Amidase signature domain				9.84791	9.62617	10.2213	9.57298	5.20418	5.41936	7.38169	6.93166	9.21175	8.3229	4.68771	4.79761	9.73704	9.89713	5.31177	7.15668	8.76733	4.74266	2.58036	1.12981	0.569112
FFUJ_06524	[G/T][C/G]GATAA	uncharacterized protein			SP		9.46034	8.9765	4.9673	4.99507	4.16392	3.91564	4.67831	5.40153	4.6525	5.85983	4.19058	4.4497	9.21842	4.98118	4.03978	5.03992	5.25617	4.32014	4.1785	-0.274981	-0.280361
FFUJ_06525		uncharacterized protein	IPR008037 Proteinase inhibitor I19, pacifastin		SSP	16 Cys	9.52605	8.68758	6.03701	6.28179	5.96566	6.54508	6.30623	5.93008	6.19221	5.75351	6.19366	5.2461	9.10681	6.1594	6.25537	6.11815	5.97286	5.71988	2.98866	0.186542	0.535492
FFUJ_06528	[G/T][C/G]GATAA	related to BCS1 protein precursor	IPR003593 AAA+ ATPase domain;IPR003959 ATPase, AAA-type, core;IPR003960 ATPase, AAA-type, conserved site;IPR014851 BCS1, N-terminal				5.44339	5.43792	5.18382	5.08018	7.33603	5.6516	5.0845	5.32673	5.06903	5.91918	10.4869	10.1407	5.44066	5.132	6.49381	5.20561	5.49411	10.3138	0.235045	-0.362103	-3.81999
FFUJ_06531	[G/T][C/G]GATAA	uncharacterized protein	IPR006093 Oxygen oxidoreductase covalent FAD-binding site;IPR006094 FAD linked oxidase, N-terminal;IPR007173 D-arabinono-1,4-lactone oxidase;IPR016166 FAD-binding, type 2;IPR016168 FAD-linked oxidase, FAD-binding, subdomain 2	MO			7.39847	6.16045	6.29089	5.87712	8.01262	6.69988	8.20997	7.28989	8.37867	7.87843	7.38208	7.52402	6.77946	6.084	7.35625	7.74993	8.12855	7.45305	-0.970471	-2.04455	-0.096799
FFUJ_06533	[G/T][C/G]GATAA	related to glutamate carboxypeptidase II	IPR003137 Protease-associated domain, PA;IPR007365 Transferrin receptor-like, dimerisation domain;IPR007484 Peptidase M28				9.15274	9.14774	8.63202	8.83589	8.60393	8.22034	6.52565	7.27136	7.04927	7.31306	9.90655	9.54251	9.15024	8.73395	8.41214	6.8985	7.18116	9.72453	2.25174	1.55279	-1.3124
FFUJ_06547		probable monosaccharide transporter	IPR003663 Sugar/inositol transporter;IPR005828 General substrate transporter;IPR005829 Sugar transporter, conserved site;IPR016196 Major facilitator superfamily domain, general substrate transporter;IPR020846 Major facilitator superfamily domain	TP			14.8603	14.5951	14.8905	14.6555	8.41998	6.27472	13.5163	11.1434	14.0607	13.609	7.0743	7.96043	14.7277	14.773	7.34735	12.3299	13.8349	7.51737	2.39781	0.938111	-0.170017
FFUJ_06553		related to capsule-associated protein	IPR006598 Lipopolysaccharide-modifying protein			2 Cys	5.18544	5.07982	6.0154	6.48376	4.99819	5.39384	4.86428	4.95174	8.67103	8.72996	7.9597	8.04576	5.13263	6.24958	5.19602	4.90801	8.7005	8.00273	0.224619	-2.45092	-2.80671
FFUJ_06554		uncharacterized protein			SSP	7 Cys	3.86123	4.56051	4.22953	4.20903	4.0655	4.24939	4.22156	4.63906	4.20251	4.71924	6.56115	6.09379	4.21087	4.21928	4.15745	4.43031	4.46087	6.32747	-0.219444	-0.241589	-2.17003
FFUJ_06555		uncharacterized protein	IPR005299 SAM dependent carboxyl methyltransferase				5.90183	4.37529	5.44052	5.01488	6.117	6.652	4.70003	4.51248	4.42845	4.13882	11.0947	10.1218	5.13856	5.2277	6.3845	4.60626	4.28364	10.6082	0.532301	0.944063	-4.22373
FFUJ_06560		related to heterokaryon incompatibility protein (het-6OR allele)	IPR010730 Heterokaryon incompatibility				9.7577	9.42377	8.52378	8.67229	8.42241	7.50538	6.92298	7.04928	7.62566	7.36503	8.08431	8.57471	9.59073	8.59803	7.9639	6.98613	7.49534	8.32951	2.6046	1.10269	-0.365613
FFUJ_06561	[G/T][C/G]GATAA	probable periplasmic nitrate reductase	IPR006656 Molybdopterin oxidoreductase;IPR006657 Molydopterin dinucleotide-binding domain;IPR006963 Molybdopterin oxidoreductase, Fe4S4 domain;IPR009010 Aspartate decarboxylase-like fold				4.19557	6.35597	8.38277	11.3383	5.13646	7.65917	5.3596	7.6435	8.6185	9.63588	11.6092	11.8229	5.27577	9.86055	6.39781	6.50155	9.12719	11.7161	-1.22578	0.733364	-5.31824
FFUJ_06562	[G/T][C/G]GATAA	related to molybdopterin biosynthesis protein moeA	IPR001453 Molybdopterin binding;IPR005110 MoeA, N-terminal and linker domain;IPR020817 Molybdenum cofactor synthesis				4.8088	7.89453	8.05174	11.6262	5.27665	7.18565	6.48939	9.07532	9.8927	10.7676	11.678	12.0817	6.35167	9.83899	6.23115	7.78235	10.3302	11.8799	-1.43069	-0.49117	-5.64872
FFUJ_06563		uncharacterized protein	IPR025877 MobA-like NTP transferase domain			7 Cys	4.60408	5.38031	5.84546	9.12885	5.28957	6.12375	5.28421	6.46674	7.01768	7.98491	10.6554	11.1702	4.9922	7.48716	5.70666	5.87548	7.50129	10.9128	-0.883279	-0.0141376	-5.20617
FFUJ_06569		uncharacterized protein	IPR004305 Thiaminase-2/PQQ biosynthesis protein C;IPR016084 Haem oxygenase-like, multi-helical		SSP	3 Cys	4.98673	4.16267	4.2309	4.26479	6.40299	4.56548	8.18786	8.23853	6.69686	7.16663	6.27616	6.35892	4.5747	4.24785	5.48424	8.2132	6.93174	6.31754	-3.63849	-2.6839	-0.833305
FFUJ_06572		uncharacterized protein			SSP	6 Cys	3.80934	3.75856	3.64016	3.89667	4.11083	4.72376	3.93582	3.91086	4.16211	4.06865	5.89943	7.35747	3.78395	3.76842	4.4173	3.92334	4.11538	6.62845	-0.139395	-0.346962	-2.21115
FFUJ_06573		uncharacterized protein					4.04406	4.5735	4.05244	4.25131	5.481	6.40327	4.80719	4.86086	6.31918	6.38394	7.88547	7.13508	4.30878	4.15188	5.94213	4.83402	6.35156	7.51027	-0.525246	-2.19969	-1.56814
FFUJ_06575		related to neutral amino acid permease	IPR013057 Amino acid transporter, transmembrane	TP			5.16582	7.62758	5.88624	5.76264	12.2128	12.9424	9.08951	8.08432	6.81702	7.3342	13.519	12.7243	6.3967	5.82444	12.5776	8.58692	7.07561	13.1217	-2.19022	-1.25117	-0.544093
FFUJ_06577		uncharacterized protein					7.97527	8.09426	6.76252	7.32694	5.84812	3.94118	7.33861	8.60419	9.06976	9.1973	7.02287	7.50671	8.03477	7.04473	4.89465	7.9714	9.13353	7.26479	0.0633668	-2.0888	-2.37014
FFUJ_06579		related to tol protein	IPR010730 Heterokaryon incompatibility				10.7471	10.3269	10.3322	10.3052	4.47433	3.84521	7.91008	8.33062	10.7239	9.84812	5.38073	6.51811	10.537	10.3187	4.15977	8.12035	10.286	5.94942	2.41666	0.0327007	-1.78965
FFUJ_06580		probable argonaute like post-transcriptional gene silencing protein QDE-2	IPR003100 Argonaute/Dicer protein, PAZ;IPR003165 Stem cell self-renewal protein Piwi;IPR012337 Ribonuclease H-like domain;IPR014811 Domain of unknown function DUF1785				12.6277	12.7024	12.9281	13.124	9.15591	7.80125	12.1236	12.1149	13.4044	13.1124	10.1312	10.8672	12.665	13.0261	8.47858	12.1193	13.2584	10.4992	0.545751	-0.232337	-2.02064
FFUJ_06585		PMR1 - Ca++-transporting P-type ATPase located in Golgi	IPR001757 ATPase, P-type, K/Mg/Cd/Cu/Zn/Na/Ca/Na/H-transporter;IPR004014 ATPase, P-type cation-transporter, N-terminal;IPR005834 Haloacid dehalogenase-like hydrolase;IPR006068 ATPase, P-type cation-transporter, C-terminal;IPR006415 ATPase, P-type, magnesium-translocating;IPR008250 ATPase, P-type, ATPase-associated domain;IPR018303 ATPase, P-type phosphorylation site;IPR023214 HAD-like domain;IPR0…	TP			9.93621	9.19959	10.9429	11.2386	12.2314	10.9307	10.1896	9.19885	11.712	10.5031	14.4243	14.2548	9.5679	11.0907	11.5811	9.69421	11.1075	14.3396	-0.126305	-0.0167875	-2.75849
FFUJ_06587		related to trichothecene 3-O-acetyltransferase	IPR003480 Transferase;IPR023213 Chloramphenicol acetyltransferase-like domain				4.37343	4.96013	5.41398	5.19497	6.50775	7.59653	4.68595	5.27202	4.86745	5.17689	4.49387	5.10498	4.66678	5.30447	7.05214	4.97898	5.02217	4.79942	-0.312203	0.282302	2.25272
FFUJ_06592	[G/T][C/G]GATAA	uncharacterized protein			SP		4.84866	4.61513	4.37162	4.29881	4.39305	3.76747	8.6508	8.24964	7.57856	8.54007	4.3424	4.59135	4.7319	4.33521	4.08026	8.45022	8.05932	4.46687	-3.71832	-3.7241	-0.386613
FFUJ_06600		uncharacterized protein					9.90173	9.8592	4.5187	4.62621	4.83243	5.59769	5.49697	5.26199	4.91031	4.49588	4.7347	4.2229	9.88047	4.57246	5.21506	5.37948	4.70309	4.4788	4.50098	-0.130636	0.736263
FFUJ_06601	[G/T][C/G]GATAA	uncharacterized protein			SP		11.1388	10.7661	10.1988	10.5695	12.609	13.5712	8.33162	4.87145	10.1325	7.67868	13.9096	13.0882	10.9525	10.3841	13.0901	6.60154	8.90561	13.4989	4.35094	1.47854	-0.408794
FFUJ_06607		related to cutinase transcription factor 1 beta	IPR001138 Zn(2)-C6 fungal-type DNA-binding domain;IPR007219 Transcription factor, fungi	TF	NCSP		10.3211	10.0322	11.3442	11.4635	11.2825	12.2969	12.9893	12.6551	12.1288	12.7541	11.0036	11.2018	10.1767	11.4039	11.7897	12.8222	12.4415	11.1027	-2.64552	-1.03762	0.686977
FFUJ_06617		uncharacterized protein			SP		8.19024	7.88706	7.86873	7.40498	10.5199	10.6062	6.47484	5.84819	4.37884	5.43607	7.45999	7.41869	8.03865	7.63686	10.5631	6.16152	4.90745	7.43934	1.87713	2.7294	3.12371
FFUJ_06618		related to 2-haloalkanoic acid dehalogenase	IPR002213 UDP-glucuronosyl/UDP-glucosyltransferase;IPR005833 Haloacid dehalogenase/epoxide hydrolase;IPR023214 HAD-like domain				5.54916	7.21611	4.13564	4.32574	3.48376	3.72056	4.1156	4.14062	4.08996	4.08759	3.72331	3.56853	6.38263	4.23069	3.60216	4.12811	4.08878	3.64592	2.25453	0.141915	-0.043758
FFUJ_06619	[G/T][C/G]GATAA	related to oxidoreductase	IPR006076 FAD dependent oxidoreductase				9.77057	9.24643	9.87541	9.37214	5.32323	5.11017	6.50399	6.84285	8.82819	7.96378	5.16415	5.55311	9.5085	9.62378	5.2167	6.67342	8.39599	5.35863	2.83509	1.22779	-0.141926
FFUJ_06630	[G/T][C/G]GATAA	related to ankyrin	IPR002110 Ankyrin repeat;IPR020683 Ankyrin repeat-containing domain				12.0581	11.1518	11.8008	11.6459	9.41012	5.59389	12.6362	12.2084	11.5249	11.8252	10.2259	10.1934	11.605	11.7233	7.502	12.4223	11.675	10.2096	-0.81728	0.048293	-2.70761
FFUJ_06632		uncharacterized protein					8.35887	7.07939	7.68911	7.31695	5.71773	4.37969	8.79225	9.28268	8.3566	9.04631	8.60547	7.63758	7.71913	7.50303	5.04871	9.03746	8.70146	8.12152	-1.31833	-1.19842	-3.07281
FFUJ_06633	[G/T][C/G]GATAA	uncharacterized protein	IPR010730 Heterokaryon incompatibility				12.5508	11.7538	8.5609	7.9273	4.13431	4.56146	4.51438	4.94556	4.4584	4.66477	3.98627	3.82711	12.1523	8.2441	4.34788	4.72997	4.56159	3.90669	7.42233	3.68252	0.441192
FFUJ_06634	[G/T][C/G]GATAA	uncharacterized protein			SSP	6 Cys	4.6914	4.65119	4.82416	4.99346	4.76169	4.803	4.49012	5.13785	4.42086	4.66933	7.07784	6.62775	4.67129	4.90881	4.78235	4.81399	4.54509	6.85279	-0.142692	0.363717	-2.07044
FFUJ_06635	[G/T][C/G]GATAA	uncharacterized protein					9.04569	8.27429	6.4666	6.75035	4.19768	4.4277	7.134	7.82817	6.87114	7.51753	8.17972	7.34108	8.65999	6.60848	4.31269	7.48109	7.19433	7.7604	1.1789	-0.585857	-3.44771
FFUJ_06636		uncharacterized protein	IPR011990 Tetratricopeptide-like helical				7.79423	8.09793	6.95774	7.49137	5.49401	4.13872	6.70416	8.07924	6.98995	7.78509	8.04428	7.89241	7.94608	7.22456	4.81637	7.3917	7.38752	7.96834	0.554377	-0.162963	-3.15197
FFUJ_06646		uncharacterized protein	IPR001138 Zn(2)-C6 fungal-type DNA-binding domain	TF			10.1188	10.1866	10.4856	10.3797	8.78614	11.9753	9.81795	10.1833	9.95399	10.2692	6.92989	7.5567	10.1527	10.4327	10.3807	10.0006	10.1116	7.2433	0.152063	0.32107	3.13743
FFUJ_06657	[G/T][C/G]GATAA	related to 2,4-dihydroxyhept-2-ene-1,7-dioic acid aldolase	IPR005000 Aldehyde-lyase domain;IPR015813 Pyruvate/Phosphoenolpyruvate kinase				5.67397	5.28639	6.27594	6.26525	5.64625	5.3418	7.47619	7.74243	7.77619	7.69484	5.41308	5.31816	5.48018	6.27059	5.49403	7.60931	7.73552	5.36562	-2.12913	-1.46493	0.128406
FFUJ_06660		related to ankyrin 1	IPR002110 Ankyrin repeat;IPR020683 Ankyrin repeat-containing domain				13.1472	11.9139	12.1352	11.6394	11.0887	10.4631	7.24844	4.77505	6.01811	5.68178	6.2786	6.73986	12.5306	11.8873	10.7759	6.01174	5.84994	6.50923	6.51883	6.03736	4.2667
FFUJ_06661		uncharacterized protein					11.636	10.6953	8.70904	8.62189	10.2953	10.2359	6.6427	6.1278	4.75557	5.7555	6.88398	6.70601	11.1657	8.66547	10.2656	6.38525	5.25553	6.79499	4.78041	3.40993	3.47061
FFUJ_06662		related to microbial serine proteinase	IPR000209 Peptidase S8/S53, subtilisin/kexin/sedolisin;IPR002110 Ankyrin repeat;IPR015500 Peptidase S8, subtilisin-related;IPR020683 Ankyrin repeat-containing domain				11.1803	9.62314	9.67636	9.04529	11.3512	9.86891	7.22948	4.82932	4.3706	4.75745	8.67697	8.6967	10.4017	9.36082	10.61	6.0294	4.56402	8.68683	4.37231	4.7968	1.9232
FFUJ_06667	[G/T][C/G]GATAA	related to ABC-type Fe3+ transport system, periplasmic component					8.48895	8.28608	5.83671	5.56742	9.81985	10.6623	5.70191	5.04512	4.86091	4.82538	9.50309	9.03147	8.38751	5.70206	10.2411	5.37352	4.84314	9.26728	3.01399	0.858921	0.973784
FFUJ_06685		uncharacterized protein	IPR001466 Beta-lactamase-related;IPR012338 Beta-lactamase/transpeptidase-like;IPR021860 Peptidase S12, Pab87-related, C-terminal		NCSP		9.66814	8.73256	9.23399	8.73573	6.08637	6.81532	7.57654	7.62288	8.49479	7.98329	3.82208	4.12622	9.20035	8.98486	6.45085	7.59971	8.23904	3.97415	1.60064	0.74582	2.4767
FFUJ_06686		related to hexose transporter protein	IPR003663 Sugar/inositol transporter;IPR005828 General substrate transporter;IPR005829 Sugar transporter, conserved site;IPR016196 Major facilitator superfamily domain, general substrate transporter;IPR020846 Major facilitator superfamily domain	TP			3.88754	3.84059	3.80743	3.90965	6.51262	8.25394	4.06167	3.82976	3.78574	3.78666	3.93065	3.82044	3.86406	3.85854	7.38328	3.94571	3.7862	3.87555	-0.0816503	0.0723447	3.50773
FFUJ_06687		related to isotrichodermin C-15 hydroxylase (cytochrome P-450 monooxygenase CYP65A1)	IPR001128 Cytochrome P450;IPR002401 Cytochrome P450, E-class, group I;IPR017972 Cytochrome P450, conserved site	MO			3.96188	4.0179	4.11046	4.06391	12.7924	14.4327	8.79512	4.00682	4.20194	4.13496	3.86553	3.97266	3.98989	4.08718	13.6125	6.40097	4.16845	3.91909	-2.41108	-0.0812691	9.69344
FFUJ_06688		related to monocarboxylate transporter 2	IPR011701 Major facilitator superfamily;IPR016196 Major facilitator superfamily domain, general substrate transporter	TP			7.54633	6.72533	9.82809	8.3785	4.08057	4.36613	4.66945	4.91521	9.77229	9.61109	4.22224	4.05299	7.13583	9.1033	4.22335	4.79233	9.69169	4.13762	2.3435	-0.588394	0.0857321
FFUJ_06693	[G/T][C/G]GATAA	probable Alpha-glucosidase precursor (Maltase)	IPR000322 Glycoside hydrolase, family 31;IPR011013 Glycoside hydrolase-type carbohydrate-binding;IPR017853 Glycoside hydrolase, superfamily	GH	SP		9.29888	8.91274	10.7701	10.1993	7.84075	8.28293	8.75889	9.26297	12.8432	12.4832	6.84292	6.95431	9.10581	10.4847	8.06184	9.01093	12.6632	6.89862	0.0948818	-2.17846	1.16322
FFUJ_06694	[G/T][C/G]GATAA	uncharacterized protein	IPR011766 Thiamine pyrophosphate enzyme, C-terminal TPP-binding;IPR012001 Thiamine pyrophosphate enzyme, N-terminal TPP-binding domain				7.55056	7.74354	9.07999	7.47014	3.67859	3.76291	6.77983	7.65399	12.0907	11.6282	3.77881	3.89026	7.64705	8.27506	3.72075	7.21691	11.8594	3.83454	0.430137	-3.58438	-0.11379
FFUJ_06701		uncharacterized protein	IPR004827 Basic-leucine zipper domain;IPR011616 bZIP transcription factor, bZIP-1	TF		6 Cys	3.50944	4.42611	3.82797	4.49522	4.00691	4.33083	3.95759	5.49929	3.90292	4.99522	7.65038	8.1666	3.96777	4.16159	4.16887	4.72844	4.44907	7.90849	-0.760669	-0.287477	-3.73962
FFUJ_06702		PAD1 - Phenylacrylic acid decarboxylase	IPR003382 Flavoprotein;IPR004507 Phenylacrylic acid decarboxylase			2 Cys	3.99212	4.91569	6.55399	6.10898	3.97762	3.82352	5.03763	6.09746	10.5779	10.4131	3.74929	3.73583	4.4539	6.33148	3.90057	5.56754	10.4955	3.74256	-1.11364	-4.16401	0.158013
FFUJ_06703		Protein of unknown function localised to cytoplasm	IPR002830 Carboxylyase-related;IPR009002 FMN-binding split barrel-related				6.33637	5.38176	9.51397	9.00106	4.15944	4.15059	8.77421	9.34719	13.2484	13.0559	4.05229	4.17041	5.85907	9.25752	4.15502	9.0607	13.1522	4.11135	-3.20163	-3.89467	0.043662
FFUJ_06704		related to allantoate permease	IPR011701 Major facilitator superfamily;IPR016196 Major facilitator superfamily domain, general substrate transporter;IPR020846 Major facilitator superfamily domain	TP			6.00386	6.89168	5.00228	5.29824	4.10197	4.26698	7.03983	6.8819	5.47898	6.01221	6.34142	6.08935	6.44777	5.15026	4.18448	6.96086	5.74559	6.21539	-0.513096	-0.595338	-2.03091
FFUJ_06705		uncharacterized protein					7.78723	7.8593	7.05282	7.24935	7.56439	6.07919	7.98602	8.02899	6.88077	7.16035	9.85031	9.04807	7.82327	7.15108	6.82179	8.00751	7.02056	9.44919	-0.184242	0.130524	-2.6274
FFUJ_06711		related to synaptic vesicle transporter SV2 (major facilitator superfamily)	IPR011701 Major facilitator superfamily;IPR016196 Major facilitator superfamily domain, general substrate transporter;IPR020846 Major facilitator superfamily domain	TP			11.4131	10.208	11.4988	11.2396	4.43745	4.58961	5.96339	7.30214	8.84891	7.0982	5.21301	4.74962	10.8105	11.3692	4.51353	6.63277	7.97355	4.98132	4.17778	3.39564	-0.467791
FFUJ_06712		related to choline monooxygenase	IPR001663 Aromatic-ring-hydroxylating dioxygenase, alpha subunit;IPR015879 Aromatic-ring-hydroxylating dioxygenase, alpha subunit, C-terminal domain;IPR015881 Aromatic-ring-hydroxylating dioxygenase, 2Fe-2S-binding site;IPR017941 Rieske [2Fe-2S] iron-sulphur domain				8.66931	8.54184	8.79459	8.86737	4.2363	4.75749	4.83813	5.6208	7.18944	5.77719	3.88798	4.40425	8.60558	8.83098	4.4969	5.22946	6.48332	4.14612	3.37611	2.34766	0.35078
FFUJ_06719		related to LCB2 - serine C-palmitoyltransferase subunit	IPR004839 Aminotransferase, class I/classII;IPR015421 Pyridoxal phosphate-dependent transferase, major region, subdomain 1;IPR015422 Pyridoxal phosphate-dependent transferase, major region, subdomain 2;IPR015424 Pyridoxal phosphate-dependent transferase, major domain				5.26536	5.4047	5.23688	5.37443	6.00873	4.55707	10.1943	9.59903	9.37012	9.37394	5.09703	5.61981	5.33503	5.30565	5.2829	9.89665	9.37203	5.35842	-4.56162	-4.06638	-0.075515
FFUJ_06720		related to AM-toxin synthetase (AMT)	IPR000873 AMP-dependent synthetase/ligase;IPR009081 Acyl carrier protein-like;IPR010080 Thioester reductase;IPR013120 Male sterility, NAD-binding;IPR016040 NAD(P)-binding domain;IPR020845 AMP-binding, conserved site	SM			4.11144	4.55092	4.17506	4.19899	5.03487	4.13383	10.4488	9.25942	9.96875	9.94278	4.183	3.83775	4.33118	4.18703	4.58435	9.8541	9.95577	4.01038	-5.52293	-5.76874	0.573969
FFUJ_06722	[G/T][C/G]GATAA	related to IQ calmodulin-binding motif protein	IPR001736 Phospholipase D/Transphosphatidylase;IPR025202 Phospholipase D-like domain				4.34011	5.02407	9.40865	9.22318	13.3161	13.5298	9.49066	5.20877	5.0744	5.54254	13.2572	11.3286	4.68209	9.31591	13.4229	7.34971	5.30847	12.2929	-2.66762	4.00744	1.12999
FFUJ_06723		related to transcriptional activator Mut3p	IPR001138 Zn(2)-C6 fungal-type DNA-binding domain;IPR007219 Transcription factor, fungi	TF			6.00036	5.82302	7.84719	7.57903	11.3216	11.4324	8.1821	4.96849	4.66644	5.36038	9.34656	7.77421	5.91169	7.71311	11.377	6.5753	5.01341	8.56039	-0.663606	2.6997	2.8166
FFUJ_06726		related to C-4 methyl sterol oxidase	IPR006694 Fatty acid hydroxylase			2 Cys	5.41102	6.84169	5.56053	5.05554	9.68164	10.0495	6.24806	5.18678	4.62459	5.07061	8.29407	7.43253	6.12636	5.30803	9.86559	5.71742	4.8476	7.8633	0.408938	0.460434	2.00229
FFUJ_06729		related to 4-cresol dehydrogenase flavoprotein subunit	IPR004113 FAD-linked oxidase, C-terminal;IPR006094 FAD linked oxidase, N-terminal;IPR016164 FAD-linked oxidase-like, C-terminal;IPR016166 FAD-binding, type 2;IPR016167 FAD-binding, type 2, subdomain 1;IPR016168 FAD-linked oxidase, FAD-binding, subdomain 2;IPR016170 Vanillyl-alcohol oxidase, C-terminal subdomain 1;IPR016171 Vanillyl-alcohol oxidase, C-terminal subdomain 2				10.0913	9.93205	10.3325	10.7635	8.48661	5.37209	12.8331	13.1239	12.4114	12.4468	8.9095	9.88754	10.0117	10.548	6.92935	12.9785	12.4291	9.39852	-2.9668	-1.88117	-2.46918
FFUJ_06730		probable acyl-CoA dehydrogenase	IPR006090 Acyl-CoA oxidase/dehydrogenase, type 1;IPR006091 Acyl-CoA oxidase/dehydrogenase, central domain;IPR006092 Acyl-CoA dehydrogenase, N-terminal;IPR009075 Acyl-CoA dehydrogenase/oxidase C-terminal;IPR009100 Acyl-CoA dehydrogenase/oxidase;IPR013786 Acyl-CoA dehydrogenase/oxidase, N-terminal				8.59621	7.42342	8.01851	7.74502	10.8568	9.30167	8.02944	6.78843	8.69704	7.65951	7.28747	8.00283	8.00981	7.88177	10.0792	7.40893	8.17827	7.64515	0.600882	-0.296507	2.43407
FFUJ_06731	[G/T][C/G]GATAA	uncharacterized protein	IPR008397 Alginate lyase domain;IPR008929 Chondroitin AC/alginate lyase		SP		8.69669	6.94992	7.27537	6.6991	5.15453	5.61861	7.57123	7.07142	10.021	9.022	5.47773	6.20712	7.82331	6.98724	5.38657	7.32132	9.52149	5.84243	0.501982	-2.53425	-0.455852
FFUJ_06739		related to C6 transcription factor	IPR001138 Zn(2)-C6 fungal-type DNA-binding domain;IPR007219 Transcription factor, fungi	TF			6.95661	7.02271	7.17763	7.21258	5.90052	4.81522	8.33375	7.6632	6.48997	6.38873	8.60052	8.66373	6.98966	7.19511	5.35787	7.99847	6.43935	8.63212	-1.00881	0.755753	-3.27425
FFUJ_06742		bikaverin cluster - polyketide synthase	IPR001031 Thioesterase;IPR001227 Acyl transferase domain;IPR006162 Phosphopantetheine attachment site;IPR009081 Acyl carrier protein-like;IPR014030 Beta-ketoacyl synthase, N-terminal;IPR014031 Beta-ketoacyl synthase, C-terminal;IPR014043 Acyl transferase;IPR016035 Acyl transferase/acyl hydrolase/lysophospholipase;IPR016036 Malonyl-CoA ACP transacylase, ACP-binding;IPR016038 Thiolase-like, subgrou…	SM			5.1957	5.12583	15.0762	14.8632	13.3061	9.72121	8.67618	8.85815	14.081	12.7147	14.136	14.5612	5.16076	14.9697	11.5136	8.76716	13.3978	14.3486	-3.6064	1.57185	-2.83496
FFUJ_06743		bikaverin cluster - monooxygenase	IPR002938 Monooxygenase, FAD-binding;IPR003042 Aromatic-ring hydroxylase-like	MO			6.41765	8.00623	14.9719	14.9313	14.0233	12.0299	10.4818	8.87255	14.7759	14.3483	14.6096	14.9098	7.21194	14.9516	13.0266	9.67717	14.5621	14.7597	-2.46523	0.389515	-1.73306
FFUJ_06744		bikaverin cluster - O-methyltransferase	IPR001077 O-methyltransferase, family 2				5.40101	6.048	14.5706	14.2832	13.553	10.914	10.0304	10.0509	13.7174	12.9569	13.9877	14.359	5.72451	14.4269	12.2335	10.0406	13.3372	14.1734	-4.31613	1.08977	-1.93984
FFUJ_06748		uncharacterized protein	IPR001138 Zn(2)-C6 fungal-type DNA-binding domain	TF			5.6506	6.27871	13.8575	13.6885	12.738	10.6317	9.71975	7.56218	13.528	12.5966	13.2072	13.3004	5.96465	13.773	11.6849	8.64097	13.0623	13.2538	-2.67631	0.710715	-1.56895
FFUJ_06754		uncharacterized protein	IPR010730 Heterokaryon incompatibility				7.0522	7.63706	4.87752	4.59241	5.42926	4.6587	4.24116	4.14474	3.92588	4.11554	5.09048	5.77965	7.34463	4.73497	5.04398	4.19295	4.02071	5.43507	3.15168	0.714254	-0.391088
FFUJ_06755		related to uracil permease	IPR001248 Permease, cytosine/purines, uracil, thiamine, allantoin;IPR012681 Nucleobase cation symporter-1, NCS1	TP			11.8835	11.0594	12.5287	12.0851	7.56372	8.82116	9.3072	7.68993	9.67303	8.46424	4.11885	4.26481	11.4714	12.3069	8.19244	8.49857	9.06864	4.19183	2.97285	3.23827	4.00061
FFUJ_06756		related to D-amino acid hydantoin hydrolase (hydantoinase)	IPR002821 Hydantoinase/oxoprolinase;IPR008040 Hydantoinaseoxoprolinase, N-terminal;IPR010318 Protein of unknown function DUF917;IPR024071 Protein of unknown function DUF917, C-terminal				11.8156	10.4013	11.9985	11.3002	8.36572	8.3099	7.25749	5.7707	8.70694	7.26771	4.43998	4.71622	11.1084	11.6494	8.33781	6.5141	7.98732	4.5781	4.59434	3.66206	3.75971
FFUJ_06757		related to heterokaryon incompatibility protein het-6	IPR010730 Heterokaryon incompatibility				3.82707	4.42813	4.36303	4.17574	5.52328	6.48258	4.34541	4.55374	3.83267	4.68691	3.75057	3.86193	4.1276	4.26939	6.00293	4.44957	4.25979	3.80625	-0.321977	0.00959339	2.19668
FFUJ_06758		uncharacterized protein					10.2394	9.45486	7.89331	7.1773	7.33431	7.19103	4.94545	4.1809	6.05168	4.05663	7.38698	7.88797	9.84713	7.53531	7.26267	4.56318	5.05416	7.63748	5.28395	2.48115	-0.374812
FFUJ_06759		HET-6OR heterokaryon incompatibility protein (het-6OR allele)	IPR010730 Heterokaryon incompatibility				10.1839	9.56853	9.18399	9.24234	7.71332	5.5629	6.35696	6.95594	7.93541	6.56422	7.38779	8.31965	9.87619	9.21316	6.63811	6.65645	7.24981	7.85372	3.21974	1.96335	-1.21561
FFUJ_06762	[G/T][C/G]GATAA	uncharacterized protein	IPR005330 MHYT				11.6626	11.1738	12.6201	12.2257	7.22863	6.85676	9.35175	9.4674	10.3782	10.9768	8.21878	8.47828	11.4182	12.4229	7.04269	9.40958	10.6775	8.34853	2.00858	1.74538	-1.30584
FFUJ_06765		uncharacterized protein	IPR000719 Protein kinase, catalytic domain;IPR002290 Serine/threonine- / dual-specificity protein kinase, catalytic domain;IPR011009 Protein kinase-like domain	PK			6.4384	6.35946	4.46195	5.41318	4.39002	4.40677	6.13293	6.22785	7.36422	7.12166	5.12696	5.40744	6.39893	4.93756	4.3984	6.18039	7.24294	5.2672	0.21854	-2.30538	-0.868802
FFUJ_06766		related to tol protein	IPR000719 Protein kinase, catalytic domain;IPR002290 Serine/threonine- / dual-specificity protein kinase, catalytic domain;IPR010730 Heterokaryon incompatibility;IPR011009 Protein kinase-like domain;IPR020635 Tyrosine-protein kinase, catalytic domain	PK			8.19187	9.03841	8.32865	10.4427	7.67612	4.06809	8.50934	9.88309	9.90384	10.3317	9.27279	9.6224	8.61514	9.38567	5.8721	9.19621	10.1178	9.44759	-0.581074	-0.732088	-3.57549
FFUJ_06769	[G/T][C/G]GATAA	uncharacterized protein	IPR002889 Carbohydrate-binding WSC;IPR003014 PAN-1 domain;IPR003609 Apple-like		SP		12.3725	11.583	3.99809	4.16987	4.00491	3.87058	7.68269	7.72946	6.3807	5.46789	4.26511	6.22915	11.9777	4.08398	3.93775	7.70608	5.92429	5.24713	4.27167	-1.84031	-1.30938
FFUJ_06774		related to protoporphyrinogen oxidase	IPR002198 Short-chain dehydrogenase/reductase SDR;IPR002347 Glucose/ribitol dehydrogenase;IPR016040 NAD(P)-binding domain	DH		5 Cys	10.0878	9.91921	9.27176	9.39543	6.43016	5.29049	6.86491	7.79555	8.91033	8.35151	5.89796	6.23549	10.0035	9.3336	5.86033	7.33023	8.63092	6.06672	2.6733	0.702672	-0.206395
FFUJ_06777		uncharacterized protein					9.39573	9.01847	9.59633	8.69336	4.02627	4.08304	4.75287	4.94589	9.48574	6.98746	3.78777	3.89356	9.2071	9.14485	4.05466	4.84938	8.2366	3.84067	4.35772	0.908248	0.213988
FFUJ_06778		uncharacterized protein			SSP	17 Cys	10.049	9.9936	10.2394	9.43646	3.84136	3.79216	4.48844	4.39612	9.71673	7.83983	4.02587	3.80067	10.0213	9.83794	3.81676	4.44228	8.77828	3.91327	5.57904	1.05966	-0.0965056
FFUJ_06780		probable chaperone protein hchA	IPR002818 ThiJ/PfpI;IPR017283 Chaperone, HchA			2 Cys	12.7952	12.3708	13.5357	13.2476	10.9246	9.26071	11.3127	12.1834	11.4223	11.5428	13.1989	13.6907	12.583	13.3917	10.0927	11.7481	11.4825	13.4448	0.834951	1.90913	-3.35215
FFUJ_06781		related to alcohol dehydrogenase, class C	IPR002085 Alcohol dehydrogenase superfamily, zinc-type;IPR002328 Alcohol dehydrogenase, zinc-type, conserved site;IPR011032 GroES-like;IPR013149 Alcohol dehydrogenase, C-terminal;IPR013154 Alcohol dehydrogenase GroES-like;IPR016040 NAD(P)-binding domain	DH			12.004	11.7952	12.9745	12.928	10.8535	10.158	10.9225	11.6577	10.7921	11.3015	12.5401	12.7844	11.8996	12.9513	10.5057	11.2901	11.0468	12.6623	0.609459	1.90446	-2.15656
FFUJ_06782		related to oxidoreductase	IPR002085 Alcohol dehydrogenase superfamily, zinc-type;IPR011032 GroES-like;IPR013149 Alcohol dehydrogenase, C-terminal;IPR013154 Alcohol dehydrogenase GroES-like;IPR016040 NAD(P)-binding domain;IPR020843 Polyketide synthase, enoylreductase	DH			12.8106	12.2892	12.0915	11.3318	5.28483	4.70686	10.8043	11.6781	9.17177	11.4053	11.0179	10.605	12.5499	11.7116	4.99584	11.2412	10.2886	10.8115	1.3087	1.42307	-5.81563
FFUJ_06785		uncharacterized protein	IPR007111 NACHT nucleoside triphosphatase				9.21629	8.63544	8.96806	9.56387	7.77148	4.03611	9.21639	9.61422	10.4628	10.3174	9.88234	9.38925	8.92586	9.26596	5.9038	9.4153	10.3901	9.63579	-0.48944	-1.12413	-3.732
FFUJ_06786		related to small s protein					7.04231	7.4758	6.92814	7.93207	5.69432	3.66667	8.26064	8.71432	9.59231	9.60632	8.94626	8.22493	7.25905	7.43011	4.68049	8.48748	9.59931	8.58559	-1.22842	-2.16921	-3.9051
FFUJ_06788		uncharacterized protein	IPR025332 Protein of unknown function DUF4238				6.68557	6.26504	5.9134	6.45475	6.04304	4.81344	7.53433	7.84645	8.33652	9.03377	14.2951	13.8832	6.4753	6.18408	5.42824	7.69039	8.68514	14.0891	-1.21509	-2.50106	-8.66089
FFUJ_06790	[G/T][C/G]GATAA	uncharacterized protein			SP		5.1256	5.47657	4.44173	4.59071	4.33716	4.02374	4.97405	5.95768	7.63217	7.99531	3.99813	4.75282	5.30109	4.51622	4.18045	5.46586	7.81374	4.37547	-0.164777	-3.29752	-0.195021
FFUJ_06791		related to tol protein	IPR010730 Heterokaryon incompatibility				9.69115	8.79064	8.99934	8.42192	9.20322	7.72627	7.40751	6.72973	8.55675	7.88171	8.94636	9.09989	9.24089	8.71063	8.46474	7.06862	8.21923	9.02313	2.17228	0.491401	-0.558381
FFUJ_06797		uncharacterized protein					7.58076	7.11841	7.57472	7.52016	8.90681	10.0752	8.14731	8.04608	7.53316	8.54666	5.57462	6.33113	7.34958	7.54744	9.49101	8.0967	8.03991	5.95287	-0.747116	-0.492467	3.53813
FFUJ_06813		uncharacterized protein	IPR001138 Zn(2)-C6 fungal-type DNA-binding domain	TF			5.84838	5.97323	5.00933	4.11974	5.65822	5.22602	3.91413	3.84782	3.8456	3.90118	3.613	3.63934	5.91081	4.56454	5.44212	3.88098	3.87339	3.62617	2.02983	0.691147	1.81595
FFUJ_06817	[G/T][C/G]GATAA	uncharacterized protein					4.26805	5.35819	4.27826	4.9322	4.09676	3.88934	6.49412	7.13336	4.50377	5.42774	3.90313	4.04276	4.81312	4.60523	3.99305	6.81374	4.96575	3.97295	-2.00062	-0.360526	0.0201025
FFUJ_06818	[G/T][C/G]GATAA	related to multidrug efflux pump	IPR011701 Major facilitator superfamily;IPR016196 Major facilitator superfamily domain, general substrate transporter	TP			6.20244	9.62663	7.45103	9.75958	5.22077	8.23307	7.33724	8.80715	9.44552	9.6071	9.35817	9.07972	7.91453	8.6053	6.72692	8.07219	9.52631	9.21895	-0.157657	-0.921006	-2.49202
FFUJ_06828		related to multidrug resistance protein	IPR001140 ABC transporter, transmembrane domain;IPR003439 ABC transporter-like;IPR003593 AAA+ ATPase domain;IPR011527 ABC transporter, transmembrane domain, type 1	TP			12.9982	12.6757	10.6912	10.8872	5.95347	4.57267	10.992	11.5243	11.6605	11.347	8.64163	8.65348	12.837	10.7892	5.26307	11.2582	11.5038	8.64756	1.57878	-0.714593	-3.38448
FFUJ_06836	[G/T][C/G]GATAA	uncharacterized protein			NCSP		9.08702	8.56193	9.97116	9.77945	7.35443	5.31683	9.10654	8.69928	10.0813	10.0033	8.24014	8.99169	8.82448	9.8753	6.33563	8.90291	10.0423	8.61591	-0.0784305	-0.167007	-2.28028
FFUJ_06855		probable acetylxylan esterase precursor	IPR000675 Cutinase		SSP	10 Cys	5.88632	6.22242	5.23687	4.99509	5.01568	5.34015	4.51788	5.43474	4.85672	5.0641	8.90525	8.81248	6.05437	5.11598	5.17792	4.97631	4.96041	8.85887	1.07806	0.155573	-3.68095
FFUJ_06856	[G/T][C/G]GATAA	related to ankyrin 3	IPR002110 Ankyrin repeat;IPR020683 Ankyrin repeat-containing domain				4.3297	4.07694	4.20402	4.76218	3.87276	4.15777	5.00334	5.32534	6.33049	6.43966	6.37143	6.13165	4.20332	4.4831	4.01526	5.16434	6.38508	6.25154	-0.961022	-1.90198	-2.23628
FFUJ_06858		uncharacterized protein					4.11472	4.55879	4.48615	4.19715	4.91395	4.57637	10.2128	10.0032	4.40166	6.44407	4.90003	4.70907	4.33675	4.34165	4.74516	10.108	5.42286	4.80455	-5.77123	-1.08121	-0.0593895
FFUJ_06859		related to integral membrane protein	IPR008427 Extracellular membrane protein, CFEM domain		SP		8.70147	8.26183	4.4808	4.34064	4.75354	4.58289	4.31444	4.80502	4.14523	4.59348	4.30129	4.25141	8.48165	4.41072	4.66821	4.55973	4.36936	4.27635	3.92192	0.0413634	0.391866
FFUJ_06866	[G/T][C/G]GATAA	related to fumarate reductase flavoprotein subunit precursor	IPR003953 FAD binding domain;IPR013027 FAD-dependent pyridine nucleotide-disulphide oxidoreductase				11.9694	12.1994	11.1087	11.3807	9.53339	11.0767	9.11696	9.36669	8.76429	9.77599	9.05833	8.39051	12.0844	11.2447	10.305	9.24183	9.27014	8.72442	2.84255	1.97457	1.58062
FFUJ_06873	[G/T][C/G]GATAA	uncharacterized protein			SSP	2 Cys	7.15189	7.62306	5.0765	5.26961	5.60538	5.38211	5.1297	5.44794	5.20205	4.79429	5.04362	5.31896	7.38748	5.17305	5.49374	5.28882	4.99817	5.18129	2.09866	0.174886	0.312452
FFUJ_06876		uncharacterized protein			SSP	1 Cys	8.14434	7.3223	4.90374	4.88693	4.50793	4.69864	4.85105	5.00961	5.21271	4.78475	4.45392	4.56556	7.73332	4.89533	4.60329	4.93033	4.99873	4.50974	2.80299	-0.103399	0.0935474
FFUJ_06878		related to phenazine biosynthesis protein phzC	IPR003719 Phenazine biosynthesis PhzF protein				7.90273	8.1528	7.29177	7.95994	9.58236	9.82969	7.32488	6.08475	6.61308	7.64664	12.9029	12.3448	8.02777	7.62585	9.70603	6.70482	7.12986	12.6239	1.32295	0.495992	-2.91784
FFUJ_06889		uncharacterized protein	IPR000719 Protein kinase, catalytic domain;IPR002290 Serine/threonine- / dual-specificity protein kinase, catalytic domain;IPR011009 Protein kinase-like domain	PK	SP		4.96898	4.85579	4.76125	4.72763	5.72508	4.74297	4.78655	5.05566	4.94816	4.84132	8.57854	7.88569	4.91239	4.74444	5.23403	4.9211	4.89474	8.23211	-0.00871653	-0.150302	-2.99809
FFUJ_06890		uncharacterized protein			SP		4.85697	4.55234	4.55751	4.4851	4.61611	4.40206	4.44305	4.3166	4.88246	4.44948	8.3595	7.9079	4.70466	4.5213	4.50908	4.37982	4.66597	8.1337	0.324832	-0.144669	-3.62462
FFUJ_06894	[G/T][C/G]GATAA	uncharacterized protein	IPR001064 Beta/gamma crystallin		SSP	4 Cys	4.45267	3.96039	7.22758	7.2414	7.19391	6.56229	3.87794	3.74111	5.52661	4.06271	5.8178	5.20193	4.20653	7.23449	6.8781	3.80952	4.79466	5.50987	0.397007	2.43983	1.36823
FFUJ_06895	[G/T][C/G]GATAA	uncharacterized protein					10.8349	10.3205	10.3253	10.2896	5.38482	3.80033	8.55565	8.62838	10.4425	9.9239	7.48264	7.78025	10.5777	10.3074	4.59258	8.59201	10.1832	7.63144	1.98568	0.124217	-3.03887
FFUJ_06902		uncharacterized protein	IPR000342 Regulator of G protein signalling;IPR016137 Regulator of G protein signalling superfamily				4.55702	4.38803	4.28646	4.37628	4.55622	4.65084	4.85887	6.0899	9.13602	6.33402	4.73463	4.62708	4.47253	4.33137	4.60353	5.47438	7.73502	4.68086	-1.00185	-3.40365	-0.077326
FFUJ_06906	[G/T][C/G]GATAA	uncharacterized protein	IPR016964 Transmembrane protein 6/97			2 Cys	5.92834	5.94263	8.41192	8.66812	5.56257	11.1917	5.95119	7.3745	5.71064	8.70844	5.8063	6.38864	5.93549	8.54002	8.37715	6.66285	7.20954	6.09747	-0.727361	1.33048	2.27968
FFUJ_06910	[G/T][C/G]GATAA	uncharacterized protein	IPR000254 Cellulose-binding domain, fungal				4.20019	4.24666	4.154	4.33318	7.29404	8.47091	4.46531	4.25895	4.59564	4.30394	4.43902	4.48506	4.22343	4.24359	7.88248	4.36213	4.44979	4.46204	-0.138699	-0.206201	3.42043
FFUJ_06912		related to AAC-rich mRNA clone AAC11 protein				2 Cys	5.42929	5.03322	5.20449	5.50004	7.02594	8.03506	8.24914	8.47282	7.34598	8.08373	6.99177	6.47741	5.23125	5.35226	7.5305	8.36098	7.71485	6.73459	-3.12973	-2.36259	0.795908
FFUJ_06919		uncharacterized protein					6.68513	7.78928	7.25564	7.88006	7.70846	9.48847	5.8852	6.41118	6.43717	6.42058	6.07171	5.83846	7.23721	7.56785	8.59847	6.14819	6.42888	5.95509	1.08902	1.13897	2.64338
FFUJ_06923	[G/T][C/G]GATAA	probable MNN4 - regulates the mannosylphosphorylation	IPR021836 Protein of unknown function DUF3429				7.54153	10.9945	11.2805	13.5674	9.13742	11.8558	11.5939	13.2143	13.5316	13.91	13.9603	13.989	9.26804	12.424	10.4966	12.4041	13.7208	13.9747	-3.13608	-1.29686	-3.47808
FFUJ_06931		uncharacterized protein			SNCS	2 Cys	5.48885	6.7875	7.40961	7.26997	8.6943	9.65991	8.03838	8.96603	8.09408	8.72864	8.31251	7.54796	6.13818	7.33979	9.1771	8.5022	8.41136	7.93023	-2.36403	-1.07157	1.24687
FFUJ_06934	[G/T][C/G]GATAA	uncharacterized protein				1 Cys	7.53148	7.20859	8.8498	8.4567	8.92549	8.0597	8.8778	9.67974	8.62856	10.0679	10.674	10.6215	7.37003	8.65325	8.49259	9.27877	9.34823	10.6478	-1.90874	-0.69498	-2.15517
FFUJ_06946		related to pyridoxine 4-dehydrogenase	IPR001395 Aldo/keto reductase;IPR023210 NADP-dependent oxidoreductase domain				12.7	12.7014	12.7131	12.2928	8.18083	6.86152	12.4104	13.022	11.5145	12.9286	9.73067	9.6846	12.7007	12.503	7.52118	12.7162	12.2215	9.70763	-0.0154845	0.281452	-2.18645
FFUJ_06948		related to monocarboxylate transporter 2	IPR011701 Major facilitator superfamily;IPR016196 Major facilitator superfamily domain, general substrate transporter;IPR020846 Major facilitator superfamily domain	TP			10.1149	10.1351	9.60713	9.30809	8.95134	7.7397	12.2328	11.8938	11.8107	12.3886	9.40655	9.20598	10.125	9.45761	8.34552	12.0633	12.0997	9.30627	-1.93826	-2.64205	-0.960749
FFUJ_06954		uncharacterized protein					9.63365	8.20031	9.22361	8.8001	7.7007	7.26456	7.38081	4.94997	7.47289	6.91097	7.42137	7.08952	8.91698	9.01186	7.48263	6.16539	7.19193	7.25544	2.75159	1.81993	0.227188
FFUJ_06955		uncharacterized protein					9.61994	8.11144	9.18172	8.49309	7.46532	7.31956	7.36268	5.21623	6.96962	7.00502	6.6975	5.9976	8.86569	8.8374	7.39244	6.28945	6.98732	6.34755	2.57624	1.85009	1.04489
FFUJ_06958		uncharacterized protein	IPR021709 Protein of unknown function DUF3292				10.7643	11.5295	12.3779	13.1438	10.0614	10.3605	12.8316	13.3585	14.0463	14.0086	13.6956	13.9178	11.1469	12.7608	10.2109	13.0951	14.0274	13.8067	-1.94816	-1.26658	-3.59577
FFUJ_06961	[G/T][C/G]GATAA	uncharacterized protein			SSP	7 Cys	11.5154	12.0191	9.98278	10.2113	8.11966	8.59339	8.08503	9.24505	9.54168	9.19091	8.89049	8.4971	11.7672	10.097	8.35653	8.66504	9.3663	8.6938	3.10219	0.730747	-0.337268
FFUJ_06966		uncharacterized protein					8.87346	9.57541	7.73961	8.48266	6.6773	6.64369	10.1693	10.0177	10.6347	11.0361	6.16248	6.71573	9.22444	8.11114	6.66049	10.0935	10.8354	6.43911	-0.869083	-2.72427	0.221386
FFUJ_06968	[G/T][C/G]GATAA	uncharacterized protein	IPR001680 WD40 repeat;IPR007111 NACHT nucleoside triphosphatase;IPR015943 WD40/YVTN repeat-like-containing domain;IPR017986 WD40-repeat-containing domain;IPR019775 WD40 repeat, conserved site				11.4435	10.3497	11.4967	11.2961	8.39031	7.12899	10.3851	10.3282	10.9135	10.9388	9.33048	10.2257	10.8966	11.3964	7.75965	10.3567	10.9262	9.77809	0.539942	0.470243	-2.01844
FFUJ_06972		uncharacterized protein					7.03815	5.53198	4.98731	4.67173	4.13156	3.97818	3.66185	3.95135	3.92664	3.83632	3.92869	4.26808	6.28506	4.82952	4.05487	3.8066	3.88148	4.09839	2.47846	0.94804	-0.043514
FFUJ_06973		uncharacterized protein	IPR000845 Nucleoside phosphorylase domain				9.74928	9.61226	7.97967	8.1742	6.63959	6.51049	4.93299	5.13549	5.96835	5.21911	5.95716	6.7342	9.68077	8.07694	6.57504	5.03424	5.59373	6.34568	4.64653	2.48321	0.22936
FFUJ_06974		related to quinate transport protein	IPR003663 Sugar/inositol transporter;IPR005828 General substrate transporter;IPR005829 Sugar transporter, conserved site;IPR016196 Major facilitator superfamily domain, general substrate transporter;IPR020846 Major facilitator superfamily domain	TP			9.80097	9.36664	7.73868	8.03722	5.94602	5.62841	8.55973	9.16453	8.89979	9.67681	7.51844	8.44463	9.58381	7.88795	5.78721	8.86213	9.2883	7.98153	0.721673	-1.40035	-2.19432
FFUJ_06977		related to DUF1264 domain protein	IPR010686 Protein of unknown function DUF1264			4 Cys	10.168	13.473	12.7624	14.207	11.3136	12.8597	13.3548	14.2946	14.5439	14.6407	14.6734	14.6932	11.8205	13.4847	12.0866	13.8247	14.5923	14.6833	-2.00421	-1.10759	-2.59665
FFUJ_06978		uncharacterized protein					5.06991	6.37533	5.58864	6.6941	4.28352	5.87757	5.84349	6.69769	7.53609	8.28278	9.03244	9.00593	5.72262	6.14137	5.08054	6.27059	7.90944	9.01918	-0.547969	-1.76807	-3.93864
FFUJ_06981		related to myo-inositol transport protein ITR1	IPR003663 Sugar/inositol transporter;IPR005828 General substrate transporter;IPR005829 Sugar transporter, conserved site;IPR016196 Major facilitator superfamily domain, general substrate transporter;IPR020846 Major facilitator superfamily domain	TP			7.81189	8.85839	5.91943	5.86804	5.34514	3.7501	10.8751	10.5479	8.80895	9.10261	4.94885	6.11092	8.33514	5.89373	4.54762	10.7115	8.95578	5.52989	-2.3764	-3.06204	-0.982266
FFUJ_06987	[G/T][C/G]GATAA	related to pyridoxine 4-dehydrogenase	IPR001395 Aldo/keto reductase;IPR023210 NADP-dependent oxidoreductase domain				10.5886	10.257	11.4241	11.303	9.24826	8.73089	11.2104	12.2528	10.8379	11.9334	11.7622	11.6885	10.4228	11.3635	8.98958	11.7316	11.3856	11.7254	-1.30877	-0.0221004	-2.73578
FFUJ_06994		related to carbonic anhydrase	IPR001765 Carbonic anhydrase			3 Cys	8.62359	13.2722	8.15855	10.8349	6.42643	5.95356	11.0919	11.6533	12.6334	12.1062	6.79667	7.85299	10.9479	9.4967	6.19	11.3726	12.3698	7.32483	-0.424718	-2.87311	-1.13484
FFUJ_06995	[G/T][C/G]GATAA	uncharacterized protein					7.21302	8.77652	4.56645	5.98156	3.91318	4.1344	6.90192	8.55247	8.17658	8.75834	4.22302	5.15807	7.99477	5.274	4.02379	7.72719	8.46746	4.69054	0.267579	-3.19346	-0.666748
FFUJ_07001		related to helicase-like transcription factor protein	IPR000330 SNF2-related;IPR001650 Helicase, C-terminal;IPR001841 Zinc finger, RING-type;IPR013083 Zinc finger, RING/FYVE/PHD-type;IPR014001 Helicase, superfamily 1/2, ATP-binding domain;IPR017907 Zinc finger, RING-type, conserved site	TF			9.35324	8.75746	9.09354	9.53693	9.94623	7.61807	9.46535	9.38692	10.4564	9.63532	11.1113	10.5467	9.05535	9.31523	8.78215	9.42614	10.0459	10.829	-0.37079	-0.730629	-2.04686
FFUJ_07002		uncharacterized protein	IPR007087 Zinc finger, C2H2;IPR013087 Zinc finger C2H2-type/integrase DNA-binding domain;IPR015880 Zinc finger, C2H2-like	TF			8.41354	7.74057	8.2685	9.04973	9.24578	6.41043	8.29617	8.53524	9.61552	8.82789	10.5497	10.1772	8.07706	8.65912	7.82811	8.41571	9.2217	10.3635	-0.33865	-0.562584	-2.53535
FFUJ_07003	[G/T][C/G]GATAA	related to protein TOL	IPR010730 Heterokaryon incompatibility				7.53466	7.65203	7.1657	8.01649	6.30846	4.75628	4.82884	5.68301	7.20254	6.69028	8.46031	9.24397	7.59334	7.5911	5.53237	5.25593	6.94641	8.85214	2.33742	0.644685	-3.31977
FFUJ_07009	[G/T][C/G]GATAA	related to 2`-hydroxyisoflavone reductase	IPR008030 NmrA-like;IPR016040 NAD(P)-binding domain				13.0085	12.6992	10.2756	10.6499	9.3058	7.90327	13.1262	14.123	11.0222	12.3398	10.6568	10.9451	12.8539	10.4627	8.60454	13.6246	11.681	10.8009	-0.770712	-1.21824	-2.1964
FFUJ_07013	[G/T][C/G]GATAA	related to 6-hydroxy-D-nicotine oxidase	IPR006093 Oxygen oxidoreductase covalent FAD-binding site;IPR006094 FAD linked oxidase, N-terminal;IPR016166 FAD-binding, type 2;IPR016167 FAD-binding, type 2, subdomain 1;IPR016168 FAD-linked oxidase, FAD-binding, subdomain 2	MO			7.88686	7.53363	8.61947	8.37817	7.39064	7.63424	6.97646	7.21096	7.71894	7.69272	10.0409	9.13275	7.71025	8.49882	7.51244	7.09371	7.70583	9.58682	0.616539	0.792992	-2.07438
FFUJ_07015		related to COQ2 - para-hydroxybenzoate--polyprenyltransferase	IPR006769 Coiled-coil domain containing protein 109, C-terminal				12.1883	13.6126	12.6323	13.6321	10.939	10.7684	13.6718	13.8312	14.115	14.0251	13.9918	13.8104	12.9005	13.1322	10.8537	13.7515	14.0701	13.9011	-0.851048	-0.937878	-3.04741
FFUJ_07028		uncharacterized protein	IPR004298 Nicotianamine synthase				7.81322	8.3423	8.50848	9.12209	8.70026	10.3333	8.16758	8.51204	8.8688	9.66367	7.08404	7.55679	8.07776	8.81528	9.51679	8.33981	9.26623	7.32042	-0.26205	-0.450948	2.19638
FFUJ_07031		related to ATP-binding cassette transporter protein YOR1	IPR001140 ABC transporter, transmembrane domain;IPR003439 ABC transporter-like;IPR003593 AAA+ ATPase domain;IPR011527 ABC transporter, transmembrane domain, type 1;IPR017871 ABC transporter, conserved site;IPR017940 ABC transporter, integral membrane type 1	TP			8.9352	11.5781	9.0218	11.3552	8.76474	9.93192	11.8381	12.6121	12.9098	13.3324	9.05409	10.9027	10.2567	10.1885	9.34833	12.2251	13.1211	9.97839	-1.96841	-2.93262	-0.630058
FFUJ_07032	[G/T][C/G]GATAA	uncharacterized protein					9.69221	13.3089	11.9401	13.9626	8.93021	11.7413	12.9111	14.0156	14.055	14.2049	13.6995	14.0368	11.5006	12.9513	10.3358	13.4634	14.1299	13.8682	-1.96283	-1.17859	-3.53239
FFUJ_07036		probable IPP1 - inorganic pyrophosphatase, cytoplasmic	IPR008162 Inorganic pyrophosphatase		SP		8.96528	8.33579	7.71419	7.73016	9.19951	8.40248	6.64093	6.04329	7.37877	6.54131	11.1035	11.8164	8.65053	7.72217	8.801	6.34211	6.96004	11.46	2.30842	0.762132	-2.65898
FFUJ_07040	[G/T][C/G]GATAA	probable endo-1,4-beta-xylanase	IPR000254 Cellulose-binding domain, fungal;IPR001000 Glycoside hydrolase, family 10;IPR013781 Glycoside hydrolase, catalytic domain;IPR017853 Glycoside hydrolase, superfamily	GH	SP		6.04396	6.18331	6.29483	6.69499	6.24356	6.70495	9.20161	9.7415	7.34608	7.70845	6.49949	6.57757	6.11364	6.49491	6.47426	9.47155	7.52726	6.53853	-3.35792	-1.03235	-0.0642772
FFUJ_07053	[G/T][C/G]GATAA	uncharacterized protein	IPR025870 Glyoxalase-like domain			1 Cys	7.51848	7.65676	7.68946	7.94957	6.72393	6.53888	6.46679	6.21232	6.53693	6.06856	9.56165	9.87697	7.58762	7.81952	6.63141	6.33955	6.30274	9.71931	1.24807	1.51677	-3.08791
FFUJ_07062		uncharacterized protein	IPR022024 Protein of unknown function DUF3602			1 Cys	6.04521	8.19722	5.40529	5.65367	8.25167	10.4373	7.13253	8.19378	6.66007	5.67855	13.7145	13.1359	7.12121	5.52948	9.34451	7.66316	6.16931	13.4252	-0.541944	-0.639829	-4.08071
FFUJ_07070		related to DUF218 domain protein	IPR003848 Domain of unknown function DUF218;IPR014729 Rossmann-like alpha/beta/alpha sandwich fold		SSP	4 Cys	10.2727	10.0741	10.4878	10.2054	9.22008	8.72145	7.99715	7.89661	9.41509	9.0082	7.41873	7.25807	10.1734	10.3466	8.97077	7.94688	9.21164	7.3384	2.22652	1.13495	1.63237
FFUJ_07080		uncharacterized protein	IPR005545 YCII-related;IPR011008 Dimeric alpha-beta barrel			1 Cys	10.1988	10.6385	10.0051	10.3723	11.4217	12.9158	10.8035	10.9702	10.5177	10.7579	9.89932	10.2465	10.4186	10.1887	12.1687	10.8869	10.6378	10.0729	-0.468211	-0.449061	2.09582
FFUJ_07096		uncharacterized protein				10 Cys	9.5192	9.79674	9.21524	10.2212	10.5964	11.0879	12.1029	12.1891	12.8243	13.3376	10.1067	10.4669	9.65797	9.71823	10.8421	12.146	13.081	10.2868	-2.48801	-3.36275	0.555306
FFUJ_07105		related to nitrogen metabolic regulation protein nmr	IPR008030 NmrA-like;IPR016040 NAD(P)-binding domain				5.79058	4.86861	5.80838	4.95859	8.25446	8.29387	6.12505	5.25727	5.15268	4.67308	6.32103	5.96155	5.32959	5.38348	8.27417	5.69116	4.91288	6.14129	-0.361565	0.470607	2.13287
FFUJ_07110		uncharacterized protein	IPR013216 Methyltransferase type 11			1 Cys	7.84308	7.71704	8.02865	8.10027	9.20645	8.38221	7.77356	8.04096	7.04065	7.5047	11.0598	10.5915	7.78006	8.06446	8.79433	7.90726	7.27267	10.8256	-0.127204	0.791787	-2.03131
FFUJ_07132	[G/T][C/G]GATAA	uncharacterized protein	IPR021851 Protein of unknown function DUF3455		SSP	4 Cys	9.28075	9.52334	8.35093	8.26188	7.58372	8.27197	5.79209	5.89782	7.16891	6.51237	7.51552	7.86061	9.40205	8.3064	7.92785	5.84495	6.84064	7.68807	3.55709	1.46576	0.239777
FFUJ_07137	[G/T][C/G]GATAA	uncharacterized protein	IPR025870 Glyoxalase-like domain			1 Cys	10.7892	11.3562	7.93275	8.3053	9.21001	8.52399	7.92754	8.71108	8.55004	8.51012	10.8934	10.9317	11.0727	8.11902	8.867	8.31931	8.53008	10.9125	2.75338	-0.411058	-2.04554
FFUJ_07157		related to MYHalpha3 protein (DNA repair enzyme)	IPR000086 NUDIX hydrolase domain;IPR003265 HhH-GPD domain;IPR003651 Endonuclease III-like, iron-sulphur cluster loop motif;IPR011257 DNA glycosylase;IPR015797 NUDIX hydrolase domain-like;IPR023170 Helix-turn-helix, base-excision DNA repair, C-terminal				10.7105	10.0034	9.3101	8.81865	9.05045	9.44058	7.82136	7.5628	7.92987	7.5159	8.21019	8.29217	10.3569	9.06437	9.24552	7.69208	7.72288	8.25118	2.66486	1.34149	0.994337
FFUJ_07198		uncharacterized protein					10.7682	11.2106	10.0707	10.6345	9.74237	9.84085	11.0073	11.8251	11.0577	11.2946	12.4842	12.4539	10.9894	10.3526	9.79161	11.4162	11.1762	12.4691	-0.426772	-0.823553	-2.67745
FFUJ_07239		uncharacterized protein			SSP	9 Cys	13.6862	14.1089	11.0404	11.9721	5.2134	6.01255	6.40291	7.34797	9.53889	6.33406	6.47934	6.77658	13.8976	11.5063	5.61298	6.87544	7.93648	6.62796	7.02211	3.56978	-1.01498
FFUJ_07240		uncharacterized protein	IPR006090 Acyl-CoA oxidase/dehydrogenase, type 1;IPR006091 Acyl-CoA oxidase/dehydrogenase, central domain;IPR009075 Acyl-CoA dehydrogenase/oxidase C-terminal;IPR009100 Acyl-CoA dehydrogenase/oxidase				9.37602	9.73131	9.16213	9.18385	8.23057	6.63667	10.5268	9.71261	11.3919	10.9942	6.0451	7.05905	9.55367	9.17299	7.43362	10.1197	11.193	6.55207	-0.566043	-2.02005	0.881549
FFUJ_07256		related to methyltransferase					9.50805	9.88303	12.2064	12.4078	12.2008	12.0612	11.4777	12.6736	10.24	11.7813	12.5501	12.6322	9.69554	12.3071	12.131	12.0757	11.0106	12.5911	-2.38013	1.29646	-0.460165
FFUJ_07288		uncharacterized protein					6.27802	5.66727	5.76724	5.93675	6.6594	6.09187	8.58018	8.26763	7.01037	7.92805	8.65657	9.24407	5.97264	5.85199	6.37563	8.4239	7.46921	8.95032	-2.45126	-1.61722	-2.57469
FFUJ_07302	[G/T][C/G]GATAA	related to palI protein	IPR009571 Actin cortical patch SUR7/pH-response regulator PalI			7 Cys	10.0823	10.5737	13.4359	13.5814	13.5451	13.0971	13.5272	13.014	13.6201	13.3304	14.7159	14.5337	10.328	13.5087	13.3211	13.2706	13.4752	14.6248	-2.94262	0.0334427	-1.3037
FFUJ_07322	[G/T][C/G]GATAA	related to kinetoplast-associated protein KAP	IPR024312 Central kinetochore-associated				11.8349	10.7551	9.22362	8.98064	11.2148	9.23969	8.26831	8.02462	9.15299	7.96206	9.69935	10.2582	11.295	9.10213	10.2272	8.14647	8.55753	9.97877	3.14852	0.544608	0.248448
FFUJ_07325		related to acetyl coenzyme A synthetase	IPR000873 AMP-dependent synthetase/ligase;IPR020845 AMP-binding, conserved site;IPR024597 Acyl-CoA synthase, domain of unknown function DUF3448;IPR025110 Domain of unknown function DUF4009				11.3891	11.0458	10.1889	9.55182	9.00082	10.2353	8.34966	8.06813	8.93174	7.33153	6.94589	6.28517	11.2175	9.87037	9.61806	8.20889	8.13163	6.61553	3.00858	1.73874	3.00253
FFUJ_07347	[G/T][C/G]GATAA	uncharacterized protein			SP		9.92124	10.544	10.2519	10.4134	10.9801	13.0597	10.7057	10.399	9.97974	10.5121	9.87842	9.36368	10.2326	10.3327	12.0199	10.5523	10.2459	9.62105	-0.31972	0.0867677	2.39885
FFUJ_07351	[G/T][C/G]GATAA	related to mfs-multidrug-resistance transporter	IPR011701 Major facilitator superfamily;IPR016196 Major facilitator superfamily domain, general substrate transporter	TP			11.4802	11.0029	14.1119	13.906	10.0705	9.8895	12.608	12.6523	13.5175	14.1453	14.0887	13.4554	11.2415	14.009	9.98	12.6302	13.8314	13.7721	-1.38862	0.17755	-3.79208
FFUJ_07383		related to NsdD protein	IPR000679 Zinc finger, GATA-type;IPR013088 Zinc finger, NHR/GATA-type	TF			14.5789	14.413	14.464	14.3981	13.6502	13.6404	9.41381	3.43581	4.76643	3.35986	4.14452	4.0291	14.496	14.4311	13.6453	6.42481	4.06315	4.08681	8.07115	10.3679	9.55851
FFUJ_07384		uncharacterized protein				1 Cys	12.2244	13.7692	12.8751	13.9439	11.6278	12.8179	14.4629	14.6496	14.7308	14.6208	14.5409	14.4783	12.9968	13.4095	12.2228	14.5562	14.6758	14.5096	-1.55944	-1.26633	-2.28675
FFUJ_07396		related to mismatched base pair and cruciform dna recognition protein	IPR008462 CsbD-like				9.65177	12.1187	11.9515	13.3652	9.5468	10.8056	13.1986	14.0198	13.9335	14.2891	13.2231	13.9409	10.8852	12.6584	10.1762	13.6092	14.1113	13.582	-2.72395	-1.45295	-3.40583
FFUJ_07412	[G/T][C/G]GATAA	uncharacterized protein	IPR000994 Peptidase M24, structural domain			3 Cys	4.80848	6.59482	4.87349	5.80971	4.97677	7.1199	6.1107	6.6234	5.73086	6.57559	7.79054	8.40802	5.70165	5.3416	6.04834	6.36705	6.15323	8.09928	-0.6654	-0.811628	-2.05095
FFUJ_07427		uncharacterized protein					5.81323	6.64911	7.43091	7.47088	3.97585	3.87338	4.37225	4.19242	5.3502	4.77182	3.95277	3.78052	6.23117	7.45089	3.92462	4.28233	5.06101	3.86664	1.94884	2.38988	0.057972
FFUJ_07437	[G/T][C/G]GATAA	uncharacterized protein	IPR018306 Bacteriophage T5, Orf172 DNA-binding				8.19174	9.43836	6.79541	7.08541	4.5519	4.71157	5.01682	5.85076	6.42179	6.78747	4.77971	4.52335	8.81505	6.94041	4.63173	5.43379	6.60463	4.65153	3.38126	0.335776	-0.0197965
FFUJ_07453		related to integral membrane protein	IPR021128 MARVEL-like domain			2 Cys	7.70153	10.2518	7.70522	8.80302	6.32549	8.16722	10.0483	9.95532	10.1652	10.804	11.8379	11.7294	8.97665	8.25412	7.24635	10.0018	10.4846	11.7837	-1.02514	-2.23048	-4.53733
FFUJ_07454		uncharacterized protein					11.5368	12.885	12.0491	12.6584	11.6854	12.5574	12.2457	12.743	12.4462	12.7367	14.364	14.3198	12.2109	12.3537	12.1214	12.4943	12.5914	14.3419	-0.28342	-0.237691	-2.22048
FFUJ_07484	[G/T][C/G]GATAA	related to hard surface induced protein 3 (chip3)	IPR002656 Acyltransferase 3				8.47904	8.92158	14.0379	14.1127	14.6534	14.2354	12.0546	12.4388	11.3311	12.3766	14.5458	14.2849	8.70031	14.0753	14.4444	12.2467	11.8539	14.4154	-3.54642	2.22142	0.0290412
FFUJ_07508	[G/T][C/G]GATAA	uncharacterized protein			SSP	8 Cys	12.7893	13.0132	8.28975	8.95111	8.35887	9.14824	8.44571	9.3316	9.6547	7.83684	9.42475	10.5196	12.9012	8.62043	8.75356	8.88865	8.74577	9.97216	4.0126	-0.125339	-1.2186
FFUJ_07518	[G/T][C/G]GATAA	uncharacterized protein	IPR000182 GNAT domain;IPR016181 Acyl-CoA N-acyltransferase	HM			10.9881	11.4554	10.6524	10.9103	11.005	11.3163	10.6127	11.0511	10.7604	11.0019	13.9153	13.5157	11.2218	10.7814	11.1607	10.8319	10.8812	13.7155	0.389864	-0.0998014	-2.55487
FFUJ_07519	[G/T][C/G]GATAA	uncharacterized protein					7.5356	6.95239	9.3776	9.48502	8.86866	9.34877	7.01102	6.43897	6.1762	5.88924	7.54606	7.59374	7.24399	9.43131	9.10871	6.72499	6.03272	7.5699	0.519001	3.39859	1.53881
FFUJ_07605		related to cholinesterase precursor	IPR002018 Carboxylesterase, type B			6 Cys	6.23776	7.2124	4.84789	5.58531	4.93295	4.89544	8.8243	8.75495	7.23312	7.84684	8.38475	8.12889	6.72508	5.2166	4.91419	8.78962	7.53998	8.25682	-2.06454	-2.32338	-3.34262
FFUJ_07608		probable brefeldin A resistance protein	IPR018803 Stress-responsive protein Ish1		SP		11.8813	13.3379	12.5117	13.9839	11.6758	11.4178	13.1543	13.8184	13.758	14.0075	13.9714	14.077	12.6096	13.2478	11.5468	13.4864	13.8827	14.0242	-0.876754	-0.634973	-2.47733
FFUJ_07650		probable aldehyde reductase 6	IPR007828 Inositol oxygenase				8.54084	8.3119	8.68014	8.76997	7.71441	9.14131	7.23948	7.47592	8.09142	8.23905	6.02323	6.49467	8.42637	8.72505	8.42786	7.3577	8.16524	6.25895	1.06867	0.559819	2.16891
FFUJ_07670	[G/T][C/G]GATAA	uncharacterized protein					8.97561	9.81528	11.1608	11.7752	8.02887	10.0869	11.7287	11.7738	12.4291	12.8995	10.1018	9.59285	9.39545	11.468	9.05787	11.7512	12.6643	9.84735	-2.35578	-1.19628	-0.789474
FFUJ_07673	[G/T][C/G]GATAA	uncharacterized protein					9.79574	9.98852	11.5004	10.9966	11.5418	11.7077	8.23401	7.69087	9.04628	9.2362	11.6329	11.4526	9.89213	11.2485	11.6247	7.96244	9.14124	11.5428	1.92968	2.10725	0.0819723
FFUJ_07682		uncharacterized protein					6.63575	8.93661	6.89917	7.41276	4.71138	4.99076	7.64603	7.42801	11.1007	11.5349	4.76749	4.29245	7.78618	7.15596	4.85107	7.53702	11.3178	4.52997	0.249161	-4.16183	0.321102
FFUJ_07688		uncharacterized protein					13.6527	13.0983	12.0788	12.0147	10.7559	11.0292	10.1155	10.5133	11.1251	10.0023	11.6252	11.9825	13.3755	12.0467	10.8925	10.3144	10.5637	11.8039	3.06113	1.48304	-0.91131
FFUJ_07698		uncharacterized protein	IPR003703 Acyl-CoA thioesterase				9.50138	9.47198	10.1165	10.0287	11.0068	11.0538	11.9506	11.7523	11.1616	11.7094	9.76143	10.1657	9.48668	10.0726	11.0303	11.8515	11.4355	9.96359	-2.36477	-1.36288	1.06671
FFUJ_07714	[G/T][C/G]GATAA	uncharacterized protein	IPR001138 Zn(2)-C6 fungal-type DNA-binding domain;IPR007219 Transcription factor, fungi	TF			7.59804	6.82924	8.55719	8.64416	10.781	10.7235	9.3426	9.47376	8.81507	9.23456	11.4761	11.0942	7.21364	8.60068	10.7523	9.40818	9.02481	11.2851	-2.19454	-0.424137	-0.532895
FFUJ_07717		related to spherulin 1B precursor	IPR006045 Cupin 1;IPR011051 RmlC-like cupin domain;IPR014710 RmlC-like jelly roll fold		SSP	5 Cys	5.43122	6.87083	5.91387	6.61328	5.02048	6.5247	6.21523	7.44885	8.03246	8.44362	7.65211	8.23383	6.15103	6.26358	5.77259	6.83204	8.23804	7.94297	-0.68101	-1.97446	-2.17038
FFUJ_07718		uncharacterized protein				1 Cys	10.7452	12.2867	8.4914	9.48852	8.47767	9.57992	11.8744	11.4026	12.0478	11.8597	10.4159	9.99704	11.516	8.98996	9.0288	11.6385	11.9538	10.2065	-0.122492	-2.96381	-1.17766
FFUJ_07719		related to Putative dioxygenase C576.01c	IPR003819 Taurine catabolism dioxygenase TauD/TfdA				14.4046	14.5152	14.1925	14.4395	8.35967	8.35364	13.7112	13.7449	14.6064	14.6918	6.52791	5.59332	14.4599	14.316	8.35666	13.7281	14.6491	6.06062	0.731829	-0.333048	2.29604
FFUJ_07721	[G/T][C/G]GATAA	uncharacterized protein	IPR003819 Taurine catabolism dioxygenase TauD/TfdA				4.13853	4.44377	4.28261	4.79716	5.0258	4.48974	4.40938	5.05884	4.21257	4.76504	9.34594	6.12403	4.29115	4.53988	4.75777	4.73411	4.48881	7.73498	-0.442959	0.0510771	-2.97721
FFUJ_07730		related to thermophilic desulfurizing enzyme	IPR011251 Luciferase-like domain;IPR016215 Nitrilotriacetate monooxygenase component A/pristinamycin IIA synthase subunit A				3.97178	3.86433	3.82254	3.8688	4.58186	4.32597	3.58128	3.71121	3.93181	3.70889	11.6649	7.6382	3.91806	3.84567	4.45392	3.64625	3.82035	9.65155	0.27181	0.0253198	-5.19764
FFUJ_07731		related to allantoate transport protein	IPR011701 Major facilitator superfamily;IPR016196 Major facilitator superfamily domain, general substrate transporter	TP			9.61215	11.4538	8.36568	8.58497	8.62644	9.0588	7.1138	8.21826	7.32802	6.7727	11.6006	9.16334	10.533	8.47533	8.84262	7.66603	7.05036	10.3819	2.86695	1.42497	-1.53933
FFUJ_07733	[G/T][C/G]GATAA	uncharacterized protein			SSP		7.103	8.37218	5.61213	6.97845	8.64921	8.85575	5.1694	4.42661	4.44148	3.9569	8.7114	8.94241	7.73759	6.29529	8.75248	4.79801	4.19919	8.82691	2.93958	2.0961	-0.0744312
FFUJ_07734	[G/T][C/G]GATAA	probable 3-ketosteroid-delta-1-dehydrogenase	IPR003953 FAD binding domain;IPR014614 Uncharacterised conserved protein UCP036654				12.3811	12.2246	12.4731	12.5493	13.2475	13.8209	12.1752	11.9751	11.8338	11.896	11.5519	11.5029	12.3028	12.5112	13.5342	12.0751	11.8649	11.5274	0.227703	0.646295	2.00683
FFUJ_07735		related to alpha-1,6-mannosyltransferase HOC1	IPR007577 Glycosyltransferase, DXD sugar-binding motif				4.37155	4.07202	4.93892	4.37208	6.18798	7.54232	4.34517	3.95206	4.85451	4.08867	4.39525	4.45208	4.22179	4.6555	6.86515	4.14861	4.47159	4.42367	0.0731741	0.183908	2.44149
FFUJ_07744		uncharacterized protein				2 Cys	7.11544	6.08613	5.26605	4.82731	6.65738	5.81607	4.40775	4.02035	4.81795	3.89326	7.00318	7.40336	6.60079	5.04668	6.23672	4.21405	4.3556	7.20327	2.38674	0.691076	-0.966546
FFUJ_07750		uncharacterized protein	IPR016196 Major facilitator superfamily domain, general substrate transporter	TP			9.65439	10.5822	11.2661	11.4215	11.0514	11.529	13.734	13.1854	11.9756	12.5675	9.27156	9.68087	10.1183	11.3438	11.2902	13.4597	12.2716	9.47621	-3.34141	-0.927782	1.81399
FFUJ_07751		uncharacterized protein				1 Cys	4.09699	4.28228	3.93613	4.25629	4.55087	4.73185	7.84518	8.1494	5.1743	6.25236	4.68968	4.60007	4.18963	4.09621	4.64136	7.99729	5.71333	4.64488	-3.80765	-1.61712	-0.0035205
FFUJ_07752		uncharacterized protein					4.7798	4.75249	6.75654	6.68635	7.89932	4.27486	13.3696	12.9843	10.5705	12.1142	6.09904	6.69594	4.76615	6.72145	6.08709	13.177	11.3423	6.39749	-8.41084	-4.6209	-0.310402
FFUJ_07753		uncharacterized protein				4 Cys	4.37613	4.15146	4.19508	4.27668	5.19685	4.58814	11.366	11.0503	7.91356	9.88367	4.60784	4.62594	4.26379	4.23588	4.89249	11.2081	8.89862	4.61689	-6.94434	-4.66274	0.275604
FFUJ_07754		uncharacterized protein	IPR016196 Major facilitator superfamily domain, general substrate transporter	TP	SSP	4 Cys	4.14725	4.15078	4.04038	4.18426	4.03057	4.0651	6.62128	6.20772	7.42735	7.94798	4.14392	4.2327	4.14901	4.11232	4.04784	6.4145	7.68767	4.18831	-2.26548	-3.57535	-0.140472
FFUJ_07755		uncharacterized protein			SSP	5 Cys	4.17956	4.35603	4.29901	4.53987	4.11311	4.55273	6.01071	5.85944	6.7989	7.09211	4.31992	4.25023	4.2678	4.41944	4.33292	5.93507	6.9455	4.28507	-1.66727	-2.52606	0.0478426
FFUJ_07756		uncharacterized protein				3 Cys	4.75602	5.86313	5.79992	5.78943	7.1835	6.376	4.81225	5.62851	4.42131	5.66923	4.28992	4.71448	5.30957	5.79468	6.77975	5.22038	5.04527	4.5022	0.0891967	0.749407	2.27755
FFUJ_07759	[G/T][C/G]GATAA	related to isoflavone reductase family protein	IPR008030 NmrA-like;IPR016040 NAD(P)-binding domain				7.18785	7.07353	8.9503	9.68732	6.87688	5.31287	6.53636	7.90196	8.5057	9.11979	10.1709	10.0972	7.13069	9.31881	6.09487	7.21916	8.81274	10.134	-0.0884736	0.506072	-4.03918
FFUJ_07761		related to diaminopropionate ammonia-lyase	IPR002933 Peptidase M20;IPR011650 Peptidase M20, dimerisation				7.71234	7.05159	8.70503	8.22306	7.45189	7.07651	6.65274	6.16966	7.797	7.25916	10.8062	10.3029	7.38197	8.46404	7.2642	6.4112	7.52808	10.5546	0.970772	0.935963	-3.29036
FFUJ_07765	[G/T][C/G]GATAA	related to sporulation-specific protein Sps2p			SP		13.7793	13.5762	11.3641	11.5921	9.78903	8.88993	9.03264	9.27156	10.7428	8.86299	9.46357	10.0081	13.6777	11.4781	9.33948	9.1521	9.80287	9.73583	4.52562	1.67523	-0.396349
FFUJ_07769		uncharacterized protein			SP		4.47239	4.82679	4.54805	4.39432	3.83928	3.88592	4.46152	5.06494	6.73143	7.17412	4.24714	4.39325	4.64959	4.47119	3.8626	4.76323	6.95277	4.32019	-0.11364	-2.48159	-0.457587
FFUJ_07770		uncharacterized protein			SSP	10 Cys	9.71984	10.7853	6.72609	7.12753	5.14507	5.79694	4.86614	5.62887	7.7521	7.17191	5.14658	5.85631	10.2526	6.92681	5.471	5.24751	7.46201	5.50145	5.00505	-0.535196	-0.0304431
FFUJ_07782		related to pisatin demethylase	IPR001128 Cytochrome P450;IPR002401 Cytochrome P450, E-class, group I;IPR017972 Cytochrome P450, conserved site	MO			7.22015	6.53955	7.41387	6.71838	7.99953	8.21043	6.74008	5.70404	7.58161	5.97001	5.79388	5.89716	6.87985	7.06613	8.10498	6.22206	6.77581	5.84552	0.657793	0.290319	2.25946
FFUJ_07790		related to cysteine synthase B	IPR001763 Rhodanese-like domain;IPR001926 Pyridoxal phosphate-dependent enzyme, beta subunit				7.07602	6.76084	7.68728	7.67185	8.67425	8.24344	8.16879	7.87785	7.60186	7.88883	11.5713	11.6803	6.91843	7.67956	8.45885	8.02332	7.74535	11.6258	-1.10489	-0.0657878	-3.16696
FFUJ_07793		related to isopenicillin N epimerase	IPR000192 Aminotransferase, class V/Cysteine desulfurase;IPR015421 Pyridoxal phosphate-dependent transferase, major region, subdomain 1;IPR015424 Pyridoxal phosphate-dependent transferase, major domain				10.3994	9.8955	9.28506	9.18658	13.3311	14.0641	10.9542	9.32238	9.33736	8.89576	11.5974	10.9297	10.1474	9.23582	13.6976	10.1383	9.11656	11.2635	0.0091567	0.119263	2.43407
FFUJ_07811		chitin synthase class II	IPR004834 Chitin synthase;IPR013616 Chitin synthase N-terminal				12.8288	12.0662	10.9535	10.986	13.1564	13.2453	10.3814	10.012	10.9899	10.2195	12.5252	12.627	12.4475	10.9698	13.2009	10.1967	10.6047	12.5761	2.25082	0.365095	0.624785
FFUJ_07815		related to anthranilate synthase component II	IPR017926 Glutamine amidotransferase type 1			1 Cys	6.80663	7.02223	6.84216	7.12547	7.74216	7.21845	7.33949	8.14884	7.25239	7.42916	9.20731	10.2682	6.91443	6.98381	7.4803	7.74416	7.34078	9.73773	-0.829734	-0.356961	-2.25743
FFUJ_07819		uncharacterized protein					9.94141	10.0222	8.86654	9.13098	7.8625	8.13523	7.56745	8.00037	7.53036	8.02379	7.78249	7.6475	9.98183	8.99876	7.99886	7.78391	7.77708	7.715	2.19792	1.22168	0.283868
FFUJ_07843	[G/T][C/G]GATAA	related to integral membrane protein PTH11					7.96342	9.13245	8.89769	9.49109	8.1342	8.44113	6.66562	7.6543	6.36457	7.34904	7.59403	8.23564	8.54794	9.19439	8.28766	7.15996	6.85681	7.91484	1.38797	2.33758	0.372826
FFUJ_07852		uncharacterized protein			SSP		6.99252	8.43447	9.92431	10.6514	11.4125	11.7074	8.05762	7.84211	7.48083	8.40333	13.923	13.5813	7.71349	10.2878	11.5599	7.94986	7.94208	13.7521	-0.236369	2.34576	-2.19218
FFUJ_07857	[G/T][C/G]GATAA	related to microtubule-associated protein	IPR007145 Microtubule-associated protein, MAP65/ASE1-type				13.2512	12.2926	11.1786	11.0869	12.213	8.92977	10.0631	9.97104	11.5531	10.2622	11.1328	12.0138	12.7719	11.1328	10.5714	10.0171	10.9077	11.5733	2.75479	0.225085	-1.00188
FFUJ_07858	[G/T][C/G]GATAA	Haem peroxidase	IPR001621 Fungal ligninase;IPR002016 Haem peroxidase, plant/fungal/bacterial;IPR010255 Haem peroxidase;IPR019794 Peroxidase, active site		SP		14.9501	14.9091	12.2461	12.685	7.52141	8.95601	9.74586	10.5649	11.7821	9.46341	7.7596	8.35691	14.9296	12.4655	8.23871	10.1554	10.6228	8.05826	4.77419	1.84277	0.180454
FFUJ_07859		uncharacterized protein	IPR019268 Protein of unknown function DUF2278			5 Cys	8.27199	8.01372	5.36951	5.31396	4.77145	5.50741	5.03234	5.1468	5.11147	5.37879	5.69669	5.39215	8.14286	5.34174	5.13943	5.08957	5.24513	5.54442	3.05328	0.0966067	-0.404992
FFUJ_07946		probable alpha/beta fold family hydrolase			SNCS	1 Cys	7.2397	6.75061	8.84096	8.98848	11.7779	14.2333	7.85084	4.7178	4.34806	4.58715	10.65	10.8143	6.99516	8.91472	13.0056	6.28432	4.4676	10.7321	0.710838	4.44712	2.27345
FFUJ_07962		related to beta-carotene 15,15`-dioxygenase	IPR004294 Carotenoid oxygenase				8.77994	10.6565	9.7031	10.4962	8.3811	10.4555	13.6277	13.1493	12.7241	12.9241	8.41746	8.50895	9.71822	10.0997	9.4183	13.3885	12.8241	8.4632	-3.6703	-2.72442	0.955097
FFUJ_07964		uncharacterized protein	IPR020683 Ankyrin repeat-containing domain				6.23008	6.40775	6.94116	8.14215	6.19527	4.96759	9.00839	9.95198	8.70736	9.92291	5.73256	5.9675	6.31891	7.54166	5.58143	9.48018	9.31514	5.85003	-3.16127	-1.77348	-0.268601
FFUJ_07965		uncharacterized protein					10.6079	11.8209	10.0907	10.4107	6.33019	6.40439	8.41397	8.61686	9.59255	9.55198	6.73413	7.19964	11.2144	10.2507	6.36729	8.51542	9.57227	6.96689	2.699	0.678416	-0.599597
FFUJ_07973		probable RCO3 - glucose transporter	IPR003663 Sugar/inositol transporter;IPR005828 General substrate transporter;IPR005829 Sugar transporter, conserved site;IPR016196 Major facilitator superfamily domain, general substrate transporter;IPR020846 Major facilitator superfamily domain	TP			12.5569	11.5279	12.4009	11.8279	11.0971	11.0318	11.4808	10.9904	11.662	11.3826	8.20513	9.8889	12.0424	12.1144	11.0644	11.2356	11.5223	9.04701	0.806812	0.592046	2.01743
FFUJ_07976		related to Modin					10.8645	10.9112	11.3868	11.2171	9.69406	7.81545	11.8412	11.6864	11.4432	11.7824	11.2091	11.4492	10.8878	11.3019	8.75475	11.7638	11.6128	11.3292	-0.875947	-0.310869	-2.57441
FFUJ_07985	[G/T][C/G]GATAA	uncharacterized protein					11.9728	11.9718	10.8586	11.0747	13.3388	13.3607	10.3611	9.44512	9.64401	8.82451	12.0479	11.923	11.9723	10.9666	13.3498	9.90312	9.23426	11.9855	2.06915	1.73236	1.3643
FFUJ_07994		related to endo-1,3-beta-glucanase	IPR000757 Glycoside hydrolase, family 16;IPR008985 Concanavalin A-like lectin/glucanase;IPR013320 Concanavalin A-like lectin/glucanase, subgroup	GH	SSP	5 Cys	7.09948	8.41747	6.96648	7.83635	7.09446	6.80927	5.03821	5.05293	6.85635	5.16466	9.1428	9.06471	7.75847	7.40141	6.95186	5.04557	6.0105	9.10376	2.7129	1.39091	-2.15189
FFUJ_08004		Haem peroxidase	IPR001128 Cytochrome P450;IPR002007 Haem peroxidase, animal;IPR010255 Haem peroxidase;IPR017972 Cytochrome P450, conserved site;IPR019791 Haem peroxidase, animal, subgroup	MO			4.38908	3.95099	3.91022	4.09776	6.33312	4.29833	12.3226	4.62894	12.6775	11.1471	4.27	4.11578	4.17003	4.00399	5.31573	8.47578	11.9123	4.19289	-4.30575	-7.90829	1.12283
FFUJ_08011		uncharacterized protein	IPR001138 Zn(2)-C6 fungal-type DNA-binding domain;IPR007219 Transcription factor, fungi	TF			10.4139	9.96721	10.2918	9.84492	10.5207	11.1092	14.0008	13.9108	9.67852	12.2246	10.4176	9.78524	10.1905	10.0683	10.8149	13.9558	10.9516	10.1014	-3.76529	-0.88321	0.713538
FFUJ_08014		related to formaldehyde dehydrogenase	IPR002085 Alcohol dehydrogenase superfamily, zinc-type;IPR002328 Alcohol dehydrogenase, zinc-type, conserved site;IPR011032 GroES-like;IPR013154 Alcohol dehydrogenase GroES-like;IPR016040 NAD(P)-binding domain	DH			7.51013	9.98736	9.28798	12.8135	6.97012	9.25081	9.50168	11.4734	11.4876	12.3486	11.8785	12.3012	8.74875	11.0507	8.11047	10.4876	11.9181	12.0898	-1.73881	-0.86739	-3.97938
FFUJ_08021		related to thermophilic desulfurizing enzyme	IPR011251 Luciferase-like domain;IPR016215 Nitrilotriacetate monooxygenase component A/pristinamycin IIA synthase subunit A				9.23966	10.0738	8.39544	8.81352	9.95111	8.49157	7.91938	7.23042	6.97035	6.59304	10.3902	9.61347	9.65673	8.60448	9.22134	7.5749	6.78169	10.0018	2.08183	1.82278	-0.780493
FFUJ_08024		related to dibenzothiophene desulfurization enzyme C, thermophilic	IPR006091 Acyl-CoA oxidase/dehydrogenase, central domain;IPR006092 Acyl-CoA dehydrogenase, N-terminal;IPR009075 Acyl-CoA dehydrogenase/oxidase C-terminal;IPR009100 Acyl-CoA dehydrogenase/oxidase;IPR013107 Acyl-CoA dehydrogenase, type 2, C-terminal;IPR013786 Acyl-CoA dehydrogenase/oxidase, N-terminal				8.13915	9.12415	6.57084	6.87364	8.03646	7.67723	5.53908	5.58438	5.82961	5.28663	9.15182	8.31446	8.63165	6.72224	7.85684	5.56173	5.55812	8.73314	3.06992	1.16412	-0.876294
FFUJ_08025		Haem peroxidase	IPR002007 Haem peroxidase, animal;IPR010255 Haem peroxidase				10.0056	9.68777	8.57012	8.08316	5.79898	4.8408	10.3	9.89341	10.8586	9.92452	6.14149	6.89397	9.84666	8.32664	5.31989	10.0967	10.3915	6.51773	-0.250044	-2.06491	-1.19784
FFUJ_08026		uncharacterized protein	IPR003609 Apple-like		SSP	13 Cys	14.7512	14.8005	10.9941	12.1225	7.02773	8.4299	11.3826	11.2299	12.1165	10.9955	8.69979	12.2363	14.7759	11.5583	7.72881	11.3063	11.556	10.4681	3.46962	0.00227255	-2.73924
FFUJ_08028		uncharacterized protein				4 Cys	6.973	8.09066	4.62607	4.37234	5.47875	5.38899	4.74754	4.64396	4.52508	4.27334	8.25957	7.62717	7.53183	4.49921	5.43387	4.69575	4.39921	7.94337	2.83608	0.100004	-2.5095
FFUJ_08029		probable ABC1 transport protein	IPR003439 ABC transporter-like;IPR003593 AAA+ ATPase domain;IPR010929 CDR ABC transporter;IPR013525 ABC-2 type transporter;IPR017871 ABC transporter, conserved site	TP			8.42666	9.32727	10.0153	8.38379	8.12256	7.18421	6.55934	6.62496	5.12205	6.12347	9.40914	9.50246	8.87697	9.19953	7.65339	6.59215	5.62276	9.4558	2.28482	3.57677	-1.80241
FFUJ_08039		uncharacterized protein					4.46951	4.62202	4.60887	4.70045	5.35843	5.14679	8.61947	7.59821	5.26112	6.69537	5.5399	6.13186	4.54577	4.65466	5.25261	8.10884	5.97825	5.83588	-3.56307	-1.32359	-0.583272
FFUJ_08040		uncharacterized protein					6.17912	5.55265	5.95756	5.71076	6.08853	6.05997	9.79712	8.4734	7.69375	7.85473	6.17431	6.38449	5.86589	5.83416	6.07425	9.13526	7.77424	6.2794	-3.26937	-1.94008	-0.205151
FFUJ_08044	[G/T][C/G]GATAA	uncharacterized protein			SSP	1 Cys	11.2185	11.2818	10.0913	10.5966	6.78918	5.34092	11.8976	12.4656	11.9832	12.104	10.0712	10.2183	11.2501	10.344	6.06505	12.1816	12.0436	10.1447	-0.93148	-1.69962	-4.07968
FFUJ_08052	[G/T][C/G]GATAA	K, P-type ATPase (mediates high-affinity potassium or sodium uptake)	IPR001757 ATPase, P-type, K/Mg/Cd/Cu/Zn/Na/Ca/Na/H-transporter;IPR004014 ATPase, P-type cation-transporter, N-terminal;IPR005834 Haloacid dehalogenase-like hydrolase;IPR006068 ATPase, P-type cation-transporter, C-terminal;IPR006069 ATPase, P-type cation exchange, alpha subunit;IPR008250 ATPase, P-type, ATPase-associated domain;IPR018303 ATPase, P-type phosphorylation site;IPR023214 HAD-like domai…	TP			7.37649	6.88871	12.6196	12.5897	10.3412	11.6673	8.4802	7.22555	9.58226	9.31029	11.1687	12.3743	7.1326	12.6047	11.0043	7.85287	9.44627	11.7715	-0.720271	3.1584	-0.767189
FFUJ_08055	[G/T][C/G]GATAA	related to aminopeptidase	IPR005321 Peptidase S58, DmpA;IPR016117 Peptidase S58 DmpA/arginine biosynthesis protein ArgJ				7.68151	7.76723	7.30873	7.20745	8.48415	8.91557	6.31668	5.94853	6.70564	6.3321	11.1646	10.7849	7.72437	7.25809	8.69986	6.1326	6.51887	10.9747	1.59177	0.739218	-2.27489
FFUJ_08066		probable acyl-CoA dehydrogenase	IPR006090 Acyl-CoA oxidase/dehydrogenase, type 1;IPR006091 Acyl-CoA oxidase/dehydrogenase, central domain;IPR006092 Acyl-CoA dehydrogenase, N-terminal;IPR009075 Acyl-CoA dehydrogenase/oxidase C-terminal;IPR009100 Acyl-CoA dehydrogenase/oxidase;IPR013786 Acyl-CoA dehydrogenase/oxidase, N-terminal				8.76182	8.44255	9.0181	9.10708	9.21546	7.53133	6.35922	6.32974	6.57524	5.60918	7.32575	8.27361	8.60218	9.06259	8.37339	6.34448	6.09221	7.79968	2.2577	2.97038	0.573717
FFUJ_08086		related to heat shock protein 30	IPR002068 Heat shock protein Hsp20;IPR008978 HSP20-like chaperone			2 Cys	11.0008	11.374	9.21784	10.4295	11.2754	14.6747	12.4828	14.0038	11.4407	12.678	10.1284	9.89797	11.1874	9.82367	12.975	13.2433	12.0594	10.0132	-2.05589	-2.23568	2.96187
FFUJ_08087		uncharacterized protein			NCSP		4.88629	5.78387	4.79165	4.95258	5.56851	10.3158	6.243	8.20082	4.78863	7.0621	5.14129	5.06947	5.33508	4.87211	7.94218	7.22191	5.92537	5.10538	-1.88683	-1.05325	2.8368
FFUJ_08088		uncharacterized protein			SSP	1 Cys	8.05205	8.12286	4.72047	5.09844	5.63953	9.18952	5.90557	6.20428	5.69178	5.96226	6.54748	7.04016	8.08746	4.90946	7.41453	6.05493	5.82702	6.79382	2.03253	-0.917563	0.620706
FFUJ_08089		uncharacterized protein			SSP	5 Cys	13.0485	13.3922	8.51269	10.0839	9.31673	9.19882	7.98103	9.48807	10.6383	8.37907	10.7095	11.753	13.2204	9.29832	9.25778	8.73455	9.50869	11.2312	4.48581	-0.210372	-1.97345
FFUJ_08090		related to global transactivator	IPR000330 SNF2-related;IPR014001 Helicase, superfamily 1/2, ATP-binding domain				12.0396	11.9044	11.0731	11.713	11.064	9.1933	12.648	12.5676	12.5466	12.453	12.1903	12.3532	11.972	11.3931	10.1286	12.6078	12.4998	12.2718	-0.635741	-1.10675	-2.14312
FFUJ_08091		uncharacterized protein					11.7598	10.6809	11.5382	11.6567	11.6923	9.85314	11.6821	11.6787	11.9617	11.7365	13.0059	12.6901	11.2203	11.5974	10.7727	11.6804	11.8491	12.848	-0.460056	-0.251666	-2.07532
FFUJ_08096		uncharacterized protein					8.27051	6.99259	6.45847	6.22201	7.15258	7.4359	5.58482	4.95957	5.60257	4.70261	6.99126	7.38945	7.63155	6.34024	7.29424	5.27219	5.15259	7.19036	2.35936	1.18765	0.103885
FFUJ_08098		uncharacterized protein			SP		6.77368	6.82313	7.27646	7.78596	5.47643	5.77078	8.95918	8.7238	8.47152	8.84534	5.99656	6.92117	6.79841	7.53121	5.62361	8.84149	8.65843	6.45886	-2.04309	-1.12722	-0.835258
FFUJ_08104	[G/T][C/G]GATAA	probable bifunctional P-450:NADPH-P450 reductase	IPR001128 Cytochrome P450;IPR001433 Oxidoreductase FAD/NAD(P)-binding;IPR002401 Cytochrome P450, E-class, group I;IPR003097 FAD-binding, type 1;IPR008254 Flavodoxin/nitric oxide synthase;IPR017927 Ferredoxin reductase-type FAD-binding domain;IPR017938 Riboflavin synthase-like beta-barrel;IPR017972 Cytochrome P450, conserved site;IPR023173 NADPH-cytochrome p450 reductase, FAD-binding, alpha-helica…	MO			5.13398	5.44062	6.43894	6.37868	6.86176	8.64489	5.89256	5.66968	5.49158	5.81804	5.85425	5.59822	5.2873	6.40881	7.75332	5.78112	5.65481	5.72623	-0.493816	0.754	2.02709
FFUJ_08106	[G/T][C/G]GATAA	probable general amino acid permease	IPR002293 Amino acid/polyamine transporter I;IPR004841 Amino acid permease domain	TP			12.8905	12.3299	12.3065	11.847	5.02261	4.5986	9.69445	9.82809	11.3177	10.9833	3.99797	4.25432	12.6102	12.0767	4.81061	9.76127	11.1505	4.12614	2.8489	0.9262	0.684463
FFUJ_08111	[G/T][C/G]GATAA	uncharacterized protein				3 Cys	6.618	6.32163	6.70055	7.85942	5.04898	4.91944	4.92477	5.00863	4.99711	5.60981	6.28582	8.06867	6.46982	7.27999	4.98421	4.9667	5.30346	7.17725	1.50311	1.97652	-2.19304
FFUJ_08113		related to non-ribosomal peptide synthetase	IPR000873 AMP-dependent synthetase/ligase;IPR001242 Condensation domain;IPR006162 Phosphopantetheine attachment site;IPR009081 Acyl carrier protein-like;IPR010071 Amino acid adenylation domain;IPR020806 Polyketide synthase, phosphopantetheine-binding domain;IPR020845 AMP-binding, conserved site	SM			4.77386	6.2636	4.7283	4.94492	5.8789	6.77987	7.21828	10.4322	12.9603	9.55283	10.3723	11.0726	5.51873	4.83661	6.32938	8.82523	11.2565	10.7225	-3.3065	-6.41993	-4.3931
FFUJ_08114	[G/T][C/G]GATAA	NRPS	IPR001140 ABC transporter, transmembrane domain;IPR003439 ABC transporter-like;IPR003593 AAA+ ATPase domain;IPR011527 ABC transporter, transmembrane domain, type 1;IPR017871 ABC transporter, conserved site;IPR017940 ABC transporter, integral membrane type 1	TP			5.41347	5.50302	4.94522	4.71192	7.93823	7.34926	7.65556	9.83029	11.7693	9.02723	11.5065	12.1507	5.45824	4.82857	7.64375	8.74293	10.3983	11.8286	-3.28469	-5.56971	-4.18486
FFUJ_08115		related to peroxisomal amine oxidase (copper-containing)	IPR000269 Copper amine oxidase;IPR015328 Domain of unknown function DUF1965;IPR015798 Copper amine oxidase, C-terminal;IPR015800 Copper amine oxidase, N2-terminal;IPR015801 Copper amine oxidase, N2/N3-terminal;IPR016182 Copper amine oxidase, N-terminal		SP		4.6397	5.29967	4.46896	4.8153	6.46669	5.69885	6.24283	10.4809	12.59	8.86811	10.9779	11.497	4.96969	4.64213	6.08277	8.36186	10.7291	11.2374	-3.39217	-6.08694	-5.15468
FFUJ_08118		uncharacterized protein					9.74053	8.35627	8.73325	8.01334	6.11665	4.40392	8.32897	8.16283	7.89067	7.91116	7.2637	8.33704	9.0484	8.37329	5.26029	8.2459	7.90092	7.80037	0.802495	0.472376	-2.54008
FFUJ_08121		related to lipase/esterase	IPR013094 Alpha/beta hydrolase fold-3				7.48345	8.88349	7.62613	7.71844	9.27786	11.445	8.12705	8.97092	7.14159	8.36166	7.30935	7.38002	8.18347	7.67228	10.3614	8.54899	7.75162	7.34468	-0.365517	-0.079342	3.01673
FFUJ_08124	[G/T][C/G]GATAA	related to 15-hydroxyprostaglandin dehydrogenase	IPR002198 Short-chain dehydrogenase/reductase SDR;IPR002347 Glucose/ribitol dehydrogenase;IPR016040 NAD(P)-binding domain;IPR020904 Short-chain dehydrogenase/reductase, conserved site	DH		3 Cys	4.68776	4.6631	4.68757	4.90474	10.1955	11.1949	6.21172	5.09493	4.45537	5.00072	5.79918	5.99743	4.67543	4.79615	10.6952	5.65332	4.72804	5.8983	-0.97789	0.0681111	4.79689
FFUJ_08126		related to D-arabinitol 2-dehydrogenase	IPR002198 Short-chain dehydrogenase/reductase SDR;IPR002347 Glucose/ribitol dehydrogenase;IPR016040 NAD(P)-binding domain;IPR020904 Short-chain dehydrogenase/reductase, conserved site	DH		2 Cys	4.74972	5.16149	4.66221	5.0743	7.2605	9.56018	5.24334	6.11726	4.8429	5.49823	4.30124	4.1218	4.95561	4.86826	8.41034	5.6803	5.17057	4.21152	-0.72469	-0.302312	4.19882
FFUJ_08127		related to TRI13 - cytochrome P450	IPR001128 Cytochrome P450;IPR002403 Cytochrome P450, E-class, group IV;IPR017972 Cytochrome P450, conserved site	MO			5.06302	6.80989	5.49485	6.00637	5.86382	8.61722	6.34837	7.25235	5.36706	6.93422	4.77175	4.85603	5.93645	5.75061	7.24052	6.80036	6.15064	4.81389	-0.863906	-0.400029	2.42663
FFUJ_08129		related to DUF124 domain protein	IPR002838 Mitochondrial biogenesis protein AIM24;IPR016031 Tryptophan RNA-binding attenuator protein-like			3 Cys	11.8924	11.9597	10.6903	10.8016	10.5645	9.65851	9.49005	9.94002	9.37535	9.67014	11.2827	11.3467	11.9261	10.746	10.1115	9.71504	9.52275	11.3147	2.21105	1.22321	-1.20316
FFUJ_08130	[G/T][C/G]GATAA	uncharacterized protein				2 Cys	6.21318	5.94965	7.3919	7.10063	8.23521	9.39584	7.24397	7.43482	7.23289	7.3267	11.4498	10.7213	6.08141	7.24626	8.81552	7.33939	7.2798	11.0855	-1.25798	-0.0335334	-2.27002
FFUJ_08134		uncharacterized protein	IPR021833 Protein of unknown function DUF3425				5.40097	4.43536	5.61894	4.97557	8.25667	9.32154	5.67251	5.85862	4.27936	5.02135	6.59677	6.50433	4.91816	5.29726	8.7891	5.76557	4.65035	6.55055	-0.847404	0.646905	2.23855
FFUJ_08136	[G/T][C/G]GATAA	uncharacterized protein					7.41855	7.64877	8.25714	7.79199	10.0543	11.8504	8.00388	8.45632	7.13376	8.29306	8.8222	8.47903	7.53366	8.02456	10.9523	8.2301	7.71341	8.65062	-0.696433	0.31115	2.30172
FFUJ_08144		uncharacterized protein					8.20562	9.29274	8.93395	9.00211	4.06237	4.09057	6.65884	8.56785	8.97301	8.88488	6.64774	6.85359	8.74918	8.96803	4.07647	7.61334	8.92894	6.75066	1.13583	0.0390861	-2.67419
FFUJ_08149	[G/T][C/G]GATAA	related to 6-hydroxy-D-nicotine oxidase	IPR006094 FAD linked oxidase, N-terminal;IPR012951 Berberine/berberine-like;IPR016166 FAD-binding, type 2;IPR016167 FAD-binding, type 2, subdomain 1;IPR016168 FAD-linked oxidase, FAD-binding, subdomain 2		SP		5.73454	4.77757	9.86845	10.3925	13.0166	14.0403	9.20079	4.40448	6.17194	5.13927	13.3994	12.9361	5.25606	10.1305	13.5284	6.80263	5.65561	13.1677	-1.54658	4.47485	0.360719
FFUJ_08151		uncharacterized protein				6 Cys	7.28731	6.68575	7.20037	6.72569	5.87793	5.66085	4.09697	3.90269	4.61144	3.7805	7.23143	6.61906	6.98653	6.96303	5.76939	3.99983	4.19597	6.92524	2.98669	2.76706	-1.15585
FFUJ_08153	[G/T][C/G]GATAA	uncharacterized protein					8.19914	7.99955	5.67483	6.7056	4.55167	4.27506	8.78838	9.33811	7.13493	7.88438	6.87187	7.08724	8.09935	6.19022	4.41336	9.06324	7.50965	6.97956	-0.963897	-1.31943	-2.56619
FFUJ_08154	[G/T][C/G]GATAA	uncharacterized protein					8.91964	9.09324	6.49536	7.76207	4.21026	4.13876	9.15005	9.5162	7.88216	8.55332	7.88696	7.30298	9.00644	7.12871	4.17451	9.33313	8.21774	7.59497	-0.326687	-1.08902	-3.42046
FFUJ_08157		uncharacterized protein					4.15414	4.29366	4.29462	4.34572	7.12822	7.92771	4.62796	4.62346	4.1296	4.72704	4.91317	4.88061	4.2239	4.32017	7.52797	4.62571	4.42832	4.89689	-0.401809	-0.108153	2.63108
FFUJ_08160		related to 3-oxoacyl-[acyl-carrier-protein] reductase	IPR002198 Short-chain dehydrogenase/reductase SDR;IPR002347 Glucose/ribitol dehydrogenase;IPR016040 NAD(P)-binding domain	DH			11.7444	10.596	12.1215	11.0309	14.4007	12.4418	10.9009	6.16486	8.02015	5.73714	12.602	12.0898	11.1702	11.5762	13.4213	8.53288	6.87864	12.3459	2.63735	4.69757	1.07537
FFUJ_08161	[G/T][C/G]GATAA	uncharacterized protein			SSP	5 Cys	5.23248	4.25337	4.43557	4.45325	8.74731	7.38303	5.80454	4.03856	4.67674	3.82259	5.86945	5.52138	4.74293	4.44441	8.06517	4.92155	4.24966	5.69542	-0.178619	0.194748	2.36975
FFUJ_08162		uncharacterized protein			SSP	8 Cys	5.49662	5.81326	5.09961	5.1726	6.64354	9.0975	4.81841	4.64515	4.93145	4.68641	4.49355	4.25158	5.65494	5.1361	7.87052	4.73178	4.80893	4.37256	0.923157	0.327171	3.49796
FFUJ_08163		uncharacterized protein			SSP	4 Cys	4.37109	4.73155	4.31121	4.41833	8.95722	9.00591	5.74286	5.6113	4.54753	4.99954	6.67091	6.14884	4.55132	4.36477	8.98157	5.67708	4.77353	6.40987	-1.12576	-0.408761	2.57169
FFUJ_08165		uncharacterized protein			SNCS	7 Cys	12.8224	12.8873	10.2211	11.0776	9.98498	10.7776	7.76081	9.28484	9.60829	9.00487	8.69754	9.04088	12.8549	10.6494	10.3813	8.52282	9.30658	8.86921	4.33203	1.3428	1.51209
FFUJ_08166		related to integral membrane protein PTH11					8.57494	8.66212	7.96545	7.79316	6.98753	7.81895	5.65344	6.08139	6.39577	6.18673	6.45079	5.88079	8.61853	7.87931	7.40324	5.86741	6.29125	6.16579	2.75111	1.58805	1.23745
FFUJ_08170	[G/T][C/G]GATAA	uncharacterized protein	IPR010828 Alcohol acetyltransferase				10.8607	9.81928	9.73933	8.94661	9.65595	8.31595	7.90508	7.8163	8.34406	7.72607	9.57329	9.45827	10.34	9.34297	8.98595	7.86069	8.03506	9.51578	2.47932	1.30791	-0.529836
FFUJ_08179		related to integral membrane protein PTH11					8.59364	9.25574	8.89086	9.47368	10.6889	10.2	10.6614	11.9839	12.0053	11.5844	12.4701	12.3686	8.92469	9.18227	10.4445	11.3227	11.7949	12.4194	-2.39797	-2.6126	-1.97489
FFUJ_08180		uncharacterized protein	IPR002938 Monooxygenase, FAD-binding;IPR003042 Aromatic-ring hydroxylase-like	MO		3 Cys	6.85166	7.80267	4.4902	4.64776	5.86345	6.49374	7.80607	7.26957	7.55999	7.63118	6.20531	7.04738	7.32717	4.56898	6.1786	7.53782	7.59558	6.62634	-0.210654	-3.0266	-0.447748
FFUJ_08181		related to TAM domain methyltransferase					9.52348	10.976	7.24932	7.78147	10.3282	10.4362	11.5739	11.2631	11.3768	11.5846	10.3823	11.1021	10.2497	7.5154	10.3822	11.4185	11.4807	10.7422	-1.16876	-3.9653	-0.360022
FFUJ_08188	[G/T][C/G]GATAA	probable arabinogalactan endo-1,4-beta-galactosidase	IPR011683 Glycosyl hydrolase 53;IPR013781 Glycoside hydrolase, catalytic domain;IPR017853 Glycoside hydrolase, superfamily	GH	SP		4.18348	4.27258	4.37643	4.54265	6.07773	8.15355	4.26934	4.48829	4.2359	4.23208	5.28429	4.9105	4.22803	4.45954	7.11564	4.37881	4.23399	5.0974	-0.150781	0.225544	2.01824
FFUJ_08191	[G/T][C/G]GATAA	uncharacterized protein	IPR002110 Ankyrin repeat;IPR011990 Tetratricopeptide-like helical;IPR020683 Ankyrin repeat-containing domain				5.89372	6.8776	4.66692	6.95245	4.32879	4.06113	7.85944	8.03152	8.99656	9.33186	5.20817	5.66884	6.38566	5.80969	4.19496	7.94548	9.16421	5.43851	-1.55982	-3.35452	-1.24355
FFUJ_08192	[G/T][C/G]GATAA	related to sorbitol transporter	IPR005828 General substrate transporter;IPR005829 Sugar transporter, conserved site;IPR016196 Major facilitator superfamily domain, general substrate transporter;IPR020846 Major facilitator superfamily domain	TP			4.83824	5.23443	4.53538	5.58894	4.73997	4.42323	9.79261	9.58173	9.38662	10.2561	4.57522	4.7601	5.03634	5.06216	4.5816	9.68717	9.82136	4.66766	-4.65084	-4.7592	-0.0860578
FFUJ_08194		related to tol protein	IPR002110 Ankyrin repeat;IPR010730 Heterokaryon incompatibility;IPR020683 Ankyrin repeat-containing domain				8.96922	8.86739	8.80061	8.54608	6.88356	7.00994	6.36531	6.93891	6.88982	7.18633	6.82938	7.49523	8.91831	8.67335	6.94675	6.65211	7.03807	7.1623	2.2662	1.63528	-0.215552
FFUJ_08217		Haem peroxidase	IPR001128 Cytochrome P450;IPR002007 Haem peroxidase, animal;IPR010255 Haem peroxidase;IPR019791 Haem peroxidase, animal, subgroup	MO			12.0503	11.1334	11.508	10.0944	9.05456	6.58377	14.2442	14.1639	14.3296	14.1018	12.954	13.2224	11.5919	10.8012	7.81917	14.204	14.2157	13.0882	-2.61218	-3.41448	-5.26904
FFUJ_08218		related to UDP-N-acetyl-D-mannosamine 6-dehydrogenase	IPR001732 UDP-glucose/GDP-mannose dehydrogenase, N-terminal;IPR008927 6-phosphogluconate dehydrogenase, C-terminal-like;IPR014026 UDP-glucose/GDP-mannose dehydrogenase, dimerisation;IPR014027 UDP-glucose/GDP-mannose dehydrogenase, C-terminal;IPR016040 NAD(P)-binding domain;IPR017476 Nucleotide sugar dehydrogenase				4.69069	6.19512	4.62853	4.7615	6.16021	7.24398	6.88874	6.95961	7.40408	6.68838	6.55405	6.58548	5.4429	4.69502	6.70209	6.92417	7.04623	6.56977	-1.48127	-2.35121	0.132326
FFUJ_08226		uncharacterized protein	IPR007111 NACHT nucleoside triphosphatase;IPR020683 Ankyrin repeat-containing domain				7.42624	6.97875	5.28048	5.57755	4.33314	3.93796	7.84262	8.00788	8.66001	8.72004	4.20437	4.59367	7.20249	5.42902	4.13555	7.92525	8.69002	4.39902	-0.722753	-3.261	-0.263466
FFUJ_08227		related to helicase-like transcription factor protein	IPR000330 SNF2-related;IPR001650 Helicase, C-terminal;IPR014001 Helicase, superfamily 1/2, ATP-binding domain;IPR017907 Zinc finger, RING-type, conserved site	TF			10.0428	9.86809	8.99294	9.71997	6.82933	5.25416	10.5123	10.5174	10.5249	10.4339	9.21774	9.80586	9.95543	9.35646	6.04175	10.5148	10.4794	9.5118	-0.559415	-1.12295	-3.47006
FFUJ_08235	[G/T][C/G]GATAA	uncharacterized protein	IPR001461 Peptidase A1;IPR009007 Peptidase aspartic, catalytic;IPR021109 Peptidase aspartic		SP		7.17724	7.27482	4.54384	4.66436	4.0514	3.96785	7.04033	6.93133	7.92249	8.11104	4.08176	4.28376	7.22603	4.6041	4.00963	6.98583	8.01676	4.18276	0.2402	-3.41266	-0.173134
FFUJ_08236		related to beta-N-hexosaminidase	IPR013781 Glycoside hydrolase, catalytic domain;IPR015883 Glycoside hydrolase family 20, catalytic core;IPR017853 Glycoside hydrolase, superfamily;IPR025705 Beta-hexosaminidase subunit alpha/beta	GH	SP		9.78137	8.92303	9.32583	8.62518	6.1972	5.26724	5.87925	6.30454	7.14598	6.50407	5.05553	5.70782	9.3522	8.9755	5.73222	6.09189	6.82503	5.38167	3.26031	2.15048	0.350545
FFUJ_08253		related to emopamil-binding protein	IPR007905 Emopamil-binding			6 Cys	8.51806	8.53272	6.17891	5.98198	7.14905	5.29143	6.33762	7.54677	6.97054	5.9272	8.27168	8.16953	8.52539	6.08045	6.22024	6.9422	6.44887	8.22061	1.5832	-0.368417	-2.00037
FFUJ_08255	[G/T][C/G]GATAA	uncharacterized protein					6.76214	7.15629	6.99004	7.29872	6.03759	4.86409	9.88495	9.94815	9.32372	9.87956	6.26766	6.70594	6.95922	7.14438	5.45084	9.91655	9.60164	6.4868	-2.95733	-2.45726	-1.03596
FFUJ_08256	[G/T][C/G]GATAA	uncharacterized protein					6.63436	6.00845	7.44606	6.94623	6.13533	6.75219	8.71994	8.80434	8.35025	8.79261	5.58357	5.98269	6.3214	7.19614	6.44376	8.76214	8.57143	5.78313	-2.44073	-1.37528	0.660627
FFUJ_08263		uncharacterized protein				5 Cys	4.36483	4.27103	4.0534	4.14361	4.64863	4.48304	9.17905	8.04356	5.63182	7.28891	4.32206	5.04347	4.31793	4.09851	4.56583	8.61131	6.46037	4.68276	-4.29337	-2.36186	-0.116931
FFUJ_08264		uncharacterized protein				1 Cys	4.73715	6.57086	5.17098	5.75846	5.1054	4.7684	10.4244	9.56658	6.99519	8.96623	4.29442	4.01045	5.65401	5.46472	4.9369	9.99548	7.98071	4.15244	-4.34147	-2.51599	0.784462
FFUJ_08265	[G/T][C/G]GATAA	uncharacterized protein					4.02435	4.03885	3.99883	4.16128	4.53235	4.21784	9.69643	8.78227	4.59542	6.29219	3.97381	4.05287	4.0316	4.08005	4.37509	9.23935	5.4438	4.01334	-5.20775	-1.36375	0.361749
FFUJ_08274	[G/T][C/G]GATAA	uncharacterized protein					9.4522	9.29681	11.1972	10.95	11.0519	10.7861	12.1988	11.052	10.5066	10.9103	10.5709	10.4997	9.3745	11.0736	10.919	11.6254	10.7084	10.5353	-2.2509	0.365149	0.383682
FFUJ_08276		related to extracellular cellulase CelA/allergen Asp F7-like, putative	IPR005819 Histone H5;IPR007112 Expansin/pollen allergen, DPBB domain;IPR007117 Pollen allergen/expansin, C-terminal;IPR009009 Barwin-related endoglucanase;IPR014733 Barwin-like endoglucanase	GH			7.25498	9.39664	9.81247	11.0631	4.78645	7.37697	5.00764	5.09234	6.84194	5.64744	5.42299	4.76952	8.32581	10.4378	6.08171	5.04999	6.24469	5.09625	3.27582	4.19312	0.985456
FFUJ_08306		uncharacterized protein					9.85148	10.1811	9.60593	9.88622	9.39998	10.3618	11.1719	11.23	11.772	11.7982	10.363	10.2148	10.0163	9.74608	9.88091	11.201	11.7851	10.2889	-1.18466	-2.039	-0.407999
FFUJ_08308	[G/T][C/G]GATAA	related to amino acid transport protein GAP1	IPR002293 Amino acid/polyamine transporter I;IPR004841 Amino acid permease domain	TP			11.721	10.7923	10.3561	10.4541	4.7383	4.60962	9.02129	9.28465	7.61177	7.23628	4.73091	4.66411	11.2567	10.4051	4.67396	9.15297	7.42402	4.69751	2.10373	2.98109	-0.0235498
FFUJ_08328		uncharacterized protein					12.7165	12.6353	12.5635	12.5483	8.8043	8.73451	12.569	12.7115	12.9823	12.8317	10.2776	11.4652	12.6759	12.5559	8.76941	12.6403	12.907	10.8714	0.0356642	-0.351124	-2.10199
FFUJ_08346	[G/T][C/G]GATAA	uncharacterized protein				2 Cys	11.2099	12.2672	10.6558	11.8581	9.3579	9.5085	12.7407	12.8584	12.7501	12.8103	12.6052	12.1077	11.7385	11.2569	9.4332	12.7996	12.7802	12.3564	-1.06104	-1.52326	-2.92323
FFUJ_08358		uncharacterized protein					7.67248	7.30955	7.80131	7.7275	8.52121	6.9163	9.82963	9.27499	9.15324	9.2458	7.44604	7.91749	7.49102	7.76441	7.71876	9.55231	9.19952	7.68177	-2.06129	-1.43512	0.0369923
FFUJ_08361	[G/T][C/G]GATAA	uncharacterized protein	IPR000608 Ubiquitin-conjugating enzyme, E2;IPR012317 Poly(ADP-ribose) polymerase, catalytic domain;IPR016135 Ubiquitin-conjugating enzyme/RWD-like				8.95774	8.53308	9.68854	9.21605	10.7925	9.91947	10.9917	10.7674	10.4036	10.8023	10.1995	10.2352	8.74541	9.45229	10.356	10.8795	10.603	10.2174	-2.13412	-1.15069	0.138642
FFUJ_08367		uncharacterized protein	IPR015943 WD40/YVTN repeat-like-containing domain;IPR017986 WD40-repeat-containing domain				14.2443	13.769	13.5746	13.4341	11.0251	10.2641	11.6739	11.1226	12.3539	11.7856	10.6946	11.8137	14.0067	13.5044	10.6446	11.3983	12.0697	11.2542	2.60838	1.43466	-0.609584
FFUJ_08417	[G/T][C/G]GATAA	uncharacterized protein			SSP	10 Cys	13.3325	13.2323	4.27952	4.93507	8.95707	10.7107	11.3957	10.3126	3.4622	4.27645	9.75009	11.9443	13.2824	4.6073	9.83388	10.8542	3.86933	10.8472	2.42826	0.737967	-1.01334
FFUJ_08426	[G/T][C/G]GATAA	probable Putative glutathione-dependent formaldehyde-activating enzyme	IPR006913 Glutathione-dependent formaldehyde-activating enzyme/centromere protein V;IPR011057 Mss4-like;IPR014185 Glutathione-dependent formaldehyde-activating enzyme			7 Cys	9.96853	10.7668	11.2335	11.5212	9.004	10.1271	12.289	12.581	12.1651	11.7838	10.3405	9.7591	10.3676	11.3774	9.56556	12.435	11.9744	10.0498	-2.06739	-0.597054	-0.484234
FFUJ_08448	[G/T][C/G]GATAA	related to lustrin A					14.5112	14.5	12.8739	13.297	12.7733	11.5965	10.9993	11.7766	12.2396	10.3358	12.9472	13.5508	14.5056	13.0855	12.1849	11.388	11.2877	13.249	3.11765	1.79775	-1.06408
FFUJ_08451	[G/T][C/G]GATAA	uncharacterized protein	IPR019236 Domain of unknown function DUF2183		SP		11.52	13.118	10.8156	12.5426	11.3912	12.9738	10.8474	12.69	13.6538	13.0335	14.4351	14.2589	12.319	11.6791	12.1825	11.7687	13.3437	14.347	0.550293	-1.66455	-2.16451
FFUJ_08457	[G/T][C/G]GATAA	uncharacterized protein	IPR006913 Glutathione-dependent formaldehyde-activating enzyme/centromere protein V;IPR011057 Mss4-like				9.78241	9.5288	9.85327	9.73056	7.61771	7.39186	10.6017	10.2886	11.3354	10.8776	9.55382	9.76286	9.6556	9.79192	7.50478	10.4452	11.1065	9.65834	-0.789554	-1.31463	-2.15355
FFUJ_08458	[G/T][C/G]GATAA	related to actin cytoskeleton organization and biogenesis	IPR019236 Domain of unknown function DUF2183				11.2437	12.0949	11.8607	12.7188	10.8818	11.03	12.6261	12.4646	13.3021	13.2765	13.9371	13.7093	11.6693	12.2898	10.9559	12.5453	13.2893	13.8232	-0.87604	-0.999552	-2.86732
FFUJ_08465		uncharacterized protein					11.1352	11.4246	9.48835	9.55189	10.0689	9.46846	8.50151	9.04534	9.4837	9.2019	8.97544	9.4991	11.2799	9.52012	9.76869	8.77343	9.3428	9.23727	2.50647	0.177315	0.531421
FFUJ_08469		related to tocopherol O-methyltransferase	IPR013216 Methyltransferase type 11				11.3226	11.5341	11.4222	12.2018	8.57068	7.84187	11.5935	11.5468	12.3168	12.2212	11.255	11.7186	11.4283	11.812	8.20627	11.5701	12.269	11.4868	-0.141794	-0.457014	-3.28055
FFUJ_08485	[G/T][C/G]GATAA	uncharacterized protein					9.10708	10.4427	9.77686	11.7418	10.7772	12.2061	10.3061	11.3859	10.4645	11.4434	13.8275	13.8146	9.7749	10.7593	11.4917	10.846	10.9539	13.821	-1.0711	-0.19462	-2.32935
FFUJ_08541		probable oxaloacetate/sulfate carrier	IPR002067 Mitochondrial carrier protein;IPR018108 Mitochondrial substrate/solute carrier;IPR023395 Mitochondrial carrier domain				11.4913	11.7293	11.2931	11.126	13.0981	14.2276	11.8802	11.5285	11.3026	11.4002	11.612	11.38	11.6103	11.2095	13.6628	11.7044	11.3514	11.496	-0.0940052	-0.141852	2.16685
FFUJ_08571	[G/T][C/G]GATAA	uncharacterized protein				2 Cys	13.7157	14.0977	11.8723	12.7263	10.2143	10.4627	10.238	10.5462	10.7709	10.3042	10.1283	10.3205	13.9067	12.2993	10.3385	10.3921	10.5376	10.2244	3.51457	1.76172	0.114069
FFUJ_08588		uncharacterized protein			SSP		11.8074	12.906	13.1098	14.1941	15.0925	15.1444	14.4847	14.7744	14.0064	14.5846	15.2389	15.1325	12.3567	13.652	15.1184	14.6295	14.2955	15.1857	-2.27284	-0.643566	-0.0672634
FFUJ_08591		uncharacterized protein					12.6473	12.3999	12.3695	12.4476	9.40031	9.44449	10.6759	10.2494	10.8463	10.0901	11.6315	12.0634	12.5236	12.4086	9.4224	10.4626	10.4682	11.8474	2.06101	1.94036	-2.42505
FFUJ_08602		uncharacterized protein	IPR008914 Phosphatidylethanolamine-binding protein PEBP			3 Cys	11.2625	11.4445	12.7899	12.4279	12.7865	13.0235	10.9378	10.0912	9.40794	9.17079	12.7009	11.6195	11.3535	12.6089	12.905	10.5145	9.28937	12.1602	0.838978	3.31955	0.744811
FFUJ_08611	[G/T][C/G]GATAA	uncharacterized protein					10.5233	10.2927	11.7453	11.6159	11.9809	9.55405	11.0946	11.2574	11.0253	11.2074	13.4223	13.7494	10.408	11.6806	10.7675	11.176	11.1164	13.5858	-0.767995	0.564227	-2.81834
FFUJ_08656		uncharacterized protein					12.4327	12.9309	10.7417	12.5435	9.34455	8.41071	13.7167	13.809	14.4865	14.6192	10.0978	10.7692	12.6818	11.6426	8.87763	13.7628	14.5529	10.4335	-1.08103	-2.91029	-1.55586
FFUJ_08665		uncharacterized protein				7 Cys	9.73502	10.5095	10.3129	10.4701	9.54375	9.71868	10.0441	10.2906	11.6262	11.5889	12.4032	11.9247	10.1223	10.3915	9.63121	10.1673	11.6076	12.1639	-0.0450549	-1.21608	-2.53272
FFUJ_08695		uncharacterized protein					6.26815	5.99672	6.53702	6.70148	6.86092	7.3071	7.1389	7.12313	7.49045	7.0905	9.40287	9.06553	6.13243	6.61925	7.08401	7.13101	7.29047	9.2342	-0.998581	-0.671226	-2.15019
FFUJ_08722		related to ATP-binding cassette protein	IPR003439 ABC transporter-like;IPR003593 AAA+ ATPase domain;IPR013525 ABC-2 type transporter;IPR017871 ABC transporter, conserved site	TP			9.39685	8.91788	11.0192	11.1898	7.64806	5.5514	12.3512	12.2681	11.6627	12.061	11.7825	11.7204	9.15736	11.1045	6.59973	12.3097	11.8619	11.7515	-3.15231	-0.757357	-5.15175
FFUJ_08723		related to SPR1 - exo-1,3-beta-glucanase precursor	IPR013781 Glycoside hydrolase, catalytic domain;IPR017853 Glycoside hydrolase, superfamily	GH	SP		3.80582	3.7298	3.91852	3.76823	4.24128	3.99787	3.49952	3.68302	3.81843	3.80431	6.87176	6.7865	3.76781	3.84338	4.11958	3.59127	3.81137	6.82913	0.176541	0.0320121	-2.70955
FFUJ_08729		uncharacterized protein			SSP	2 Cys	13.6731	13.692	12.6167	13.0941	12.6063	12.4197	10.9971	11.7582	11.406	11.1101	11.811	12.1066	13.6825	12.8554	12.513	11.3777	11.258	11.9588	2.30489	1.59737	0.554201
FFUJ_08747		related to PET8 protein, member of the mitochondrial carrier (MCF) family	IPR002067 Mitochondrial carrier protein;IPR018108 Mitochondrial substrate/solute carrier;IPR023395 Mitochondrial carrier domain				7.62535	9.81116	8.91537	10.1437	7.19095	9.63806	8.70014	10.6129	10.2993	10.5397	11.1959	11.3154	8.71825	9.52953	8.4145	9.6565	10.4195	11.2557	-0.938247	-0.890001	-2.84115
FFUJ_08773	[G/T][C/G]GATAA	uncharacterized protein			SP		13.5341	13.3701	11.7198	11.8457	10.4775	10.398	11.0443	11.7153	11.7651	11.5705	11.1895	11.9399	13.4521	11.7827	10.4378	11.3798	11.6678	11.5647	2.07235	0.114995	-1.12694
FFUJ_08783		related to TAD2 - tRNA-specific adenosine deaminase 2	IPR005532 Formylglycine-generating sulphatase enzyme domain;IPR016187 C-type lectin fold;IPR017805 SAM-dependent methyltransferase, EsaF-type, putative;IPR019257 Methyltransferase, domain of unknown function DUF2260;IPR024775 DinB-like domain				9.82194	10.6626	10.3863	11.0813	12.7651	13.011	13.9496	13.7425	13.2179	13.9099	14.1447	14.0051	10.2423	10.7338	12.8881	13.846	13.5639	14.0749	-3.60372	-2.83013	-1.18681
FFUJ_08788		related to alcohol oxidase	IPR000172 Glucose-methanol-choline oxidoreductase, N-terminal;IPR007867 Glucose-methanol-choline oxidoreductase, C-terminal;IPR012132 Glucose-methanol-choline oxidoreductase		SP		5.20465	5.78866	4.92088	4.88805	6.23699	6.05082	8.7139	7.51835	8.75484	9.92937	5.27634	5.46758	5.49665	4.90447	6.1439	8.11612	9.34211	5.37196	-2.61947	-4.43764	0.771944
FFUJ_08791	[G/T][C/G]GATAA	uncharacterized protein	IPR011043 Galactose oxidase/kelch, beta-propeller		SP		13.5051	12.962	11.5877	11.5457	12.2634	8.89442	10.1154	9.96639	11.4969	10.4734	10.9593	11.839	13.2335	11.5667	10.5789	10.0409	10.9851	11.3991	3.19264	0.581574	-0.820195
FFUJ_08799		related to chitin binding protein	IPR002509 Polysaccharide deacetylase;IPR011330 Glycoside hydrolase/deacetylase, beta/alpha-barrel	GH	SSP	3 Cys	13.7117	14.2052	4.54343	4.76807	8.50068	5.47695	13.9772	14.0676	8.62275	9.48593	4.82569	5.50399	13.9584	4.65575	6.98882	14.0224	9.05434	5.16484	-0.0639223	-4.39859	1.82398
FFUJ_08812		uncharacterized protein	IPR004033 UbiE/COQ5 methyltransferase			3 Cys	7.17173	7.86357	6.85964	6.81772	7.90835	6.17435	13.1435	12.9011	7.62023	12.3927	6.93308	6.71127	7.51765	6.83868	7.04135	13.0223	10.0065	6.82217	-5.50468	-3.1678	0.219173
FFUJ_08822	[G/T][C/G]GATAA	uncharacterized protein	IPR007219 Transcription factor, fungi	TF		3 Cys	5.15319	4.38622	6.97667	6.57172	4.3094	4.6437	6.52758	5.4635	8.25943	9.10154	6.1373	6.86648	4.7697	6.7742	4.47655	5.99554	8.68048	6.50189	-1.22584	-1.90629	-2.02534
FFUJ_08823		related to integral membrane protein	IPR025363 Protein of unknown function DUF4267			1 Cys	14.5025	14.5456	14.5374	14.4031	11.0395	10.5238	13.4039	14.1493	13.5622	14.0481	14.1203	13.9014	14.524	14.4702	10.7816	13.7766	13.8052	14.0109	0.747385	0.665063	-3.22924
FFUJ_08837		uncharacterized protein					7.38112	7.03415	9.36557	9.51107	11.5118	10.4562	8.40045	6.09154	7.67327	7.18586	10.7383	10.1849	7.20763	9.43832	10.984	7.24599	7.42957	10.4616	-0.0383596	2.00875	0.522366
FFUJ_08846		uncharacterized protein				2 Cys	4.97811	6.32576	5.08566	5.59683	5.85831	6.51152	6.98845	7.25235	7.31049	7.79531	8.11915	7.29561	5.65194	5.34125	6.18492	7.1204	7.5529	7.70738	-1.46846	-2.21165	-1.52246
FFUJ_08849		uncharacterized protein	IPR000182 GNAT domain;IPR016181 Acyl-CoA N-acyltransferase	HM			10.0296	10.6516	9.84171	10.2122	9.4199	9.83504	8.52095	9.12961	9.14581	9.65782	13.5299	13.2788	10.3406	10.0269	9.62747	8.82528	9.40182	13.4043	1.51535	0.625127	-3.77685
FFUJ_08851	[G/T][C/G]GATAA	probable Na+-transporting ATPase ENA-1	IPR000695 ATPase, P-type, H+ transporting proton pump;IPR001757 ATPase, P-type, K/Mg/Cd/Cu/Zn/Na/Ca/Na/H-transporter;IPR004014 ATPase, P-type cation-transporter, N-terminal;IPR005834 Haloacid dehalogenase-like hydrolase;IPR006068 ATPase, P-type cation-transporter, C-terminal;IPR006414 ATPase, P-type, potassium/sodium efflux, fungal;IPR008250 ATPase, P-type, ATPase-associated domain;IPR018303 ATPa…	TP			13.862	13.6481	13.6799	13.5363	11.1914	10.2726	14.1437	13.9987	13.7632	13.7837	12.8716	12.9726	13.7551	13.6081	10.732	14.0712	13.7735	12.9221	-0.316129	-0.165394	-2.19008
FFUJ_08866	[G/T][C/G]GATAA	related to D-arabinitol 2-dehydrogenase	IPR002198 Short-chain dehydrogenase/reductase SDR;IPR002347 Glucose/ribitol dehydrogenase;IPR016040 NAD(P)-binding domain;IPR020904 Short-chain dehydrogenase/reductase, conserved site	DH			10.4183	13.427	13.1224	14.5396	10.6463	10.8788	13.8473	14.4532	14.4139	14.5491	14.6458	14.787	11.9227	13.831	10.7626	14.1502	14.4815	14.7164	-2.22755	-0.650451	-3.95387
FFUJ_08867		uncharacterized protein				8 Cys	10.2998	12.1291	12.0477	13.5477	10.7257	10.3266	11.3502	12.7877	12.7023	13.3371	13.8564	14.2093	11.2144	12.7977	10.5262	12.0689	13.0197	14.0328	-0.854483	-0.222022	-3.50668
FFUJ_08903		uncharacterized protein				1 Cys	13.0637	13.9749	13.4218	13.9719	12.5198	13.9173	13.8874	14.3882	14.2832	14.2305	10.6036	9.72536	13.5193	13.6968	13.2186	14.1378	14.2568	10.1645	-0.618515	-0.559988	3.0541
FFUJ_08916		related to pisatin demethylase	IPR001128 Cytochrome P450;IPR002401 Cytochrome P450, E-class, group I	MO			5.01789	5.53934	6.83566	6.77253	7.09272	5.12926	12.4168	11.7678	11.6776	12.8144	8.38471	8.72451	5.27862	6.8041	6.11099	12.0923	12.246	8.55461	-6.81371	-5.44187	-2.44362
FFUJ_08920		uncharacterized protein			SSP	10 Cys	4.90301	7.49513	3.78754	3.95395	11.6544	12.1431	8.28023	3.87702	4.15425	3.85268	6.92199	9.83963	6.19907	3.87075	11.8988	6.07862	4.00347	8.38081	0.120442	-0.132718	3.51796
FFUJ_08927		related to aminopeptidase Y precursor, vacuolar	IPR001382 Glycoside hydrolase, family 47;IPR003137 Protease-associated domain, PA;IPR007484 Peptidase M28	GH	SP		10.4878	10.002	4.01954	4.04162	4.10279	4.32601	5.25683	4.74175	4.47525	4.00276	3.96597	4.11293	10.2449	4.03058	4.2144	4.99929	4.23901	4.03945	5.24566	-0.208428	0.17495
FFUJ_08932	[G/T][C/G]GATAA	probable sulfonate biosynthesis enzyme	IPR003830 (2R)-phospho-3-sulpholactate synthase, ComA;IPR013785 Aldolase-type TIM barrel;IPR015500 Peptidase S8, subtilisin-related				8.13804	10.7708	10.8312	12.773	8.99095	11.0372	10.5158	11.5269	12.2615	12.6669	12.2061	12.3818	9.45444	11.8021	10.0141	11.0213	12.4642	12.2939	-1.56691	-0.662108	-2.27982
FFUJ_08936		related to Sms-3 endoribonuclease Dicer (EC 3.1.26.-) (Helicase with RNase motif)	IPR000999 Ribonuclease III domain;IPR001650 Helicase, C-terminal;IPR005034 Dicer double-stranded RNA-binding fold;IPR011545 DNA/RNA helicase, DEAD/DEAH box type, N-terminal;IPR014001 Helicase, superfamily 1/2, ATP-binding domain				6.48249	5.13124	6.32533	6.02108	7.33638	5.25946	10.5877	9.43354	7.99541	8.32229	6.39371	6.43373	5.80686	6.17321	6.29792	10.0106	8.15885	6.41372	-4.20374	-1.98564	-0.115802
FFUJ_08979		uncharacterized protein	IPR002523 Mg2+ transporter protein, CorA-like/Zinc transport protein ZntB;IPR007751 Domain of unknown function DUF676, lipase-like	TP			9.45167	10.3988	9.06203	8.77982	8.29544	8.7424	10.7933	10.1548	12.5737	12.2873	7.49852	7.57679	9.92524	8.92092	8.51892	10.4741	12.4305	7.53765	-0.548838	-3.50955	0.981267
FFUJ_09009		related to flavin-nucleotide-binding protein	IPR009002 FMN-binding split barrel-related;IPR012349 FMN-binding split barrel;IPR024747 Pyridoxamine 5'-phosphate oxidase-related			2 Cys	12.3384	12.0654	12.1034	11.8085	7.99847	8.87903	9.3606	9.69489	11.3491	10.2622	7.76599	7.62958	12.2019	11.956	8.43875	9.52774	10.8057	7.69779	2.67419	1.15031	0.740964
FFUJ_09012	[G/T][C/G]GATAA	related to n-carbamoyl-l-amino acid hydrolase	IPR002933 Peptidase M20;IPR010158 Amidase, hydantoinase/carbamoylase;IPR011650 Peptidase M20, dimerisation				12.1409	12.5372	10.6832	11.0384	8.51885	8.98654	10.1308	10.1337	10.7797	10.569	8.95724	9.89992	12.3391	10.8608	8.75269	10.1323	10.6744	9.42858	2.2068	0.18641	-0.675883
FFUJ_09038		uncharacterized protein				3 Cys	9.58266	9.24908	7.41148	7.48973	7.44425	5.01151	7.03164	6.93137	7.48039	6.76658	7.32833	8.26161	9.41587	7.4506	6.22788	6.9815	7.12348	7.79497	2.43437	0.327121	-1.56709
FFUJ_09039		uncharacterized protein				2 Cys	8.73703	7.34481	6.57947	6.1198	6.24572	4.36335	5.90449	5.31999	6.45292	4.89518	5.8199	6.60689	8.04092	6.34963	5.30454	5.61224	5.67405	6.2134	2.42868	0.675588	-0.908858
FFUJ_09052	[G/T][C/G]GATAA	uncharacterized protein					7.7754	7.18215	5.90056	5.67758	4.84674	5.05369	5.32876	4.72933	5.80922	4.89284	4.32666	4.68048	7.47877	5.78907	4.95022	5.02905	5.35103	4.50357	2.44973	0.438039	0.446646
FFUJ_09062	[G/T][C/G]GATAA	related to RBTMx2 protein	IPR000375 Dynamin central domain;IPR001401 Dynamin, GTPase domain;IPR020850 GTPase effector domain, GED;IPR022812 Dynamin				10.0472	8.89106	10.4564	9.95937	5.54404	4.09253	10.5448	9.42948	9.32966	8.23094	7.3312	7.59106	9.46912	10.2079	4.81828	9.98715	8.7803	7.46113	-0.518035	1.42758	-2.64285
FFUJ_09063		probable alpha-glucosidase (maltase)	IPR006047 Glycosyl hydrolase, family 13, catalytic domain;IPR006589 Glycosyl hydrolase, family 13, subfamily, catalytic domain;IPR013780 Glycosyl hydrolase, family 13, all-beta;IPR013781 Glycoside hydrolase, catalytic domain;IPR015902 Glycoside hydrolase, family 13;IPR017853 Glycoside hydrolase, superfamily	GH			9.44267	7.66939	9.13021	8.14772	7.82935	4.64267	7.0267	7.19731	6.97618	6.32368	7.98748	8.93656	8.55603	8.63896	6.23601	7.11201	6.64993	8.46202	1.44402	1.98904	-2.22601
FFUJ_09069		related to integral membrane protein					11.8404	11.6155	11.138	10.9262	8.30948	7.94373	8.06207	8.27877	7.79861	7.10926	8.1135	8.71384	11.7279	11.0321	8.12661	8.17042	7.45393	8.41367	3.55751	3.57816	-0.287062
FFUJ_09072		uncharacterized protein				2 Cys	4.29344	4.80213	4.56341	4.70782	8.46485	9.40088	7.21461	7.09039	5.92003	5.12815	6.30369	6.44729	4.54778	4.63561	8.93287	7.1525	5.52409	6.37549	-2.60471	-0.888475	2.55738
FFUJ_09074		related to zinc finger protein odd-paired-like (opl)	IPR007087 Zinc finger, C2H2;IPR013087 Zinc finger C2H2-type/integrase DNA-binding domain;IPR015880 Zinc finger, C2H2-like	TF		8 Cys	10.6957	11.8697	11.3106	12.2512	14.5196	12.8343	14.1653	14.1189	13.4238	13.4833	14.4615	14.382	11.2827	11.7809	13.6769	14.1421	13.4535	14.4217	-2.85938	-1.67263	-0.744824
FFUJ_09075	[G/T][C/G]GATAA	uncharacterized protein			SSP	4 Cys	6.63661	7.75145	5.95194	6.90202	12.53	9.53493	11.0011	10.7965	8.9329	8.43557	12.055	12.4517	7.19403	6.42698	11.0324	10.8988	8.68424	12.2533	-3.70474	-2.25725	-1.2209
FFUJ_09076	[G/T][C/G]GATAA	FLO9 - Lectin-like protein, expressed and involved in flocculation			SP		9.89332	9.36375	5.93567	6.28246	14.7687	10.3796	11.5514	10.2586	12.5994	9.81245	14.0894	14.0033	9.62853	6.10907	12.5742	10.905	11.2059	14.0463	-1.27645	-5.09686	-1.47215
FFUJ_09077	[G/T][C/G]GATAA	related to zinc finger protein odd-paired-like (opl)	IPR007087 Zinc finger, C2H2;IPR015880 Zinc finger, C2H2-like	TF		8 Cys	5.32374	5.78127	5.46695	6.74122	10.2499	5.16028	7.28343	6.79667	7.4599	6.26759	10.1965	9.94239	5.5525	6.10408	7.7051	7.04005	6.86375	10.0694	-1.48755	-0.759665	-2.36432
FFUJ_09078		uncharacterized protein	IPR021862 Protein of unknown function DUF3472		SSP	4 Cys	5.54948	4.45921	3.79949	3.94387	11.7957	5.13656	7.53171	5.52962	7.24591	4.99938	10.4569	10.2846	5.00435	3.87168	8.46614	6.53067	6.12264	10.3708	-1.52632	-2.25096	-1.90464
FFUJ_09079	[G/T][C/G]GATAA	uncharacterized protein			SSP	14 Cys	5.28866	6.39744	5.24897	5.92622	4.5461	4.10683	5.70779	6.66357	4.75037	6.31054	6.3636	6.44284	5.84305	5.5876	4.32646	6.18568	5.53045	6.40322	-0.342631	0.0571444	-2.07676
FFUJ_09088		related to LCB2 - serine C-palmitoyltransferase subunit	IPR001917 Aminotransferase, class-II, pyridoxal-phosphate binding site;IPR004839 Aminotransferase, class I/classII;IPR015421 Pyridoxal phosphate-dependent transferase, major region, subdomain 1;IPR015422 Pyridoxal phosphate-dependent transferase, major region, subdomain 2;IPR015424 Pyridoxal phosphate-dependent transferase, major domain				11.9933	12.1789	10.8557	10.9985	12.5	12.3049	10.2691	9.72051	11.1176	9.97782	11.0008	11.6151	12.0861	10.9271	12.4024	9.99481	10.5477	11.308	2.0913	0.37941	1.09445
FFUJ_09096		related to tryptophan 2,3 dioxygenase	IPR000898 Indoleamine 2,3-dioxygenase				10.9378	9.64456	7.47279	6.8514	7.52818	5.52249	13.1873	13.3166	12.1542	13.0755	6.69307	8.07413	10.2912	7.16209	6.52533	13.252	12.6148	7.3836	-2.96077	-5.45276	-0.858268
FFUJ_09103		uncharacterized protein				7 Cys	6.33901	6.84106	5.3428	5.75427	9.10856	7.92442	14.2579	13.2036	6.43954	6.24143	7.92299	6.90025	6.59004	5.54853	8.51649	13.7307	6.34049	7.41162	-7.1407	-0.791954	1.10487
FFUJ_09104		related to KES1 - involved in ergosterol biosynthesis	IPR000648 Oxysterol-binding protein;IPR018494 Oxysterol-binding protein, conserved site				9.17059	8.12581	13.4022	13.0236	10.6794	10.1415	10.9468	10.6193	9.85482	10.8355	13.6926	13.267	8.6482	13.2129	10.4105	10.783	10.3451	13.4798	-2.13484	2.86776	-3.06936
FFUJ_09112	[G/T][C/G]GATAA	uncharacterized protein				3 Cys	8.50306	9.27322	7.38488	9.33878	4.79878	4.82627	10.3037	11.7645	11.9177	12.4524	4.39946	3.94164	8.88814	8.36183	4.81252	11.0341	12.185	4.17055	-2.14597	-3.82322	0.641973
FFUJ_09113		related to 7alpha-cephem-methoxylase P8 chain				5 Cys	5.61873	5.09518	5.02435	5.76336	4.29646	4.211	7.48988	8.97796	7.87275	9.12849	4.10342	4.15745	5.35696	5.39386	4.25373	8.23392	8.50062	4.13044	-2.87696	-3.10676	0.123296
FFUJ_09115		uncharacterized protein	IPR000182 GNAT domain;IPR016181 Acyl-CoA N-acyltransferase	HM		2 Cys	9.03831	9.36706	8.37954	8.87215	9.17842	7.1158	11.7229	11.2866	10.9307	11.5543	8.46632	8.48764	9.20268	8.62585	8.14711	11.5048	11.2425	8.47698	-2.30207	-2.61667	-0.329875
FFUJ_09116		uncharacterized protein					7.39885	7.49567	6.53089	7.85674	6.29419	5.1528	10.666	10.8053	10.1852	11.0003	5.74035	6.10358	7.44726	7.19382	5.7235	10.7357	10.5927	5.92196	-3.2884	-3.39892	-0.198465
FFUJ_09119	[G/T][C/G]GATAA	related to flavin-containing amine oxidasedehydrogenase					5.31816	4.93676	5.4596	5.48663	4.95568	6.35639	6.94437	8.41112	7.43035	7.92423	9.31066	10.2176	5.12746	5.47311	5.65604	7.67775	7.67729	9.76415	-2.55029	-2.20418	-4.10811
FFUJ_09120	[G/T][C/G]GATAA	related to 4-hydroxybenzoate transporter	IPR005829 Sugar transporter, conserved site;IPR011701 Major facilitator superfamily;IPR016196 Major facilitator superfamily domain, general substrate transporter;IPR020846 Major facilitator superfamily domain	TP			5.68623	9.02598	6.50435	8.77965	6.08474	4.68247	11.7944	13.1352	12.8024	13.41	9.75036	11.8002	7.35611	7.642	5.38361	12.4648	13.1062	10.7753	-5.10865	-5.46421	-5.3917
FFUJ_09135		uncharacterized protein					4.74223	4.56028	4.37645	5.01926	9.16899	8.86918	6.74764	6.8046	7.0638	7.10076	10.5142	9.47552	4.65125	4.69785	9.01909	6.77612	7.08228	9.99485	-2.12486	-2.38443	-0.975763
FFUJ_09136		related to cytochrome P450 monooxygenase (lovA)	IPR001128 Cytochrome P450;IPR002401 Cytochrome P450, E-class, group I;IPR017972 Cytochrome P450, conserved site	MO			4.55975	4.48311	4.24864	4.54926	6.47703	5.90462	4.65147	4.64253	4.81566	4.98465	9.64655	9.11692	4.52143	4.39895	6.19083	4.647	4.90015	9.38173	-0.12557	-0.501205	-3.19091
FFUJ_09139		uncharacterized protein	IPR001138 Zn(2)-C6 fungal-type DNA-binding domain	TF			11.6175	11.026	11.3156	11.193	7.15157	5.34195	8.80388	9.68074	10.67	9.9513	7.10859	7.32873	11.3218	11.2543	6.24676	9.24231	10.3107	7.21866	2.07947	0.943625	-0.971899
FFUJ_09146		uncharacterized protein				2 Cys	9.07813	9.79363	9.37395	9.35006	7.76871	9.95328	9.07264	9.89626	10.0159	10.2488	6.426	6.73438	9.43588	9.362	8.861	9.48445	10.1324	6.58019	-0.0485692	-0.770354	2.28081
FFUJ_09148		uncharacterized protein			SSP	1 Cys	8.29988	7.4717	8.35085	8.16193	4.32383	4.57225	4.11525	3.78582	6.01399	4.50403	4.18423	4.10721	7.88579	8.25639	4.44804	3.95053	5.25901	4.14572	3.93526	2.99738	0.302318
FFUJ_09149	[G/T][C/G]GATAA	uncharacterized protein					4.07609	4.80544	3.88838	4.00324	4.4352	3.67844	9.58807	7.36799	4.63653	6.036	3.4779	3.62692	4.44077	3.94581	4.05682	8.47803	5.33626	3.55241	-4.03726	-1.39046	0.504406
FFUJ_09150		uncharacterized protein				6 Cys	5.3688	6.74671	6.3269	7.38589	4.67376	4.79541	5.59069	6.64606	7.77089	7.5131	6.42591	8.10551	6.05776	6.85639	4.73458	6.11837	7.642	7.26571	-0.0606174	-0.785603	-2.53113
FFUJ_09152		uncharacterized protein					10.6849	10.5806	9.98383	10.0086	6.18447	5.45544	8.58673	9.84284	8.7463	9.11066	9.20234	9.19759	10.6327	9.99621	5.81995	9.21478	8.92848	9.19996	1.41797	1.06772	-3.38001
FFUJ_09156	[G/T][C/G]GATAA	probable Modin					9.67315	9.07369	8.3587	8.19035	9.02377	7.555	6.80836	7.35938	6.64954	6.26723	9.12469	9.42629	9.37342	8.27452	8.28938	7.08387	6.45839	9.27549	2.28955	1.81614	-0.986109
FFUJ_09159	[G/T][C/G]GATAA	related to heterokaryon incompatibility protein het-6	IPR010730 Heterokaryon incompatibility				8.27668	6.70197	7.37158	6.41531	7.78343	5.0597	5.44848	5.44082	5.98158	5.50284	6.96836	7.6734	7.48932	6.89344	6.42156	5.44465	5.74221	7.32088	2.04468	1.15123	-0.899318
FFUJ_09161		related to lactose regulatory protein	IPR001138 Zn(2)-C6 fungal-type DNA-binding domain;IPR007219 Transcription factor, fungi	TF			6.99155	7.42908	6.47394	6.70202	7.29857	6.84358	4.78276	5.25191	5.77445	4.77858	5.14135	5.86774	7.21031	6.58798	7.07107	5.01733	5.27651	5.50454	2.19298	1.31147	1.56653
FFUJ_09169		uncharacterized protein					10.0192	8.65065	8.64432	7.23761	10.5873	9.09639	8.78424	7.59554	6.16832	5.42265	12.5022	12.9443	9.3349	7.94096	9.84186	8.18989	5.79549	12.7233	1.14502	2.14548	-2.88141
FFUJ_09170		uncharacterized protein					11.1379	10.9286	9.22453	7.93502	10.2262	9.12608	8.90439	8.14543	8.13575	7.31166	12.5754	12.7345	11.0333	8.57978	9.67616	8.52491	7.72371	12.6549	2.50836	0.856073	-2.97879
FFUJ_09171		uncharacterized protein					12.314	11.588	11.2839	9.20788	11.0375	10.1005	6.99327	4.59269	5.78929	4.52217	11.3037	12.6056	11.951	10.2459	10.569	5.79298	5.15573	11.9546	6.15799	5.09015	-1.38564
FFUJ_09173		related to isoflavone reductase homolog A622	IPR008030 NmrA-like;IPR016040 NAD(P)-binding domain				13.2726	12.9421	13.1012	12.7822	9.73946	7.61614	12.1605	12.6738	11.1955	12.6549	12.0666	11.6909	13.1074	12.9417	8.6778	12.4171	11.9252	11.8787	0.690206	1.01645	-3.20094
FFUJ_09174		related to choline monooxygenase	IPR001663 Aromatic-ring-hydroxylating dioxygenase, alpha subunit;IPR015879 Aromatic-ring-hydroxylating dioxygenase, alpha subunit, C-terminal domain;IPR017941 Rieske [2Fe-2S] iron-sulphur domain				14.4292	14.1492	14.5628	14.4215	7.70392	7.069	11.8008	12.079	13.6205	13.1079	8.07225	7.95305	14.2892	14.4921	7.38646	11.9399	13.3642	8.01265	2.34929	1.12795	-0.626191
FFUJ_09180		uncharacterized protein					8.38133	8.39869	5.05651	5.08908	4.898	4.38372	6.50743	5.82455	4.81329	4.87119	4.52811	4.88904	8.39001	5.07279	4.64086	6.16599	4.84224	4.70858	2.22402	0.230554	-0.0677172
FFUJ_09181		uncharacterized protein				3 Cys	8.76146	10.0826	5.27697	5.73488	9.99192	8.82473	8.61933	9.20047	6.87385	6.99181	11.8746	11.2387	9.42203	5.50593	9.40833	8.9099	6.93283	11.5566	0.512124	-1.42691	-2.14832
FFUJ_09183		uncharacterized protein					12.6404	13.8813	8.32144	11.3352	10.2643	8.68402	13.8533	12.9327	12.5261	11.9459	13.2826	12.6398	13.2609	9.82833	9.47416	13.393	12.236	12.9612	-0.132147	-2.40764	-3.48704
FFUJ_09187	[G/T][C/G]GATAA	probable NADPH2 dehydrogenase chain OYE2	IPR001155 NADH:flavin oxidoreductase/NADH oxidase, N-terminal;IPR013785 Aldolase-type TIM barrel				10.1391	9.15222	11.473	11.13	8.48346	7.98431	6.98852	6.12792	11.0919	10.7488	6.84022	6.47952	9.64565	11.3015	8.23388	6.55822	10.9203	6.65987	3.08743	0.381148	1.57402
FFUJ_09191	[G/T][C/G]GATAA	probable uracil permease	IPR001248 Permease, cytosine/purines, uracil, thiamine, allantoin	TP			10.423	9.78209	12.2555	12.2449	4.15195	4.2585	7.60859	7.63063	11.9957	11.8171	4.31988	4.15865	10.1026	12.2502	4.20522	7.61961	11.9064	4.23926	2.48294	0.343801	-0.0340374
FFUJ_09196	[G/T][C/G]GATAA	related to putative tartrate transporter	IPR011701 Major facilitator superfamily;IPR016196 Major facilitator superfamily domain, general substrate transporter;IPR020846 Major facilitator superfamily domain	TP			8.2389	8.32948	9.37419	9.83197	5.56155	6.0331	7.28189	6.66197	5.29386	4.61708	10.1708	10.7598	8.28419	9.60308	5.79733	6.97193	4.95547	10.4653	1.31226	4.64761	-4.66799
FFUJ_09197		related to integral membrane protein					11.8132	12.1031	13.3368	13.2934	9.53387	9.83614	5.98686	4.71568	6.99913	6.6846	12.8665	13.3987	11.9581	13.3151	9.685	5.35127	6.84186	13.1326	6.60688	6.47321	-3.44757
FFUJ_09198		uncharacterized protein	IPR007325 Putative cyclase				11.5169	12.297	12.9738	13.2669	11.1859	11.2474	7.45371	6.00096	8.0253	7.79978	12.9018	13.6223	11.9069	13.1203	11.2166	6.72733	7.91254	13.2621	5.17961	5.20778	-2.04541
FFUJ_09199		related to sugar transporter	IPR003663 Sugar/inositol transporter;IPR005828 General substrate transporter;IPR005829 Sugar transporter, conserved site;IPR016196 Major facilitator superfamily domain, general substrate transporter;IPR020846 Major facilitator superfamily domain	TP			13.645	13.7206	13.9115	13.9601	11.5616	11.2948	8.89504	7.6943	10.2934	9.65475	13.2834	13.8105	13.6828	13.9358	11.4282	8.29467	9.97405	13.5469	5.38812	3.96173	-2.1187
FFUJ_09200	[G/T][C/G]GATAA	related to short-chain alcohol dehydrogenase	IPR002198 Short-chain dehydrogenase/reductase SDR;IPR002347 Glucose/ribitol dehydrogenase;IPR016040 NAD(P)-binding domain	DH		2 Cys	13.4371	13.583	13.7354	13.64	11.4559	10.6427	9.51271	9.14863	10.0053	9.21939	12.3535	13.2754	13.51	13.6877	11.0493	9.33067	9.61233	12.8144	4.17938	4.07534	-1.76514
FFUJ_09201	[G/T][C/G]GATAA	probable UGA2 - succinate semialdehyde dehydrogenase	IPR015590 Aldehyde dehydrogenase domain;IPR016161 Aldehyde/histidinol dehydrogenase;IPR016162 Aldehyde dehydrogenase, N-terminal;IPR016163 Aldehyde dehydrogenase, C-terminal	DH			13.0345	12.473	13.7016	13.4866	10.4619	9.47744	9.1648	8.44966	9.11231	8.62435	12.9933	13.5955	12.7538	13.5941	9.96965	8.80723	8.86833	13.2944	3.94652	4.72575	-3.32474
FFUJ_09202		related to tol protein	IPR000719 Protein kinase, catalytic domain;IPR002290 Serine/threonine- / dual-specificity protein kinase, catalytic domain;IPR010730 Heterokaryon incompatibility;IPR011009 Protein kinase-like domain;IPR020635 Tyrosine-protein kinase, catalytic domain	PK			9.73916	9.99033	9.52987	10.1082	7.18729	5.79984	9.10535	9.64001	9.739	10.3105	10.019	10.8846	9.86474	9.81903	6.49357	9.37268	10.0248	10.4518	0.492062	-0.205724	-3.95823
FFUJ_09203		uncharacterized protein	IPR000719 Protein kinase, catalytic domain;IPR002290 Serine/threonine- / dual-specificity protein kinase, catalytic domain;IPR011009 Protein kinase-like domain	PK			10.1481	11.5661	9.25537	11.3392	8.79514	4.93245	11.7388	12.1051	12.8586	12.921	12.6851	12.12	10.8571	10.2973	6.8638	11.922	12.8898	12.4026	-1.06484	-2.59249	-5.53876
FFUJ_09204		uncharacterized protein					8.22013	9.64453	7.8685	9.69078	8.30316	5.55007	10.8421	11.4707	11.4092	11.9822	11.3337	10.8992	8.93233	8.77964	6.92662	11.1564	11.6957	11.1164	-2.22408	-2.91606	-4.18983
FFUJ_09207		uncharacterized protein	IPR008547 Protein of unknown function DUF829, TMEM53			1 Cys	8.12894	9.49501	6.05348	6.80767	8.78625	8.21171	10.6429	10.4573	11.0222	11.3843	8.51737	8.4209	8.81198	6.43058	8.49898	10.5501	11.2033	8.46913	-1.73813	-4.77268	0.0298457
FFUJ_09225		probable dioxygenase	IPR011051 RmlC-like cupin domain;IPR013096 Cupin 2, conserved barrel;IPR014710 RmlC-like jelly roll fold				4.71622	4.13626	6.85618	7.4767	4.16161	4.27898	4.14859	4.11499	4.3722	4.2512	4.49984	4.53903	4.42624	7.16644	4.22029	4.13179	4.3117	4.51943	0.294451	2.85474	-0.299137
FFUJ_09234		uncharacterized protein	IPR011051 RmlC-like cupin domain;IPR013096 Cupin 2, conserved barrel;IPR014710 RmlC-like jelly roll fold			3 Cys	8.68303	9.34922	8.72755	8.87704	4.17341	4.33986	4.78543	5.34127	9.04636	7.43979	4.60293	4.01117	9.01612	8.8023	4.25664	5.06335	8.24307	4.30705	3.95277	0.559222	-0.0504134
FFUJ_09236		related to epoxide hydrolase	IPR000073 Alpha/beta hydrolase fold-1;IPR000639 Epoxide hydrolase-like;IPR010497 Epoxide hydrolase, N-terminal;IPR016292 Epoxide hydrolase		SP		3.57793	3.65265	5.16462	7.25618	6.30625	7.52943	6.8733	7.20357	3.6865	4.05936	5.79654	3.88144	3.61529	6.2104	6.91784	7.03843	3.87293	4.83899	-3.42314	2.33747	2.07885
FFUJ_09237		probable alpha-glucosidase (maltase)	IPR006047 Glycosyl hydrolase, family 13, catalytic domain;IPR006589 Glycosyl hydrolase, family 13, subfamily, catalytic domain;IPR013780 Glycosyl hydrolase, family 13, all-beta;IPR013781 Glycoside hydrolase, catalytic domain;IPR015902 Glycoside hydrolase, family 13;IPR017853 Glycoside hydrolase, superfamily	GH			7.11944	6.43389	8.07508	8.3002	9.84424	8.09318	7.23317	6.27938	5.75666	5.3744	8.57793	8.49578	6.77666	8.18764	8.96871	6.75628	5.56553	8.53685	0.0203861	2.62211	0.431862
FFUJ_09240		related to fumonisin cluster - transcription factor	IPR007219 Transcription factor, fungi	TF			14.2118	14.0962	14.6044	14.5126	14.1001	14.1833	12.2444	11.4599	13.4614	13.1559	14.1023	13.6513	14.154	14.5585	14.1417	11.8521	13.3086	13.8768	2.30183	1.24989	0.264951
FFUJ_09241		fumonisin cluster - polyketide synthase	IPR001227 Acyl transferase domain;IPR006162 Phosphopantetheine attachment site;IPR009081 Acyl carrier protein-like;IPR011032 GroES-like;IPR013149 Alcohol dehydrogenase, C-terminal;IPR013154 Alcohol dehydrogenase GroES-like;IPR013217 Methyltransferase type 12;IPR013968 Polyketide synthase, KR;IPR014030 Beta-ketoacyl synthase, N-terminal;IPR014031 Beta-ketoacyl synthase, C-terminal;IPR014043 Acyl t…	PKS			4.86465	4.52566	13.5703	14.7383	9.46786	9.40581	5.36529	4.77091	4.81975	4.66155	8.81841	6.71988	4.69515	14.1543	9.43683	5.0681	4.74065	7.76915	-0.372949	9.41366	1.66769
FFUJ_09242		fumonisin cluster - P450 monooxygenase	IPR001128 Cytochrome P450;IPR001433 Oxidoreductase FAD/NAD(P)-binding;IPR002401 Cytochrome P450, E-class, group I;IPR003097 FAD-binding, type 1;IPR008254 Flavodoxin/nitric oxide synthase;IPR017927 Ferredoxin reductase-type FAD-binding domain;IPR017938 Riboflavin synthase-like beta-barrel;IPR017972 Cytochrome P450, conserved site;IPR023173 NADPH-cytochrome p450 reductase, FAD-binding, alpha-helica…	MO			4.00209	3.78513	13.6296	14.5185	6.41598	4.76816	3.90055	3.75386	4.01945	3.68817	3.98849	3.99179	3.89361	14.0741	5.59207	3.82721	3.85381	3.99014	0.0664029	10.2203	1.60193
FFUJ_09243		fumonisin cluster - dehydrogenase	IPR001670 Alcohol dehydrogenase, iron-type				3.82214	3.99983	13.4758	14.2981	4.64543	4.14436	3.89872	3.82385	3.84424	3.93057	4.1184	3.75762	3.91098	13.887	4.3949	3.86129	3.88741	3.93801	0.0496968	9.99957	0.456887
FFUJ_09244		fumonisin cluster - aminotransferase	IPR001917 Aminotransferase, class-II, pyridoxal-phosphate binding site;IPR004839 Aminotransferase, class I/classII;IPR015421 Pyridoxal phosphate-dependent transferase, major region, subdomain 1;IPR015422 Pyridoxal phosphate-dependent transferase, major region, subdomain 2;IPR015424 Pyridoxal phosphate-dependent transferase, major domain				3.75315	3.80675	13.2779	14.1538	6.08271	7.63286	3.83599	3.76126	3.69642	3.82521	4.83804	4.2602	3.77995	13.7158	6.85779	3.79862	3.76081	4.54912	-0.0186754	9.95501	2.30867
FFUJ_09245		fumonisin cluster - dioxygenase	IPR008775 Phytanoyl-CoA dioxygenase			5 Cys	4.53188	4.59071	13.0119	14.2355	4.40297	4.65384	4.78196	4.76952	4.61765	4.51499	4.39345	3.67986	4.56129	13.6237	4.52841	4.77574	4.56632	4.03666	-0.214447	9.05735	0.491749
FFUJ_09246		fumonisin cluster - fatty acyl-CoA Synthase	IPR000873 AMP-dependent synthetase/ligase;IPR020845 AMP-binding, conserved site				3.8062	4.85952	13.8895	14.4987	3.7706	4.00689	4.11998	4.5976	4.05269	4.78657	3.73935	3.60453	4.33286	14.1941	3.88875	4.35879	4.41963	3.67194	-0.025929	9.77449	0.216802
FFUJ_09247		fumonisin cluster - tricarboxylate transporter	IPR018108 Mitochondrial substrate/solute carrier;IPR023395 Mitochondrial carrier domain			4 Cys	3.68268	4.10808	12.0171	13.381	3.68753	3.50118	3.9916	4.20593	3.72306	4.19373	3.57124	3.60546	3.89538	12.699	3.59436	4.09876	3.9584	3.58835	-0.203381	8.74065	0.00600591
FFUJ_09248		fumonisin cluster - P450 monooxygenase	IPR001128 Cytochrome P450;IPR002401 Cytochrome P450, E-class, group I	MO			3.8484	4.50844	13.2271	14.3071	3.79419	4.16975	4.05534	4.30154	4.01213	4.34628	3.84542	3.78757	4.17842	13.7671	3.98197	4.17844	4.1792	3.81649	-2.53377e-05	9.58789	0.165479
FFUJ_09249		fumonisin cluster - short-chain Dehydrogenase	IPR001509 NAD-dependent epimerase/dehydratase;IPR016040 NAD(P)-binding domain				8.43395	8.42642	12.8085	13.9532	4.35195	4.45023	4.67422	4.84492	6.93375	6.86679	4.35348	4.7514	8.43019	13.3808	4.40109	4.75957	6.90027	4.55244	3.67062	6.48058	-0.151352
FFUJ_09250		fumonisin cluster - peptidsynthase condensation domain	IPR001242 Condensation domain;IPR006162 Phosphopantetheine attachment site;IPR009081 Acyl carrier protein-like				7.14539	6.80256	13.1782	14.1194	8.723	8.9757	5.98263	6.00095	7.14952	7.17337	7.0656	6.74851	6.97398	13.6488	8.84935	5.99179	7.16144	6.90705	0.982184	6.48736	1.9423
FFUJ_09251		fumonisin cluster - P450 monooxygenase	IPR001128 Cytochrome P450;IPR002401 Cytochrome P450, E-class, group I	MO	NCSP		12.0439	11.9439	13.9245	14.0985	12.2586	12.1976	8.91665	8.21549	11.571	11.1523	11.3172	11.0139	11.9939	14.0115	12.2281	8.56607	11.3617	11.1655	3.42784	2.64983	1.06256
FFUJ_09252	[G/T][C/G]GATAA	fumonisin cluster - fatty acyl-CoA Synthase	IPR000873 AMP-dependent synthetase/ligase;IPR020845 AMP-binding, conserved site				8.19814	8.66456	14.014	14.6026	5.80566	4.75958	4.50155	4.6381	6.07269	5.12011	4.19933	4.19788	8.43135	14.3083	5.28262	4.56983	5.5964	4.19861	3.86152	8.71189	1.08401
FFUJ_09253	[G/T][C/G]GATAA	fumonisin cluster - longevity assurance factor	IPR006634 TRAM/LAG1/CLN8 homology domain;IPR013599 TRAM1-like protein;IPR016439 Longevity assurance, LAG1/LAC1				12.2369	12.5196	13.9404	14.5196	4.20854	4.30093	5.31235	5.07227	11.3688	10.758	5.17522	6.5618	12.3783	14.23	4.25474	5.19231	11.0634	5.86851	7.18597	3.16664	-1.61377
FFUJ_09254	[G/T][C/G]GATAA	fumonisin cluster - ABC transporter	IPR001140 ABC transporter, transmembrane domain;IPR003439 ABC transporter-like;IPR003593 AAA+ ATPase domain;IPR011527 ABC transporter, transmembrane domain, type 1;IPR017871 ABC transporter, conserved site;IPR017940 ABC transporter, integral membrane type 1	TP			10.7562	9.9748	13.3475	13.6591	4.08278	4.85515	4.18205	3.93567	8.95296	8.63404	4.42567	5.13018	10.3655	13.5033	4.46896	4.05886	8.7935	4.77792	6.30664	4.70981	-0.308959
FFUJ_09255		uncharacterized protein	IPR002110 Ankyrin repeat;IPR020683 Ankyrin repeat-containing domain				5.71171	5.82988	8.23757	9.9604	4.32284	4.69218	4.91604	5.00198	4.81804	5.22038	4.55518	4.00828	5.7708	9.09898	4.50751	4.95901	5.01921	4.28173	0.811789	4.07977	0.225778
FFUJ_09258	[G/T][C/G]GATAA	uncharacterized protein	IPR001138 Zn(2)-C6 fungal-type DNA-binding domain;IPR007219 Transcription factor, fungi	TF			11.9834	11.3338	10.9579	10.4488	7.69756	5.46118	11.1965	11.1592	9.93416	10.8713	9.37792	9.57305	11.6586	10.7033	6.57937	11.1778	10.4028	9.47548	0.480792	0.300589	-2.89612
FFUJ_09259	[G/T][C/G]GATAA	uncharacterized protein	IPR002575 Aminoglycoside phosphotransferase;IPR011009 Protein kinase-like domain	PK			9.10898	8.72882	8.34025	8.19753	6.13472	4.98695	9.12024	9.45236	7.56148	8.90579	7.89036	8.12107	8.9189	8.26889	5.56084	9.2863	8.23363	8.00572	-0.367398	0.0352549	-2.44488
FFUJ_09261		related to multidrug resistant protein	IPR005829 Sugar transporter, conserved site;IPR011701 Major facilitator superfamily;IPR016196 Major facilitator superfamily domain, general substrate transporter;IPR020846 Major facilitator superfamily domain	TP			6.37043	5.19275	7.71472	8.57045	6.96434	6.3767	5.80112	4.9757	5.82137	5.48451	7.48738	7.00371	5.78159	8.14259	6.67052	5.38841	5.65294	7.24555	0.393182	2.48965	-0.575025
FFUJ_09268	[G/T][C/G]GATAA	uncharacterized protein					8.37515	8.30325	9.34556	9.19803	9.9572	11.609	10.0052	10.2544	9.4049	10.4162	8.73987	8.53041	8.3392	9.27179	10.7831	10.1298	9.91057	8.63514	-1.79061	-0.638773	2.14798
FFUJ_09274		uncharacterized protein	IPR001138 Zn(2)-C6 fungal-type DNA-binding domain	TF			9.8831	10.1038	10.9216	11.1289	11.4737	12.7786	9.78939	10.2864	10.4037	11.0274	10.1603	9.8845	9.99344	11.0253	12.1262	10.0379	10.7155	10.0224	-0.0444289	0.309735	2.10379
FFUJ_09275		related to sulfatase	IPR000917 Sulfatase;IPR017849 Alkaline phosphatase-like, alpha/beta/alpha;IPR017850 Alkaline-phosphatase-like, core domain				12.157	12.548	14.0664	14.0825	12.1068	13.1331	9.06731	11.0379	14.3679	13.9105	13.5017	13.0591	12.3525	14.0744	12.6199	10.0526	14.1392	13.2804	2.29988	-0.0647449	-0.660485
FFUJ_09278		related to early nodulin 75 precursor			SSP		14.8607	15.0233	13.4102	13.7545	9.36283	9.55097	11.9111	12.6178	14.3531	13.0982	13.1347	14.0748	14.942	13.5823	9.4569	12.2645	13.7256	13.6048	2.67751	-0.143325	-4.14787
FFUJ_09280		uncharacterized protein			SSP	8 Cys	13.9841	14.0443	9.66013	9.90896	4.87706	4.54684	9.32822	8.51986	13.1613	12.9842	4.46005	4.19476	14.0142	9.78455	4.71195	8.92404	13.0728	4.32741	5.09017	-3.28821	0.384547
FFUJ_09281		uncharacterized protein				1 Cys	14.002	13.9032	11.1809	11.0605	5.56489	4.86699	11.2816	10.1054	12.8318	12.8544	4.64191	5.54716	13.9526	11.1207	5.21594	10.6935	12.8431	5.09454	3.2591	-1.72242	0.121405
FFUJ_09285		uncharacterized protein				1 Cys	11.4913	11.2704	12.6703	12.9451	9.47006	10.8688	9.31637	8.52886	7.69394	8.56745	6.66639	7.13293	11.3809	12.8077	10.1694	8.92261	8.13069	6.89966	2.45824	4.67699	3.26976
FFUJ_09286		related to GNAT family acetyltransferase				1 Cys	6.85681	7.21403	6.13415	6.61317	6.07672	7.38861	5.80167	7.32406	5.1561	6.78283	9.80123	9.8398	7.03542	6.37366	6.73267	6.56287	5.96946	9.82051	0.472554	0.404199	-3.08785
FFUJ_09294		related to multidrug resistance protein	IPR001140 ABC transporter, transmembrane domain;IPR003439 ABC transporter-like;IPR003593 AAA+ ATPase domain;IPR011527 ABC transporter, transmembrane domain, type 1;IPR017871 ABC transporter, conserved site;IPR017940 ABC transporter, integral membrane type 1	TP			7.72382	7.87837	7.81569	7.65129	8.33479	7.32791	6.82554	6.39192	7.3941	7.62696	9.42569	12.3853	7.8011	7.73349	7.83135	6.60873	7.51053	10.9055	1.19237	0.222964	-3.07412
FFUJ_09295			IPR008927 6-phosphogluconate dehydrogenase, C-terminal-like;IPR013328 Dehydrogenase, multihelical;IPR013332 Ketopantoate reductase ApbA/PanE, N-terminal;IPR013752 Ketopantoate reductase ApbA/PanE, C-terminal;IPR016040 NAD(P)-binding domain				4.1349	4.3198	4.04626	4.28501	3.75848	4.0839	4.0739	4.30688	4.38921	5.7047	5.21306	10.8766	4.22735	4.16564	3.92119	4.19039	5.04695	8.04484	0.0369591	-0.881315	-4.12365
FFUJ_09296			IPR000873 AMP-dependent synthetase/ligase;IPR001242 Condensation domain;IPR006162 Phosphopantetheine attachment site;IPR009081 Acyl carrier protein-like;IPR010071 Amino acid adenylation domain;IPR020806 Polyketide synthase, phosphopantetheine-binding domain;IPR020845 AMP-binding, conserved site	SM			3.95887	4.5462	4.28962	5.0146	4.07237	4.21195	4.93335	6.7879	7.62963	9.54072	8.08692	12.8182	4.25254	4.65211	4.14216	5.86062	8.58517	10.4525	-1.60809	-3.93306	-6.31038
FFUJ_09298	[G/T][C/G]GATAA	uncharacterized protein	IPR001138 Zn(2)-C6 fungal-type DNA-binding domain;IPR021858 Protein of unknown function DUF3468	TF			12.3063	11.8889	12.5639	12.5969	9.19719	7.29836	11.7811	11.8454	12.3042	12.145	10.5226	11.1301	12.0976	12.5804	8.24778	11.8133	12.2246	10.8263	0.284349	0.355778	-2.57853
FFUJ_09303	[G/T][C/G]GATAA	uncharacterized protein			SP		9.02753	8.90685	4.45335	4.92902	7.02198	7.10969	4.56641	4.42743	5.80032	4.264	5.01204	5.42066	8.96719	4.69119	7.06584	4.49692	5.03216	5.21635	4.47027	-0.340974	1.84949
FFUJ_09304	[G/T][C/G]GATAA	uncharacterized protein				1 Cys	8.09309	8.26978	7.6868	7.92472	4.52994	4.43772	5.19159	5.79303	6.69483	6.69489	5.09398	5.79491	8.18143	7.80576	4.48383	5.49231	6.69486	5.44445	2.68912	1.1109	-0.960615
FFUJ_09305		probable phenol 2-monooxygenase	IPR002938 Monooxygenase, FAD-binding;IPR003042 Aromatic-ring hydroxylase-like;IPR012336 Thioredoxin-like fold;IPR012941 Phenol hydroxylase, C-terminal dimerisation	MO			8.3549	7.81241	8.13329	8.20257	6.16999	4.32631	9.76015	9.30358	8.70936	8.29424	8.4379	9.68285	8.08365	8.16793	5.24815	9.53186	8.5018	9.06038	-1.44821	-0.333874	-3.81223
FFUJ_09308		uncharacterized protein	IPR006093 Oxygen oxidoreductase covalent FAD-binding site	MO			6.23682	5.60776	8.21168	8.44822	6.39977	6.56968	6.32513	6.58993	6.35491	6.86966	9.04241	9.63634	5.92229	8.32995	6.48472	6.45753	6.61228	9.33938	-0.535242	1.71767	-2.85466
FFUJ_09313	[G/T][C/G]GATAA	related to tol protein	IPR010730 Heterokaryon incompatibility				8.11525	7.69127	6.41931	6.35383	4.82264	4.04575	8.64312	8.52302	8.40912	8.3436	6.47752	7.08171	7.90326	6.38657	4.4342	8.58307	8.37636	6.77961	-0.679816	-1.98979	-2.34542
FFUJ_09319		related to HHE domain protein	IPR012312 Haemerythrin/HHE cation-binding motif				5.75446	6.54125	7.30374	8.80734	5.67685	6.26501	6.32296	8.21258	8.15128	9.43624	8.1699	9.59284	6.14785	8.05554	5.97093	7.26777	8.79376	8.88137	-1.11992	-0.738218	-2.91043
FFUJ_09320		related to Rds1 protein			SP		4.67982	7.4335	6.01338	9.94749	5.24352	7.71383	5.79798	9.94957	10.2033	11.7881	10.5994	12.6775	6.05666	7.98043	6.47867	7.87378	10.9957	11.6384	-1.81712	-3.0153	-5.15977
FFUJ_09322	[G/T][C/G]GATAA	uncharacterized protein					12.0435	11.4017	11.1527	10.7455	7.95191	5.69473	10.7455	10.9151	11.8954	11.5308	11.3796	11.3634	11.7226	10.9491	6.82332	10.8303	11.7131	11.3715	0.892276	-0.763972	-4.54818
FFUJ_09329		uncharacterized protein				9 Cys	9.62979	9.56011	8.06942	8.0146	6.94907	6.56654	7.19075	6.67643	10.5874	9.44844	5.63985	6.06426	9.59495	8.04201	6.75781	6.93359	10.0179	5.85205	2.66136	-1.97592	0.905754
FFUJ_09332		related to 2-deoxy-D-gluconate 3-dehydrogenase	IPR002198 Short-chain dehydrogenase/reductase SDR;IPR002347 Glucose/ribitol dehydrogenase;IPR016040 NAD(P)-binding domain;IPR020904 Short-chain dehydrogenase/reductase, conserved site	DH		4 Cys	6.70259	7.80698	5.9562	6.57	5.30336	5.4293	6.68746	7.12319	8.51925	8.68698	6.02911	6.43982	7.25479	6.2631	5.36633	6.90533	8.60311	6.23447	0.349459	-2.34001	-0.868133
FFUJ_09333		related to allantoate permease	IPR011701 Major facilitator superfamily;IPR016196 Major facilitator superfamily domain, general substrate transporter;IPR020846 Major facilitator superfamily domain	TP			9.65619	8.96825	7.77888	7.78837	7.04968	6.09272	9.51206	8.2768	11.2435	10.7861	6.76776	7.73908	9.31222	7.78363	6.5712	8.89443	11.0148	7.25342	0.417792	-3.23118	-0.682225
FFUJ_09334		related to myo-inositol transport protein ITR1	IPR003663 Sugar/inositol transporter;IPR005828 General substrate transporter;IPR005829 Sugar transporter, conserved site;IPR016196 Major facilitator superfamily domain, general substrate transporter;IPR020846 Major facilitator superfamily domain	TP			11.6374	11.3787	13.0734	12.8821	5.27471	4.7562	9.27683	9.04879	10.4396	9.33541	6.50049	7.93925	11.508	12.9777	5.01546	9.16281	9.88749	7.21987	2.34523	3.09023	-2.20441
FFUJ_09337		uncharacterized protein					4.4986	4.24156	4.06371	5.4345	5.23731	6.23999	4.27067	4.54029	4.93211	4.60232	10.1879	12.3446	4.37008	4.7491	5.73865	4.40548	4.76721	11.2662	-0.0353977	-0.0181109	-5.52758
FFUJ_09338		uncharacterized protein			SP		6.54532	6.01729	7.37389	7.06475	6.13364	5.0431	5.53862	5.3652	5.02048	5.05335	9.70859	9.84761	6.28131	7.21932	5.58837	5.45191	5.03692	9.7781	0.829399	2.1824	-4.18973
FFUJ_09339		related to Cut9 interacting protein scn1	IPR001130 TatD superfamily				8.5364	9.0059	9.46974	9.86297	9.21946	9.83361	8.84128	9.18602	8.56778	9.67032	13.4347	12.7471	8.77115	9.66636	9.52653	9.01365	9.11905	13.0909	-0.242497	0.547308	-3.56438
FFUJ_09341	[G/T][C/G]GATAA	probable beta-galactosidase	IPR001944 Glycoside hydrolase, family 35;IPR008979 Galactose-binding domain-like;IPR013781 Glycoside hydrolase, catalytic domain;IPR017853 Glycoside hydrolase, superfamily;IPR018954 Beta-galactosidase, domain 2;IPR019801 Glycoside hydrolase, family 35, conserved site;IPR025300 Beta-galactosidase jelly roll domain;IPR025972 Beta-galactosidase, domain 3	GH	SP		6.08427	6.91099	6.71014	6.6707	7.082	10.7202	5.51498	6.49653	6.04218	6.17934	6.42058	6.56989	6.49763	6.69042	8.9011	6.00576	6.11076	6.49523	0.49187	0.579665	2.40587
FFUJ_09344		uncharacterized protein	IPR008979 Galactose-binding domain-like		SSP	3 Cys	12.1607	12.8402	6.95229	8.04024	5.36827	5.34434	5.42113	5.75261	7.90466	6.0851	5.09996	5.33117	12.5004	7.49627	5.35631	5.58687	6.99488	5.21556	6.91355	0.501386	0.140746
FFUJ_09347		related to tol protein	IPR010730 Heterokaryon incompatibility				7.2085	6.8981	7.50145	7.64415	6.69775	5.69533	7.04045	7.09649	7.27226	7.19805	8.31374	8.52022	7.0533	7.5728	6.19654	7.06847	7.23515	8.41698	-0.0151735	0.337649	-2.22045
FFUJ_09355		related to lipase/esterase	IPR013094 Alpha/beta hydrolase fold-3				6.13902	7.72681	5.74812	5.82924	8.22914	8.57683	6.88821	7.41109	4.98702	5.59158	4.53025	5.92343	6.93291	5.78868	8.40299	7.14965	5.2893	5.22684	-0.21674	0.49938	3.17615
FFUJ_09356	[G/T][C/G]GATAA	probable amino acid transport protein GAP1	IPR002293 Amino acid/polyamine transporter I;IPR004762 Amino acid permease, fungi;IPR004840 Amino acid permease, conserved site;IPR004841 Amino acid permease domain	TP			8.21764	8.59199	7.79565	7.8098	9.17817	10.6927	8.0048	8.02888	7.36146	7.73396	7.40215	7.58658	8.40481	7.80273	9.93544	8.01684	7.54771	7.49436	0.387972	0.255015	2.44108
FFUJ_09374		uncharacterized protein	IPR002919 Trypsin Inhibitor-like, cysteine rich domain;IPR009030 Growth factor, receptor		SP		12.5555	12.1503	14.1353	14.2847	12.8701	11.756	13.8764	14.2921	13.7427	13.9325	14.9424	14.8953	12.3529	14.21	12.3131	14.0842	13.8376	14.9189	-1.73128	0.372446	-2.6058
FFUJ_09375		related to S.fumigata Asp FII	IPR024079 Metallopeptidase, catalytic domain		SSP	9 Cys	8.80693	8.23563	4.68343	4.86272	8.87923	8.49069	5.84824	4.93259	4.86892	4.19672	9.23932	10.3578	8.52128	4.77308	8.68496	5.39041	4.53282	9.79856	3.13086	0.240254	-1.1136
FFUJ_09376	[G/T][C/G]GATAA	related to monooxygenase	IPR012143 Dimethylaniline monooxygenase, N-oxide-forming;IPR020946 Flavin monooxygenase-like				4.76835	5.69192	4.9344	4.72748	4.53057	4.13664	7.63719	8.42166	6.13809	7.9411	6.8934	5.47204	5.23014	4.83094	4.3336	8.02942	7.0396	6.18272	-2.79929	-2.20865	-1.84912
FFUJ_09380	[G/T][C/G]GATAA	uncharacterized protein	IPR022099 Protein of unknown function DUF3638;IPR022105 Protein of unknown function DUF3645				4.45163	4.92669	4.431	4.4008	8.12207	8.55576	5.09886	4.29498	4.4573	4.35861	5.68561	5.46551	4.68916	4.4159	8.33891	4.69692	4.40796	5.57556	-0.00775904	0.0079447	2.76335
FFUJ_09385		uncharacterized protein	IPR019931 LPXTG-motif cell wall anchor		SSP		4.21333	4.82937	4.58205	4.7018	4.28142	4.5578	4.54184	4.79327	4.29842	4.82605	7.12454	6.75382	4.52135	4.64192	4.41961	4.66755	4.56224	6.93918	-0.146205	0.0796865	-2.51957
FFUJ_09390		related to aldehyde reductase II	IPR001509 NAD-dependent epimerase/dehydratase;IPR016040 NAD(P)-binding domain				12.718	11.8169	10.9596	10.8065	10.7279	10.4321	10.1798	10.1102	10.6053	11.0439	9.17791	8.24719	12.2674	10.8831	10.58	10.145	10.8246	8.71255	2.12245	0.058497	1.86745
FFUJ_09398		uncharacterized protein				1 Cys	9.99833	9.90862	9.88896	10.2777	8.28605	6.37049	8.20383	8.25334	9.56039	8.88532	9.35356	9.88928	9.95347	10.0833	7.32827	8.22858	9.22286	9.62142	1.72489	0.860454	-2.29315
FFUJ_09407	[G/T][C/G]GATAA	related to rabkinesin-6	IPR001752 Kinesin, motor domain				12.372	11.7914	10.4469	10.609	10.6081	8.80616	9.40385	9.55248	10.9073	9.82878	10.0503	10.9204	12.0817	10.5279	9.70713	9.47816	10.368	10.4854	2.60355	0.15992	-0.778245
FFUJ_09412	[G/T][C/G]GATAA	uncharacterized protein					10.2632	10.9524	10.1792	11.2317	9.18681	9.73215	10.633	11.6787	12.0133	12.0217	11.7467	12.2985	10.6078	10.7054	9.45948	11.1559	12.0175	12.0226	-0.548033	-1.31208	-2.5631
FFUJ_09413		uncharacterized protein				1 Cys	9.37963	13.0949	11.7704	13.7514	9.10629	11.8292	12.6258	14.1188	13.8583	14.0526	13.8372	14.0684	11.2373	12.7609	10.4677	13.3723	13.9554	13.9528	-2.13502	-1.19453	-3.48503
FFUJ_09430		probable vegetatible incompatibility protein HET-E-1	IPR007111 NACHT nucleoside triphosphatase				9.76729	9.59491	10.7186	11.0397	8.59121	6.90381	9.39473	9.87772	10.2698	10.4254	10.7824	10.4656	9.6811	10.8791	7.74751	9.63622	10.3476	10.624	0.0448804	0.531522	-2.87646
FFUJ_09431		related to TOB3 (member of AAA-ATPase family)	IPR003593 AAA+ ATPase domain;IPR003959 ATPase, AAA-type, core				8.70777	8.12498	8.76036	9.13211	7.77816	5.85569	7.71919	8.33599	8.78602	8.83329	9.76819	9.3618	8.41638	8.94623	6.81693	8.02759	8.80966	9.565	0.388787	0.136576	-2.74807
FFUJ_09432		probable histidinol-phosphate transaminase	IPR001917 Aminotransferase, class-II, pyridoxal-phosphate binding site;IPR004839 Aminotransferase, class I/classII;IPR015421 Pyridoxal phosphate-dependent transferase, major region, subdomain 1;IPR015422 Pyridoxal phosphate-dependent transferase, major region, subdomain 2;IPR015424 Pyridoxal phosphate-dependent transferase, major domain				4.34856	4.15492	4.08038	3.92165	4.23674	4.25137	7.08486	8.73874	5.9481	7.44976	4.10006	3.99033	4.25174	4.00102	4.24406	7.9118	6.69893	4.04519	-3.66006	-2.69792	0.198862
FFUJ_09434		related to ankyrin	IPR002110 Ankyrin repeat;IPR020683 Ankyrin repeat-containing domain				7.45523	8.08056	6.28232	8.3233	5.80056	4.76549	11.6933	12.0474	11.2363	12.2804	5.62898	6.94619	7.7679	7.30281	5.28302	11.8703	11.7584	6.28758	-4.10244	-4.45555	-1.00456
FFUJ_09435		related to benzoate 4-monooxygenase cytochrome P450	IPR001128 Cytochrome P450;IPR002401 Cytochrome P450, E-class, group I;IPR017972 Cytochrome P450, conserved site	MO			6.74122	7.93103	4.55553	7.45291	5.17662	4.31251	10.3153	11.3072	10.3432	11.4603	4.49184	5.60014	7.33613	6.00422	4.74457	10.8112	10.9017	5.04599	-3.47512	-4.8975	-0.301427
FFUJ_09437		related to endo-1,3-beta-glucanase	IPR000757 Glycoside hydrolase, family 16;IPR008985 Concanavalin A-like lectin/glucanase;IPR013320 Concanavalin A-like lectin/glucanase, subgroup	GH	SSP	5 Cys	11.2043	11.6521	7.71132	8.28851	4.26678	4.28794	8.70062	9.24681	9.33508	8.83117	5.06112	6.21602	11.4282	7.99991	4.27736	8.97371	9.08312	5.63857	2.4545	-1.08321	-1.36121
FFUJ_09438	[G/T][C/G]GATAA	uncharacterized protein					10.7691	12.6074	12.8262	13.8435	9.05183	8.94509	10.9528	12.4818	13.0262	13.0916	12.9759	13.5315	11.6882	13.3348	8.99846	11.7173	13.0589	13.2537	-0.0290665	0.275926	-4.25525
FFUJ_09442		uncharacterized protein				6 Cys	11.0842	11.4753	10.125	10.4048	9.81381	9.18898	8.52734	8.91881	9.05682	8.97716	9.10921	9.28504	11.2797	10.2649	9.5014	8.72308	9.01699	9.19713	2.55667	1.24791	0.30427
FFUJ_09443		uncharacterized protein					8.94419	8.46351	7.71295	7.2135	6.25502	5.28722	5.51056	5.85724	9.59073	8.20135	6.2231	6.13672	8.70385	7.46323	5.77112	5.6839	8.89604	6.17991	3.01995	-1.43282	-0.408795
FFUJ_09446		related to glu/asp-tRNA amidotransferase subunit A	IPR000120 Amidase;IPR023631 Amidase signature domain				13.8534	13.6216	13.4958	13.4741	14.0498	14.2789	11.6577	11.5941	12.2447	11.7473	13.2197	13.4991	13.7375	13.485	14.1644	11.6259	11.996	13.3594	2.11161	1.48902	0.804934
FFUJ_09450		uncharacterized protein					5.98069	5.338	7.34392	7.82456	8.02998	7.48302	7.61441	7.01492	5.84775	5.08553	10.3673	9.63138	5.65935	7.58424	7.7565	7.31466	5.46664	9.99936	-1.65532	2.1176	-2.24286
FFUJ_09471	[G/T][C/G]GATAA	uncharacterized protein					10.2075	10.8904	12.4947	12.7895	13.4596	13.2211	12.9688	13.0509	12.2667	12.7182	13.7016	13.7393	10.549	12.6421	13.3403	13.0098	12.4925	13.7204	-2.46085	0.149639	-0.380098
FFUJ_09485		uncharacterized protein					9.66698	10.6422	8.99553	9.94644	8.42544	10.3429	10.9325	11.4245	10.5333	10.8039	12.1849	11.6945	10.1546	9.47098	9.38415	11.1785	10.6686	11.9397	-1.02389	-1.19763	-2.55551
FFUJ_09487		related to hydrolases or acyltransferases (alpha/beta hydrolase superfamily)	IPR013595 Peptidase S33 tripeptidyl aminopeptidase-like, C-terminal		SP		7.82423	8.85618	8.12397	7.63671	11.8565	12.1949	8.58657	6.13858	7.75672	7.2272	7.50187	6.71121	8.34021	7.88034	12.0257	7.36258	7.49196	7.10654	0.97763	0.388378	4.91918
FFUJ_09491		uncharacterized protein					13.0051	14.0255	12.1536	13.4621	9.71055	10.7806	13.328	12.98	13.4787	12.8516	12.6195	12.2042	13.5153	12.8079	10.2456	13.154	13.1652	12.4118	0.361316	-0.357285	-2.16626
FFUJ_09493	[G/T][C/G]GATAA	uncharacterized protein			SSP	13 Cys	9.80974	11.3734	8.91533	10.0395	7.05187	8.3867	10.0611	10.228	10.5376	9.97127	10.7719	10.0034	10.5916	9.47739	7.71928	10.1445	10.2544	10.3877	0.447075	-0.777017	-2.66838
FFUJ_09510	[G/T][C/G]GATAA	uncharacterized protein	IPR021719 Proteinase inhibitor I78				10.2875	11.0456	11.5939	12.146	12.1954	11.8125	12.6516	12.781	12.3429	12.4983	13.8512	13.7294	10.6665	11.8699	12.004	12.7163	12.4206	13.7903	-2.04979	-0.55064	-1.78635
FFUJ_09523		uncharacterized protein	IPR011051 RmlC-like cupin domain;IPR013096 Cupin 2, conserved barrel;IPR014710 RmlC-like jelly roll fold			2 Cys	6.88001	7.04677	6.9181	8.15584	6.58778	7.24781	5.35264	5.50312	7.02751	6.45665	9.96261	9.6207	6.96339	7.53697	6.91779	5.42788	6.74208	9.79165	1.53551	0.794886	-2.87386
FFUJ_09542		related to PRC1 - carboxypeptidase y, serine-type protease	IPR001563 Peptidase S10, serine carboxypeptidase		SP		7.69177	7.36633	7.60079	7.69477	5.54862	5.57949	5.27274	5.20583	5.33111	5.26963	5.49525	5.45828	7.52905	7.64778	5.56406	5.23928	5.30037	5.47676	2.28977	2.34741	0.0872912
FFUJ_09549		related to dimethylaniline monooxygenase					7.02711	7.07118	7.3311	7.72678	6.27113	4.96398	7.33896	7.85108	6.90669	7.67755	8.78764	9.05101	7.04914	7.52894	5.61755	7.59502	7.29212	8.91933	-0.545877	0.23682	-3.30178
FFUJ_09587	[G/T][C/G]GATAA	uncharacterized protein					5.08302	6.35235	5.12016	5.12696	4.19384	4.51253	6.51704	6.07499	6.00545	5.29462	7.47767	7.79745	5.71768	5.12356	4.35319	6.29602	5.65004	7.63756	-0.578334	-0.526478	-3.28438
FFUJ_09591	[G/T][C/G]GATAA	probable chitin binding protein	IPR001002 Chitin-binding, type 1;IPR002509 Polysaccharide deacetylase;IPR011330 Glycoside hydrolase/deacetylase, beta/alpha-barrel;IPR018371 Chitin-binding, type 1, conserved site	GH	SP		4.07422	4.539	4.41801	4.62034	4.21852	3.99479	5.73424	7.26386	6.59512	5.20414	6.72218	5.80522	4.30661	4.51917	4.10665	6.49905	5.89963	6.2637	-2.19245	-1.38045	-2.15705
FFUJ_09608		uncharacterized protein				4 Cys	5.68493	5.4814	6.55969	7.0128	7.98865	8.07187	8.48855	7.90635	6.48353	6.77477	10.9683	10.8697	5.58317	6.78624	8.03026	8.19745	6.62915	10.919	-2.61429	0.157092	-2.88875
FFUJ_09626	[G/T][C/G]GATAA	uncharacterized protein					6.26597	6.93027	6.5835	7.17108	5.08919	7.34078	9.08638	9.44837	9.05061	9.39613	7.50469	7.44257	6.59812	6.87729	6.21498	9.26737	9.22337	7.47363	-2.66926	-2.34608	-1.25864
FFUJ_09634		related to major facilitator (MFS1) transporter	IPR011701 Major facilitator superfamily;IPR016196 Major facilitator superfamily domain, general substrate transporter;IPR020846 Major facilitator superfamily domain	TP			12.1343	11.6865	11.7152	11.3921	7.76543	9.08837	12.3569	12.3027	10.3422	11.4211	11.5114	10.9347	11.9104	11.5536	8.4269	12.3298	10.8816	11.223	-0.419362	0.671988	-2.79613
FFUJ_09638	[G/T][C/G]GATAA	related to regulatory protein for the arginine catabolic pathway	IPR001138 Zn(2)-C6 fungal-type DNA-binding domain;IPR021858 Protein of unknown function DUF3468	TF			10.232	10.6083	11.0061	11.2326	10.8003	12.1269	12.4922	12.3972	11.201	12.0634	10.5549	10.8524	10.4202	11.1194	11.4636	12.4447	11.6322	10.7036	-2.02457	-0.512791	0.759919
FFUJ_09642		probable UGA2 - succinate semialdehyde dehydrogenase	IPR015590 Aldehyde dehydrogenase domain;IPR016160 Aldehyde dehydrogenase, conserved site;IPR016161 Aldehyde/histidinol dehydrogenase;IPR016162 Aldehyde dehydrogenase, N-terminal;IPR016163 Aldehyde dehydrogenase, C-terminal	DH			11.4397	14.5475	11.0159	12.2889	13.0971	14.2703	13.9506	13.839	13.9317	13.536	11.5447	11.904	12.9936	11.6524	13.6837	13.8948	13.7338	11.7243	-0.901234	-2.08145	1.95941
FFUJ_09660		probable transcriptional regulator	IPR007396 Negative transcriptional regulator;IPR009002 FMN-binding split barrel-related;IPR012349 FMN-binding split barrel	TF			8.58052	8.02545	8.59548	8.46546	9.91129	9.74692	9.88353	8.69827	7.90321	9.37781	12.3926	12.4328	8.30298	8.53047	9.82911	9.2909	8.64051	12.4127	-0.987915	-0.11004	-2.58357
FFUJ_09678	[G/T][C/G]GATAA	probable conidiation protein con-6	IPR018824 Conidiation-specific protein 6				5.70285	4.95934	6.96426	7.40678	5.61314	6.05959	4.93392	4.42841	7.24621	6.34053	8.13979	8.2538	5.3311	7.18552	5.83636	4.68117	6.79337	8.1968	0.649928	0.392152	-2.36043
[truncated: 970 more rows]

## Sheet: B) SM cluster
Gene code	TF-binding motif	Key_enzyme	Cluster	Product	Potential gene function	Description	Interpro	WT-Δcsm1:NO	WT-Δcsm1:N-	WT-Δcsm1:N+
[truncated: 90 more rows]

## Sheet: C) TFs
Gene code	TF-binding motif	Key_enzyme	Cluster	Product	Potential gene function	Description	Interpro	TF Type	Cysteins	WT-Δcsm1:NO	WT-Δcsm1:N-	WT-Δcsm1:N+
[truncated: 108 more rows]

[truncated: 7 more sheets: D) Dehydrogenases, E) Monooxygenases , F) Transporter, G) Histone mod, H) ROS, Promoter motif, Legend]
