# Supplementary material for: The GATA-Type Transcription Factor Csm1 Regulates Conidiation and Secondary Metabolism in Fusarium fujikuroi
Source: Front Microbiol. 2017 Jun 26;8:1175. doi: 10.3389/fmicb.2017.01175 (PMC5483468; doi:10.3389/fmicb.2017.01175)
Supplement: Supplementary file 3 [file Table_3.xlsx]

## Sheet: A) WT-Δcsm1 NaNO3 down
Table S3A 'FunCat' analysis of genes down-regulated in the Δcsm1 mutant, 12 mM NaNO3.
The comparison is done to p3_p185772_Fus_fujik_v21 containing 14813 annotated genes.
To correct for multiple comparisons in multiple hypothesis testing for the 845 taxonomical allowed FunCats, we calculated the Bonferroni correction as well as the False discovery rate (FDR) control with an experiment-wide significance level alpha of 0.05. The table is sorted by the P-value.
The comparison is done to p3_p185772_Fus_fujik_v21 containing 14813 annotated genes.
825 out of 827 genes are found:
FFUJ_00011 FFUJ_00014 FFUJ_00023 FFUJ_00040 FFUJ_00041 FFUJ_00042 FFUJ_00044 FFUJ_00045 FFUJ_00067 FFUJ_00079 FFUJ_00080 FFUJ_00081 FFUJ_00082 FFUJ_00099 FFUJ_00115 FFUJ_00116 FFUJ_00117 FFUJ_00145 FFUJ_00161 FFUJ_00187 FFUJ_00196 FFUJ_00198 FFUJ_00199 FFUJ_00200 FFUJ_00202 FFUJ_00212 FFUJ_00214 FFUJ_00215 FFUJ_00216 FFUJ_00260 FFUJ_00261 FFUJ_00264 FFUJ_00265 FFUJ_00274 FFUJ_00277 FFUJ_00278 FFU…
k	Filter	FUNCTIONAL CATEGORY	abs SET	rel SET	genes SET	abs GENOME	rel GENOME	rel SET/rel GENOME	P-VALUE	Bonferroni_corr	FDR
1	BF*	01.20 secondary metabolism	171	20.7	FFUJ_02087 FFUJ_02077 FFUJ_01981 FFUJ_02054 FFUJ_01661 FFUJ_00265 FFUJ_00261 FFUJ_00214 FFUJ_00212 FFUJ_00202 FFUJ_00187 FFUJ_00145 FFUJ_00117 FFUJ_00116 FFUJ_00045 FFUJ_00044 FFUJ_00041 FFUJ_00040 FFUJ_00011 FFUJ_05120 FFUJ_04332 FFUJ_04138 FFUJ_04065 FFUJ_03998 FFUJ_03940 FFUJ_03813 FFUJ_03755 FFUJ_03747 FFUJ_03717 FFUJ_04796 FFUJ_02179 FFUJ_02190 FFUJ_02192 FFUJ_02209 FFUJ_02231 FFUJ_02249 FFU…	2127	14.3	1.44755	1.98189e-07	0.00016747	0.00016747
2	BF*	32.05.05 virulence, disease factors	32	3.87	FFUJ_00260 FFUJ_00044 FFUJ_04028 FFUJ_05118 FFUJ_03824 FFUJ_02254 FFUJ_06859 FFUJ_07427 FFUJ_07843 FFUJ_05797 FFUJ_06435 FFUJ_05445 FFUJ_09069 FFUJ_08276 FFUJ_08166 FFUJ_13764 FFUJ_12497 FFUJ_12636 FFUJ_10164 FFUJ_09197 FFUJ_10034 FFUJ_10308 FFUJ_10450 FFUJ_10527 FFUJ_10740 FFUJ_11018 FFUJ_11234 FFUJ_11295 FFUJ_11554 FFUJ_11670 FFUJ_11840 FFUJ_12020	213	1.43	2.70629	2.74161e-07	0.000231666	0.000115833
3	BF*	32.05 disease, virulence and defense	56	6.78	FFUJ_02087 FFUJ_00260 FFUJ_00196 FFUJ_00117 FFUJ_00116 FFUJ_00044 FFUJ_04028 FFUJ_04027 FFUJ_03998 FFUJ_05118 FFUJ_04796 FFUJ_03824 FFUJ_02254 FFUJ_13401 FFUJ_06859 FFUJ_07427 FFUJ_08029 FFUJ_07843 FFUJ_06828 FFUJ_05510 FFUJ_05797 FFUJ_06435 FFUJ_05445 FFUJ_09069 FFUJ_08276 FFUJ_08166 FFUJ_13764 FFUJ_12497 FFUJ_12636 FFUJ_12847 FFUJ_10164 FFUJ_09294 FFUJ_09254 FFUJ_09197 FFUJ_10034 FFUJ_10308 FFU…	545	3.67	1.84741	6.56454e-06	0.00554703	0.00184901
4	BF*	20.03 transport facilities	85	10.3	FFUJ_02087 FFUJ_01840 FFUJ_00288 FFUJ_00265 FFUJ_00202 FFUJ_00187 FFUJ_00145 FFUJ_00045 FFUJ_00040 FFUJ_05120 FFUJ_05045 FFUJ_03816 FFUJ_03764 FFUJ_03747 FFUJ_04796 FFUJ_03824 FFUJ_02179 FFUJ_03390 FFUJ_03661 FFUJ_03675 FFUJ_13134 FFUJ_13401 FFUJ_06711 FFUJ_06755 FFUJ_07731 FFUJ_08029 FFUJ_06828 FFUJ_05835 FFUJ_06434 FFUJ_06435 FFUJ_06495 FFUJ_06504 FFUJ_06520 FFUJ_06547 FFUJ_05331 FFUJ_09069 FFU…	954	6.44	1.59938	9.4749e-06	0.00800629	0.00200157
5	BF*	20.01.03 C-compound and carbohydrate transport	42	5.09	FFUJ_00265 FFUJ_00202 FFUJ_00187 FFUJ_00145 FFUJ_00045 FFUJ_05120 FFUJ_03747 FFUJ_03824 FFUJ_02179 FFUJ_03661 FFUJ_03671 FFUJ_03675 FFUJ_06711 FFUJ_05835 FFUJ_06434 FFUJ_06435 FFUJ_06547 FFUJ_06688 FFUJ_09069 FFUJ_14069 FFUJ_13982 FFUJ_13764 FFUJ_12515 FFUJ_12636 FFUJ_12650 FFUJ_12681 FFUJ_10164 FFUJ_09334 FFUJ_09199 FFUJ_10230 FFUJ_10308 FFUJ_10376 FFUJ_10450 FFUJ_10609 FFUJ_10740 FFUJ_10811 FFU…	398	2.68	1.89925	5.09135e-05	0.0430219	0.00860438
6	BF*	20.09.18 cellular import	59	7.15	FFUJ_01840 FFUJ_00288 FFUJ_00265 FFUJ_00202 FFUJ_00187 FFUJ_00145 FFUJ_00045 FFUJ_00040 FFUJ_00014 FFUJ_05120 FFUJ_03747 FFUJ_02179 FFUJ_03661 FFUJ_03671 FFUJ_03675 FFUJ_02307 FFUJ_13401 FFUJ_06755 FFUJ_07731 FFUJ_05517 FFUJ_05835 FFUJ_05917 FFUJ_06434 FFUJ_06495 FFUJ_06504 FFUJ_06547 FFUJ_06688 FFUJ_05331 FFUJ_08308 FFUJ_08106 FFUJ_14069 FFUJ_13989 FFUJ_13982 FFUJ_12131 FFUJ_12515 FFUJ_12650 FFU…	629	4.24	1.68632	5.64226e-05	0.0476771	0.00794618
7	F*	20.01.07 amino acid/amino acid derivatives transport	18	2.18	FFUJ_00265 FFUJ_00045 FFUJ_03747 FFUJ_02249 FFUJ_06755 FFUJ_05835 FFUJ_06434 FFUJ_05331 FFUJ_08308 FFUJ_08106 FFUJ_13982 FFUJ_12515 FFUJ_09191 FFUJ_10331 FFUJ_10811 FFUJ_11189 FFUJ_11624 FFUJ_11839	133	0.89	2.44944	0.000414171	0.349974	0.0499963
8	*	01.01.03.02.01 biosynthesis of glutamate	9	1.09	FFUJ_01743 FFUJ_01330 FFUJ_04036 FFUJ_04035 FFUJ_11074 FFUJ_11793 FFUJ_11794 FFUJ_11795 FFUJ_11797	44	0.29	3.75862	0.000600476	0.507402	0.0634252
9	*	20.09.18.07 non-vesicular cellular import	35	4.24	FFUJ_01840 FFUJ_00288 FFUJ_00202 FFUJ_00187 FFUJ_00145 FFUJ_00040 FFUJ_05120 FFUJ_02179 FFUJ_03661 FFUJ_03675 FFUJ_06755 FFUJ_07731 FFUJ_05517 FFUJ_06547 FFUJ_06688 FFUJ_05331 FFUJ_08308 FFUJ_08106 FFUJ_14069 FFUJ_12131 FFUJ_12650 FFUJ_12681 FFUJ_10190 FFUJ_09334 FFUJ_09196 FFUJ_09191 FFUJ_10230 FFUJ_10376 FFUJ_10609 FFUJ_10733 FFUJ_11057 FFUJ_11224 FFUJ_11329 FFUJ_11339 FFUJ_11624	353	2.38	1.78151	0.000674802	0.570208	0.0633564
10	*	01.01.03.03.01 biosynthesis of proline	5	0.6	FFUJ_01743 FFUJ_01330 FFUJ_04036 FFUJ_11795 FFUJ_11797	14	0.09	6.66667	0.000694865	0.587161	0.0587161
11	*	20.09.14.01 tubulin dependent transport	6	0.72	FFUJ_00546 FFUJ_03891 FFUJ_02698 FFUJ_13349 FFUJ_13571 FFUJ_09407	22	0.14	5.14286	0.00101242	0.855495	0.0777723
12	*	34.05.02 motor activity	6	0.72	FFUJ_00546 FFUJ_03891 FFUJ_02698 FFUJ_13349 FFUJ_13571 FFUJ_09407	23	0.15	4.8	0.0013059	1	0.0919572
13	*	01.01.03.02 metabolism of glutamate	11	1.33	FFUJ_01743 FFUJ_01330 FFUJ_00214 FFUJ_04036 FFUJ_04035 FFUJ_09201 FFUJ_11074 FFUJ_11793 FFUJ_11794 FFUJ_11795 FFUJ_11797	71	0.47	2.82979	0.00178634	1	0.116112
14	*	01.20.17.03 metabolism of amines	9	1.09	FFUJ_00261 FFUJ_00212 FFUJ_02287 FFUJ_06712 FFUJ_13976 FFUJ_09174 FFUJ_10306 FFUJ_10878 FFUJ_11619	53	0.35	3.11429	0.00239886	1	0.144788
15	*	20.01.26 neurotransmitter transport	9	1.09	FFUJ_00265 FFUJ_00045 FFUJ_03747 FFUJ_05835 FFUJ_06434 FFUJ_13982 FFUJ_12515 FFUJ_10811 FFUJ_11839	54	0.36	3.02778	0.0027394	1	0.15432
16	*	20.01.23 allantoin and allantoate transport	14	1.69	FFUJ_01840 FFUJ_00288 FFUJ_00187 FFUJ_00040 FFUJ_05120 FFUJ_06755 FFUJ_07731 FFUJ_12131 FFUJ_10190 FFUJ_09196 FFUJ_09191 FFUJ_10376 FFUJ_11057 FFUJ_11224	109	0.73	2.31507	0.00287834	1	0.152012
17	*	01.01.03.03.02 degradation of proline	6	0.72	FFUJ_01330 FFUJ_04036 FFUJ_04035 FFUJ_11794 FFUJ_11795 FFUJ_11797	27	0.18	4	0.0031656	1	0.157349
18	*	01.01.03.03 metabolism of proline	7	0.84	FFUJ_01743 FFUJ_01330 FFUJ_04036 FFUJ_04035 FFUJ_11794 FFUJ_11795 FFUJ_11797	37	0.24	3.5	0.0038471	1	0.1806
19	*	02.45.11 conversion to kinetic energy (e.g. movement)	5	0.6	FFUJ_00546 FFUJ_02698 FFUJ_13349 FFUJ_13571 FFUJ_09407	20	0.13	4.61538	0.00407193	1	0.181094
20	*	20.01 transported compounds (substrates)	127	15.3	FFUJ_02077 FFUJ_01840 FFUJ_01330 FFUJ_00288 FFUJ_00265 FFUJ_00261 FFUJ_00214 FFUJ_00212 FFUJ_00202 FFUJ_00196 FFUJ_00187 FFUJ_00145 FFUJ_00045 FFUJ_00040 FFUJ_00014 FFUJ_05120 FFUJ_05045 FFUJ_04138 FFUJ_04065 FFUJ_04036 FFUJ_04027 FFUJ_03891 FFUJ_03816 FFUJ_03755 FFUJ_03747 FFUJ_04796 FFUJ_03824 FFUJ_02179 FFUJ_02192 FFUJ_02249 FFUJ_02287 FFUJ_03607 FFUJ_03661 FFUJ_03671 FFUJ_03675 FFUJ_02307 FFU…	1836	12.3	1.2439	0.00506567	1	0.214025
21	*	01.02 nitrogen, sulfur and selenium metabolism	34	4.12	FFUJ_01743 FFUJ_01709 FFUJ_01330 FFUJ_00198 FFUJ_04138 FFUJ_04036 FFUJ_04027 FFUJ_03785 FFUJ_02267 FFUJ_02292 FFUJ_03660 FFUJ_08021 FFUJ_08024 FFUJ_06099 FFUJ_06521 FFUJ_13806 FFUJ_12536 FFUJ_10194 FFUJ_10041 FFUJ_09275 FFUJ_10668 FFUJ_10754 FFUJ_10769 FFUJ_10866 FFUJ_11062 FFUJ_11074 FFUJ_10468 FFUJ_11117 FFUJ_11622 FFUJ_11793 FFUJ_11797 FFUJ_11820 FFUJ_11994 FFUJ_11225	385	2.59	1.59073	0.00532712	1	0.214353
22	*	20.01.11 amine / polyamine transport	10	1.21	FFUJ_00265 FFUJ_00045 FFUJ_03747 FFUJ_05835 FFUJ_06434 FFUJ_13982 FFUJ_12515 FFUJ_09191 FFUJ_10811 FFUJ_11839	71	0.47	2.57447	0.00573697	1	0.220352
23	*	02.01.01 glycolysis methylglyoxal bypass	4	0.48	FFUJ_14394 FFUJ_12702 FFUJ_09390 FFUJ_09249	14	0.09	5.33333	0.00610131	1	0.224157
24	*	01.01.03 assimilation of ammonia, metabolism of the glutamate group	16	1.93	FFUJ_01743 FFUJ_01330 FFUJ_00214 FFUJ_00198 FFUJ_04036 FFUJ_04035 FFUJ_12962 FFUJ_05464 FFUJ_09201 FFUJ_10375 FFUJ_11074 FFUJ_11117 FFUJ_11793 FFUJ_11794 FFUJ_11795 FFUJ_11797	145	0.97	1.98969	0.00687257	1	0.241972
25	*	16.06 motor protein binding	5	0.6	FFUJ_00546 FFUJ_02698 FFUJ_13349 FFUJ_13571 FFUJ_09407	23	0.15	4	0.00769514	1	0.260096
26	*	32.01.04 pH stress response	4	0.48	FFUJ_14394 FFUJ_12702 FFUJ_09390 FFUJ_09249	15	0.1	4.8	0.00795823	1	0.258642
27	*	01.01.03.05 metabolism of arginine	8	0.96	FFUJ_01743 FFUJ_00198 FFUJ_04035 FFUJ_12962 FFUJ_05464 FFUJ_10375 FFUJ_11117 FFUJ_11794	53	0.35	2.74286	0.0085512	1	0.267621
28	*	32.07.01 detoxification involving cytochrome P450	12	1.45	FFUJ_04027 FFUJ_03998 FFUJ_02292 FFUJ_13148 FFUJ_05797 FFUJ_06429 FFUJ_12847 FFUJ_09251 FFUJ_10358 FFUJ_10688 FFUJ_10754 FFUJ_10907	99	0.66	2.19697	0.0088135	1	0.265979
29	*	20.01.25 vitamine/cofactor transport	13	1.57	FFUJ_01840 FFUJ_00187 FFUJ_00040 FFUJ_05120 FFUJ_03747 FFUJ_04796 FFUJ_06755 FFUJ_08106 FFUJ_12131 FFUJ_10190 FFUJ_09196 FFUJ_10376 FFUJ_10451	116	0.78	2.01282	0.0123947	1	0.361155
30	*	20.01.09 peptide transport	5	0.6	FFUJ_03816 FFUJ_10431 FFUJ_11062 FFUJ_10468 FFUJ_11337	27	0.18	3.33333	0.0153671	1	0.432841
31	*	01.01.11.03.01 biosynthesis of valine	4	0.48	FFUJ_00011 FFUJ_10041 FFUJ_11106 FFUJ_11994	18	0.12	4	0.0156222	1	0.42583
32	*	42.04.05 microtubule cytoskeleton	9	1.09	FFUJ_00546 FFUJ_01327 FFUJ_05036 FFUJ_03891 FFUJ_02698 FFUJ_02902 FFUJ_13349 FFUJ_13571 FFUJ_07857	72	0.48	2.27083	0.0180799	1	0.477423
33	*	01.01.09.04.02 degradation of phenylalanine	9	1.09	FFUJ_04138 FFUJ_12962 FFUJ_13194 FFUJ_05464 FFUJ_10688 FFUJ_10754 FFUJ_10907 FFUJ_11106 FFUJ_12041	72	0.48	2.27083	0.0180799	1	0.462955
34	*	01.05.03.03.07 chitin catabolism	3	0.36	FFUJ_05118 FFUJ_02254 FFUJ_10978	11	0.07	5.14286	0.0202876	1	0.504206
35	*	16.21.17 pyridoxal phosphate binding	9	1.09	FFUJ_00011 FFUJ_03785 FFUJ_09088 FFUJ_12522 FFUJ_10200 FFUJ_10041 FFUJ_11074 FFUJ_11793 FFUJ_11994	74	0.49	2.22449	0.0212943	1	0.514104
36	*	01.20.17 metabolism of secondary products derived from primary amino acids	12	1.45	FFUJ_00261 FFUJ_00212 FFUJ_02287 FFUJ_06712 FFUJ_05775 FFUJ_13763 FFUJ_13976 FFUJ_10200 FFUJ_09174 FFUJ_10306 FFUJ_10878 FFUJ_11619	112	0.75	1.93333	0.0219519	1	0.515259
37	*	01.01.09.05.02 degradation of tyrosine	6	0.72	FFUJ_03813 FFUJ_12962 FFUJ_13194 FFUJ_05464 FFUJ_11869 FFUJ_12041	40	0.27	2.66667	0.0222613	1	0.5084
38	*	43.01.03 fungal and other eukaryotic cell type differentiation	53	6.42	FFUJ_00806 FFUJ_00274 FFUJ_00044 FFUJ_04253 FFUJ_04037 FFUJ_03792 FFUJ_03824 FFUJ_03662 FFUJ_03671 FFUJ_06759 FFUJ_06791 FFUJ_06859 FFUJ_07003 FFUJ_07427 FFUJ_07811 FFUJ_05446 FFUJ_05673 FFUJ_05836 FFUJ_06036 FFUJ_06131 FFUJ_06435 FFUJ_06508 FFUJ_06560 FFUJ_06579 FFUJ_09159 FFUJ_09069 FFUJ_08194 FFUJ_14001 FFUJ_13989 FFUJ_13979 FFUJ_13764 FFUJ_12636 FFUJ_10164 FFUJ_09197 FFUJ_10138 FFUJ_10308 FFU…	727	4.9	1.3102	0.026522	1	0.589766
39	*	43.01 fungal/microorganismic cell type differentiation	53	6.42	FFUJ_00806 FFUJ_00274 FFUJ_00044 FFUJ_04253 FFUJ_04037 FFUJ_03792 FFUJ_03824 FFUJ_03662 FFUJ_03671 FFUJ_06759 FFUJ_06791 FFUJ_06859 FFUJ_07003 FFUJ_07427 FFUJ_07811 FFUJ_05446 FFUJ_05673 FFUJ_05836 FFUJ_06036 FFUJ_06131 FFUJ_06435 FFUJ_06508 FFUJ_06560 FFUJ_06579 FFUJ_09159 FFUJ_09069 FFUJ_08194 FFUJ_14001 FFUJ_13989 FFUJ_13979 FFUJ_13764 FFUJ_12636 FFUJ_10164 FFUJ_09197 FFUJ_10138 FFUJ_10308 FFU…	727	4.9	1.3102	0.026522	1	0.574644
40	*	43 CELL TYPE DIFFERENTIATION	53	6.42	FFUJ_00806 FFUJ_00274 FFUJ_00044 FFUJ_04253 FFUJ_04037 FFUJ_03792 FFUJ_03824 FFUJ_03662 FFUJ_03671 FFUJ_06759 FFUJ_06791 FFUJ_06859 FFUJ_07003 FFUJ_07427 FFUJ_07811 FFUJ_05446 FFUJ_05673 FFUJ_05836 FFUJ_06036 FFUJ_06131 FFUJ_06435 FFUJ_06508 FFUJ_06560 FFUJ_06579 FFUJ_09159 FFUJ_09069 FFUJ_08194 FFUJ_14001 FFUJ_13989 FFUJ_13979 FFUJ_13764 FFUJ_12636 FFUJ_10164 FFUJ_09197 FFUJ_10138 FFUJ_10308 FFU…	727	4.9	1.3102	0.026522	1	0.560278
41	*	34.11.10 response to biotic stimulus	4	0.48	FFUJ_04116 FFUJ_05118 FFUJ_02254 FFUJ_10978	21	0.14	3.42857	0.0267798	1	0.551926
42	*	20.01.01.01.01.01 siderophore-iron transport	6	0.72	FFUJ_00014 FFUJ_13401 FFUJ_05517 FFUJ_05917 FFUJ_06495 FFUJ_10733	42	0.28	2.57143	0.0277173	1	0.557646
43	*	32.07 detoxification	46	5.57	FFUJ_00196 FFUJ_00116 FFUJ_04065 FFUJ_04027 FFUJ_03998 FFUJ_03785 FFUJ_03755 FFUJ_04796 FFUJ_02292 FFUJ_13134 FFUJ_13148 FFUJ_14394 FFUJ_08029 FFUJ_07858 FFUJ_05660 FFUJ_05797 FFUJ_06099 FFUJ_06429 FFUJ_06520 FFUJ_05516 FFUJ_13865 FFUJ_12678 FFUJ_12702 FFUJ_12847 FFUJ_10047 FFUJ_09911 FFUJ_09390 FFUJ_09294 FFUJ_09251 FFUJ_09249 FFUJ_10358 FFUJ_10688 FFUJ_10754 FFUJ_10770 FFUJ_10810 FFUJ_10907 FFU…	621	4.19	1.32936	0.0292251	1	0.574307
44	*	01.20.01.09 metabolism of aminoglycoside antibiotics	3	0.36	FFUJ_11133 FFUJ_11211 FFUJ_11788	13	0.08	4.5	0.0323687	1	0.621627
45	*	01.01.09.05 metabolism of tyrosine	9	1.09	FFUJ_00214 FFUJ_03813 FFUJ_12962 FFUJ_13194 FFUJ_05464 FFUJ_10200 FFUJ_09201 FFUJ_11869 FFUJ_12041	80	0.54	2.01852	0.0333714	1	0.626642
46	*	20 CELLULAR TRANSPORT, TRANSPORT FACILITIES AND TRANSPORT ROUTES	145	17.5	FFUJ_02087 FFUJ_02077 FFUJ_01840 FFUJ_01330 FFUJ_00605 FFUJ_00546 FFUJ_00288 FFUJ_00265 FFUJ_00261 FFUJ_00214 FFUJ_00212 FFUJ_00202 FFUJ_00198 FFUJ_00196 FFUJ_00187 FFUJ_00145 FFUJ_00045 FFUJ_00040 FFUJ_00014 FFUJ_05120 FFUJ_05045 FFUJ_04138 FFUJ_04065 FFUJ_04036 FFUJ_04027 FFUJ_03891 FFUJ_03816 FFUJ_03764 FFUJ_03755 FFUJ_03747 FFUJ_04796 FFUJ_03824 FFUJ_02179 FFUJ_02192 FFUJ_02249 FFUJ_02287 FFU…	2264	15.2	1.15132	0.0351131	1	0.645013
47	*	01.20.05.09 metabolism of eicosanoids	4	0.48	FFUJ_03607 FFUJ_13148 FFUJ_10962 FFUJ_11233	23	0.15	3.2	0.0363052	1	0.652721
48	*	10.03.05.01 spindle pole body/centrosome and microtubule cycle	6	0.72	FFUJ_00546 FFUJ_01327 FFUJ_03891 FFUJ_02902 FFUJ_13571 FFUJ_07857	45	0.3	2.4	0.0374424	1	0.659142
49	*	01.01.11.02.02 degradation of isoleucine	3	0.36	FFUJ_00011 FFUJ_10041 FFUJ_11994	14	0.09	4	0.0395326	1	0.681735
50	*	01.06.06.07 diterpenes metabolism	2	0.24	FFUJ_03998 FFUJ_06429	6	0.04	6	0.0400055	1	0.676093
51	*	20.01.13 lipid/fatty acid transport	15	1.81	FFUJ_00265 FFUJ_00045 FFUJ_03747 FFUJ_08029 FFUJ_05835 FFUJ_06434 FFUJ_08106 FFUJ_13982 FFUJ_13865 FFUJ_12515 FFUJ_09334 FFUJ_09252 FFUJ_10811 FFUJ_11839 FFUJ_11972	164	1.1	1.64545	0.0403046	1	0.667791
52	*	10.03.05 cell cycle dependent cytoskeleton reorganization	7	0.84	FFUJ_00546 FFUJ_01327 FFUJ_03891 FFUJ_02902 FFUJ_13571 FFUJ_07857 FFUJ_06036	58	0.39	2.15385	0.0412587	1	0.670454
53	*	16.05 polysaccharide binding	5	0.6	FFUJ_05118 FFUJ_02254 FFUJ_06855 FFUJ_12620 FFUJ_10978	35	0.23	2.6087	0.0429775	1	0.685207
54	*	02.01 glycolysis and gluconeogenesis	13	1.57	FFUJ_03592 FFUJ_03671 FFUJ_14394 FFUJ_07325 FFUJ_13805 FFUJ_12702 FFUJ_10202 FFUJ_09390 FFUJ_09249 FFUJ_10810 FFUJ_10858 FFUJ_11623 FFUJ_11821	138	0.93	1.68817	0.0441039	1	0.690144
55	*	20.03.25 ABC transporters	11	1.33	FFUJ_02087 FFUJ_05045 FFUJ_04796 FFUJ_08029 FFUJ_06828 FFUJ_10047 FFUJ_09294 FFUJ_09254 FFUJ_10795 FFUJ_11445 FFUJ_11972	111	0.74	1.7973	0.0449574	1	0.69071
56	*	01.01.03.05.02 degradation of arginine	3	0.36	FFUJ_01743 FFUJ_12962 FFUJ_05464	15	0.1	3.6	0.0474262	1	0.715627
57	*	34.01.01.01 homeostasis of metal ions (Na, K, Ca etc.)	18	2.18	FFUJ_02081 FFUJ_00014 FFUJ_13401 FFUJ_08029 FFUJ_05368 FFUJ_05517 FFUJ_05917 FFUJ_06495 FFUJ_06533 FFUJ_05331 FFUJ_12276 FFUJ_10733 FFUJ_10934 FFUJ_10971 FFUJ_11624 FFUJ_11738 FFUJ_11788 FFUJ_11972	211	1.42	1.53521	0.0475962	1	0.705593
58	*	99 UNCLASSIFIED PROTEINS	402	48.7	FFUJ_02084 FFUJ_02039 FFUJ_02024 FFUJ_02014 FFUJ_01965 FFUJ_01887 FFUJ_02085 FFUJ_01762 FFUJ_01729 FFUJ_01716 FFUJ_01713 FFUJ_01650 FFUJ_01465 FFUJ_01347 FFUJ_01251 FFUJ_01192 FFUJ_01165 FFUJ_01124 FFUJ_00903 FFUJ_00829 FFUJ_00754 FFUJ_00744 FFUJ_00689 FFUJ_00450 FFUJ_00283 FFUJ_00279 FFUJ_00277 FFUJ_00264 FFUJ_00216 FFUJ_00215 FFUJ_00200 FFUJ_00161 FFUJ_00115 FFUJ_00099 FFUJ_00082 FFUJ_00081 FFU…	6795	45.8	1.06332	0.0488057	1	0.711049
59	*	01 METABOLISM	298	36.1	FFUJ_02087 FFUJ_02081 FFUJ_02077 FFUJ_01981 FFUJ_02054 FFUJ_01743 FFUJ_01709 FFUJ_01661 FFUJ_01447 FFUJ_01330 FFUJ_00806 FFUJ_00265 FFUJ_00261 FFUJ_00214 FFUJ_00212 FFUJ_00202 FFUJ_00199 FFUJ_00198 FFUJ_00196 FFUJ_00187 FFUJ_00145 FFUJ_00117 FFUJ_00116 FFUJ_00045 FFUJ_00044 FFUJ_00042 FFUJ_00041 FFUJ_00040 FFUJ_00011 FFUJ_01327 FFUJ_05120 FFUJ_05045 FFUJ_04332 FFUJ_04253 FFUJ_04138 FFUJ_04065 FFU…	4949	33.4	1.08084	0.0489682	1	0.701325
60		34.11.12 perception of nutrients and nutritional adaptation	9	1.09	FFUJ_05118 FFUJ_02249 FFUJ_02254 FFUJ_03656 FFUJ_13148 FFUJ_06547 FFUJ_10331 FFUJ_10978 FFUJ_11339	87	0.58	1.87931	0.0526217	1	0.741089
61		01.01.13 regulation of amino acid metabolism	9	1.09	FFUJ_00198 FFUJ_04035 FFUJ_03660 FFUJ_13806 FFUJ_12536 FFUJ_10200 FFUJ_10034 FFUJ_11117 FFUJ_11794	89	0.6	1.81667	0.0592269	1	0.820438
62		32.05.03 defense related proteins	9	1.09	FFUJ_00196 FFUJ_04027 FFUJ_03998 FFUJ_12847 FFUJ_10563 FFUJ_10746 FFUJ_10934 FFUJ_10978 FFUJ_10299	90	0.6	1.81667	0.0627201	1	0.854815
63		01.01.11.03.02 degradation of valine	3	0.36	FFUJ_00011 FFUJ_10041 FFUJ_11994	17	0.11	3.27273	0.065313	1	0.876024
64		16.13.01 sugar binding	4	0.48	FFUJ_05118 FFUJ_02254 FFUJ_10978 FFUJ_11339	28	0.18	2.66667	0.0675915	1	0.892419
65		01.01.11.02.01 biosynthesis of isoleucine	4	0.48	FFUJ_00011 FFUJ_10041 FFUJ_11106 FFUJ_11994	28	0.18	2.66667	0.0675915	1	0.87869
66		32.07.03 detoxification by modification	8	0.96	FFUJ_00116 FFUJ_03785 FFUJ_14394 FFUJ_07858 FFUJ_12702 FFUJ_09390 FFUJ_09249 FFUJ_11788	79	0.53	1.81132	0.0722386	1	0.924873
67		02.45 energy conversion and regeneration	9	1.09	FFUJ_00546 FFUJ_02698 FFUJ_13349 FFUJ_13571 FFUJ_07036 FFUJ_07325 FFUJ_09407 FFUJ_09187 FFUJ_10912	93	0.62	1.75806	0.0739723	1	0.932935
68		01.05.03.03 chitin metabolism	4	0.48	FFUJ_05118 FFUJ_02254 FFUJ_05909 FFUJ_10978	29	0.19	2.52632	0.0751048	1	0.933288
69		34.11.03.11 pH response	3	0.36	FFUJ_05118 FFUJ_02254 FFUJ_10978	18	0.12	3	0.0752512	1	0.921554
70		32 CELL RESCUE, DEFENSE AND VIRULENCE	102	12.3	FFUJ_02087 FFUJ_00260 FFUJ_00214 FFUJ_00196 FFUJ_00117 FFUJ_00116 FFUJ_00044 FFUJ_05036 FFUJ_04116 FFUJ_04065 FFUJ_04035 FFUJ_04028 FFUJ_04027 FFUJ_03998 FFUJ_03785 FFUJ_03755 FFUJ_05118 FFUJ_04796 FFUJ_03824 FFUJ_02254 FFUJ_02292 FFUJ_02770 FFUJ_03607 FFUJ_13134 FFUJ_13148 FFUJ_13401 FFUJ_14394 FFUJ_06859 FFUJ_07157 FFUJ_07427 FFUJ_08029 FFUJ_07811 FFUJ_07843 FFUJ_07858 FFUJ_06828 FFUJ_05510 FFU…	1603	10.8	1.13889	0.0811381	1	0.979452
71		01.01.09.04 metabolism of phenylalanine	10	1.21	FFUJ_04138 FFUJ_12962 FFUJ_13194 FFUJ_05464 FFUJ_10200 FFUJ_10688 FFUJ_10754 FFUJ_10907 FFUJ_11106 FFUJ_12041	109	0.73	1.65753	0.0821257	1	0.977411
72		01.20.17.09 metabolism of alkaloids	4	0.48	FFUJ_02287 FFUJ_05775 FFUJ_13763 FFUJ_10200	30	0.2	2.4	0.0830197	1	0.974328
73		20.09.14 cytoskeleton-dependent transport	6	0.72	FFUJ_00546 FFUJ_03891 FFUJ_02698 FFUJ_13349 FFUJ_13571 FFUJ_09407	55	0.37	1.94595	0.0841708	1	0.974306
74		01.01.11.03 metabolism of valine	4	0.48	FFUJ_00011 FFUJ_10041 FFUJ_11106 FFUJ_11994	31	0.2	2.4	0.0913255	1	1
75		20.01.27 drug/toxin transport	17	2.06	FFUJ_05045 FFUJ_04065 FFUJ_03755 FFUJ_13134 FFUJ_08029 FFUJ_06520 FFUJ_05516 FFUJ_08253 FFUJ_10047 FFUJ_09294 FFUJ_10770 FFUJ_10795 FFUJ_11416 FFUJ_11417 FFUJ_11445 FFUJ_11972 FFUJ_12095	218	1.47	1.40136	0.101233	1	1
76		16.13 C-compound binding	5	0.6	FFUJ_05118 FFUJ_02254 FFUJ_08253 FFUJ_10978 FFUJ_11339	45	0.3	2	0.103525	1	1
77		42.03 cytoplasm	1	0.12	FFUJ_13349	2	0.01	12	0.10829	1	1
78		20.01.17 nucleotide/nucleoside/nucleobase transport	4	0.48	FFUJ_06755 FFUJ_09191 FFUJ_10451 FFUJ_11163	33	0.22	2.18182	0.109062	1	1
79		01.20.35.01.01 metabolism of melanins	4	0.48	FFUJ_03813 FFUJ_13401 FFUJ_08160 FFUJ_11869	33	0.22	2.18182	0.109062	1	1
80		20.01.01.01.01 heavy metal ion transport (Cu+, Fe3+, etc.)	9	1.09	FFUJ_00014 FFUJ_13401 FFUJ_05517 FFUJ_05917 FFUJ_06495 FFUJ_05331 FFUJ_10733 FFUJ_11624 FFUJ_11738	102	0.68	1.60294	0.114724	1	1
81		14.13.04 lysosomal and vacuolar protein degradation	6	0.72	FFUJ_03465 FFUJ_12960 FFUJ_08927 FFUJ_13984 FFUJ_09542 FFUJ_10753	60	0.4	1.8	0.11585	1	1
82		01.05.06.07 C-2 compound and organic acid catabolism	5	0.6	FFUJ_00196 FFUJ_07325 FFUJ_12325 FFUJ_10810 FFUJ_11821	47	0.31	1.93548	0.119009	1	1
83		01.20.05 metabolism of acetic acid derivatives	7	0.84	FFUJ_03607 FFUJ_13148 FFUJ_12707 FFUJ_10934 FFUJ_10962 FFUJ_11233 FFUJ_12020	75	0.5	1.68	0.123407	1	1
84		32.07.05 detoxification by export	14	1.69	FFUJ_04065 FFUJ_03755 FFUJ_13134 FFUJ_08029 FFUJ_06520 FFUJ_05516 FFUJ_10047 FFUJ_09294 FFUJ_10770 FFUJ_10795 FFUJ_11416 FFUJ_11417 FFUJ_11445 FFUJ_11972	181	1.22	1.38525	0.133836	1	1
85		01.01.09.04.01 biosynthesis of phenylalanine	6	0.72	FFUJ_04138 FFUJ_13194 FFUJ_10688 FFUJ_10754 FFUJ_10907 FFUJ_11106	63	0.42	1.71429	0.137347	1	1
86		20.09 transport routes	87	10.5	FFUJ_01840 FFUJ_00605 FFUJ_00546 FFUJ_00288 FFUJ_00265 FFUJ_00202 FFUJ_00198 FFUJ_00187 FFUJ_00145 FFUJ_00045 FFUJ_00040 FFUJ_00014 FFUJ_05120 FFUJ_05045 FFUJ_04065 FFUJ_03891 FFUJ_03816 FFUJ_03764 FFUJ_03755 FFUJ_03747 FFUJ_04796 FFUJ_02179 FFUJ_02698 FFUJ_03390 FFUJ_03661 FFUJ_03671 FFUJ_03675 FFUJ_02307 FFUJ_13134 FFUJ_13349 FFUJ_13401 FFUJ_13571 FFUJ_06755 FFUJ_07731 FFUJ_05517 FFUJ_05835 FFU…	1395	9.41	1.11583	0.140459	1	1
87		01.01.11.04.01 biosynthesis of leucine	3	0.36	FFUJ_00011 FFUJ_10041 FFUJ_11994	24	0.16	2.25	0.146664	1	1
88		01.01.03.02.02 degradation of glutamate	3	0.36	FFUJ_00214 FFUJ_09201 FFUJ_11793	24	0.16	2.25	0.146664	1	1
89		14.13.04.02 vacuolar protein degradation	4	0.48	FFUJ_03465 FFUJ_08927 FFUJ_09542 FFUJ_10753	37	0.24	2	0.148633	1	1
90		01.20.01 metabolism of primary metabolic sugar derivatives	4	0.48	FFUJ_09702 FFUJ_11133 FFUJ_11211 FFUJ_11788	37	0.24	2	0.148633	1	1
91		10.03.01.01.07 G2 phase of mitotic cell cycle	1	0.12	FFUJ_04253	3	0.02	6	0.15796	1	1
92		02.16.13 acetate fermentation	1	0.12	FFUJ_07325	3	0.02	6	0.15796	1	1
93		02.16.09 mixed acid and butanediol fermentation	1	0.12	FFUJ_13964	3	0.02	6	0.15796	1	1
94		01.01 amino acid metabolism	50	6.06	FFUJ_02077 FFUJ_01743 FFUJ_01330 FFUJ_00261 FFUJ_00214 FFUJ_00199 FFUJ_00198 FFUJ_00011 FFUJ_04138 FFUJ_04036 FFUJ_04035 FFUJ_03940 FFUJ_03813 FFUJ_03785 FFUJ_02287 FFUJ_03660 FFUJ_12962 FFUJ_13194 FFUJ_06756 FFUJ_07858 FFUJ_05464 FFUJ_09088 FFUJ_09012 FFUJ_13806 FFUJ_12522 FFUJ_12536 FFUJ_10200 FFUJ_10041 FFUJ_09911 FFUJ_09446 FFUJ_09201 FFUJ_10034 FFUJ_10375 FFUJ_10668 FFUJ_10688 FFUJ_10754 FFU…	779	5.25	1.15429	0.162859	1	1
95		01.02.02 nitrogen metabolism	7	0.84	FFUJ_01743 FFUJ_03785 FFUJ_10041 FFUJ_10668 FFUJ_11074 FFUJ_11622 FFUJ_11994	81	0.54	1.55556	0.164264	1	1
96		01.05.03 polysaccharide metabolism	21	2.54	FFUJ_02081 FFUJ_01709 FFUJ_01447 FFUJ_05118 FFUJ_02254 FFUJ_03399 FFUJ_06855 FFUJ_07994 FFUJ_07811 FFUJ_05368 FFUJ_05909 FFUJ_06131 FFUJ_12497 FFUJ_12620 FFUJ_09437 FFUJ_10765 FFUJ_10858 FFUJ_10922 FFUJ_10978 FFUJ_11186 FFUJ_11626	301	2.03	1.25123	0.170091	1	1
97		01.01.11.02 metabolism of isoleucine	4	0.48	FFUJ_00011 FFUJ_10041 FFUJ_11106 FFUJ_11994	39	0.26	1.84615	0.170213	1	1
98		01.01.11.04.02 degradation of leucine	3	0.36	FFUJ_00011 FFUJ_10041 FFUJ_11994	26	0.17	2.11765	0.174055	1	1
99		16.21 complex cofactor/cosubstrate/vitamine binding	38	4.6	FFUJ_00261 FFUJ_00214 FFUJ_00212 FFUJ_00196 FFUJ_00011 FFUJ_03998 FFUJ_03785 FFUJ_02287 FFUJ_13148 FFUJ_06866 FFUJ_07157 FFUJ_07650 FFUJ_06774 FFUJ_05775 FFUJ_06099 FFUJ_06429 FFUJ_09088 FFUJ_08066 FFUJ_13964 FFUJ_12522 FFUJ_13976 FFUJ_10200 FFUJ_10041 FFUJ_09251 FFUJ_09201 FFUJ_09187 FFUJ_09702 FFUJ_10358 FFUJ_10668 FFUJ_10912 FFUJ_10962 FFUJ_11074 FFUJ_11106 FFUJ_11233 FFUJ_11622 FFUJ_11793 FFU…	585	3.94	1.16751	0.181418	1	1
100		01.01.09.01 metabolism of glycine	5	0.6	FFUJ_00261 FFUJ_13194 FFUJ_09088 FFUJ_10668 FFUJ_11622	55	0.37	1.62162	0.190426	1	1
101		01.01.09 metabolism of the cysteine - aromatic group	22	2.66	FFUJ_00261 FFUJ_00214 FFUJ_04138 FFUJ_03813 FFUJ_03785 FFUJ_12962 FFUJ_13194 FFUJ_05464 FFUJ_09088 FFUJ_12522 FFUJ_10200 FFUJ_09201 FFUJ_10034 FFUJ_10668 FFUJ_10688 FFUJ_10754 FFUJ_10907 FFUJ_11074 FFUJ_11106 FFUJ_11622 FFUJ_11869 FFUJ_12041	325	2.19	1.21461	0.199659	1	1
102		01.05.06 C-2 compound and organic acid metabolism	5	0.6	FFUJ_00196 FFUJ_07325 FFUJ_12325 FFUJ_10810 FFUJ_11821	56	0.37	1.62162	0.200264	1	1
103		30.05.01.18.01 TGF-beta-receptor signalling pathway	2	0.24	FFUJ_10962 FFUJ_11233	15	0.1	2.4	0.202096	1	1
104		01.05.09 aminosaccharide metabolism	6	0.72	FFUJ_02081 FFUJ_01709 FFUJ_05118 FFUJ_02521 FFUJ_05368 FFUJ_10978	71	0.47	1.53191	0.202618	1	1
105		20.09.16.01 Type I protein secretion system (ABC-type transport systems)	4	0.48	FFUJ_05045 FFUJ_09294 FFUJ_10795 FFUJ_11445	42	0.28	1.71429	0.204431	1	1
106		01.20.01.01 metabolism of secondary monosaccharides	1	0.12	FFUJ_09702	4	0.02	6	0.204867	1	1
107		01.03.01.01.03 xanthine catabolism	1	0.12	FFUJ_02287	4	0.02	6	0.204867	1	1
108		01.20.35 metabolism of secondary products derived from L-phenylalanine and L-tyrosine	7	0.84	FFUJ_03813 FFUJ_03592 FFUJ_13401 FFUJ_08160 FFUJ_10202 FFUJ_09390 FFUJ_11869	88	0.59	1.42373	0.218392	1	1
109		10.03.01.01.11 M phase	6	0.72	FFUJ_00588 FFUJ_00546 FFUJ_04253 FFUJ_02902 FFUJ_13571 FFUJ_07857	73	0.49	1.46939	0.220466	1	1
110		30.01.05.01.05 tyrosine kinase	2	0.24	FFUJ_04253 FFUJ_03130	17	0.11	2.18182	0.243983	1	1
111		10.03.04.09 nuclear migration	2	0.24	FFUJ_03891 FFUJ_13571	17	0.11	2.18182	0.243983	1	1
112		01.20.29 metabolism of secondary products derived from L-glutamic acid, L-proline and L-ornithine	2	0.24	FFUJ_00214 FFUJ_09201	17	0.11	2.18182	0.243983	1	1
113		01.01.09.06.02 degradation of tryptophan	2	0.24	FFUJ_03785 FFUJ_11074	17	0.11	2.18182	0.243983	1	1
114		32.05.01 resistance proteins	15	1.81	FFUJ_02087 FFUJ_00116 FFUJ_04796 FFUJ_13401 FFUJ_08029 FFUJ_06828 FFUJ_05510 FFUJ_09294 FFUJ_09254 FFUJ_10563 FFUJ_10795 FFUJ_11445 FFUJ_11264 FFUJ_11972 FFUJ_12095	220	1.48	1.22297	0.24522	1	1
115		34.05 cell motility	10	1.21	FFUJ_01066 FFUJ_00546 FFUJ_03891 FFUJ_02313 FFUJ_02698 FFUJ_13349 FFUJ_13571 FFUJ_06660 FFUJ_12655 FFUJ_09407	139	0.93	1.30108	0.246707	1	1
116		11.02.03.04.05 enhancer/silencer interaction	1	0.12	FFUJ_04917	5	0.03	4	0.249163	1	1
117		01.01.06.06.01.01 diaminopimelic acid pathway	2	0.24	FFUJ_00199 FFUJ_10375	18	0.12	2	0.265074	1	1
118		20.03.02.03.01 proton driven antiporter	4	0.48	FFUJ_12276 FFUJ_10971 FFUJ_11416 FFUJ_11417	48	0.32	1.5	0.277742	1	1
119		01.01.03.05.01 biosynthesis of arginine	3	0.36	FFUJ_04035 FFUJ_10375 FFUJ_11794	33	0.22	1.63636	0.278137	1	1
120		01.01.06.02.01 biosynthesis of asparagine	1	0.12	FFUJ_11793	6	0.04	3	0.290994	1	1
121		01.01.09.06 metabolism of tryptophan	4	0.48	FFUJ_03785 FFUJ_12522 FFUJ_10200 FFUJ_11074	50	0.33	1.45455	0.303103	1	1
122		01.20.05.11 metabolism of polyketides	3	0.36	FFUJ_12707 FFUJ_10934 FFUJ_12020	35	0.23	1.56522	0.309094	1	1
123		01.03.13 regulation of nucleotide/nucleoside/nucleobase metabolism	3	0.36	FFUJ_13806 FFUJ_10451 FFUJ_11163	35	0.23	1.56522	0.309094	1	1
124		32.01.05 heat shock response	4	0.48	FFUJ_14394 FFUJ_12702 FFUJ_09390 FFUJ_09249	51	0.34	1.41176	0.315881	1	1
125		34 INTERACTION WITH THE ENVIRONMENT	51	6.18	FFUJ_02081 FFUJ_01066 FFUJ_00806 FFUJ_00546 FFUJ_00014 FFUJ_04116 FFUJ_03891 FFUJ_05118 FFUJ_04796 FFUJ_02249 FFUJ_02254 FFUJ_02313 FFUJ_02698 FFUJ_02770 FFUJ_03656 FFUJ_13148 FFUJ_13349 FFUJ_13401 FFUJ_13571 FFUJ_06711 FFUJ_07650 FFUJ_08029 FFUJ_05368 FFUJ_05517 FFUJ_05660 FFUJ_05917 FFUJ_06036 FFUJ_06099 FFUJ_06495 FFUJ_06533 FFUJ_06547 FFUJ_06660 FFUJ_05331 FFUJ_08106 FFUJ_12276 FFUJ_12655 FFU…	853	5.75	1.07478	0.317017	1	1
126		34.01.01 homeostasis of cations	19	2.3	FFUJ_02081 FFUJ_00014 FFUJ_13401 FFUJ_08029 FFUJ_05368 FFUJ_05517 FFUJ_05917 FFUJ_06495 FFUJ_06533 FFUJ_05331 FFUJ_12276 FFUJ_09334 FFUJ_10733 FFUJ_10934 FFUJ_10971 FFUJ_11624 FFUJ_11738 FFUJ_11788 FFUJ_11972	302	2.03	1.133	0.324449	1	1
127		20.09.07.07 retrograde transport	1	0.12	FFUJ_11264	7	0.04	3	0.330498	1	1
128		32.05.05.01 toxins	3	0.36	FFUJ_05118 FFUJ_02254 FFUJ_05797	37	0.24	1.5	0.340152	1	1
129		01.02.02.09 catabolism of nitrogenous compounds	3	0.36	FFUJ_01743 FFUJ_10668 FFUJ_11622	37	0.24	1.5	0.340152	1	1
130		10.03.03 cytokinesis (cell division) /septum formation and hydrolysis	11	1.33	FFUJ_01447 FFUJ_00546 FFUJ_01327 FFUJ_04253 FFUJ_02599 FFUJ_02698 FFUJ_02902 FFUJ_07811 FFUJ_07857 FFUJ_05909 FFUJ_06036	169	1.14	1.16667	0.34127	1	1
131		20.03.22 transport ATPases	9	1.09	FFUJ_03764 FFUJ_03390 FFUJ_08029 FFUJ_06504 FFUJ_13865 FFUJ_09294 FFUJ_10795 FFUJ_11738 FFUJ_11972	136	0.91	1.1978	0.346216	1	1
132		34.03.03 regulation, generation and propagation of action potential	2	0.24	FFUJ_02770 FFUJ_10932	22	0.14	1.71429	0.348808	1	1
133		32.05.01.03 chemical agent resistance	5	0.6	FFUJ_13401 FFUJ_08029 FFUJ_11264 FFUJ_11972 FFUJ_12095	71	0.47	1.2766	0.361872	1	1
134		42.05 centrosome	1	0.12	FFUJ_00546	8	0.05	2.4	0.367803	1	1
135		01.01.06.01.02 degradation of aspartate	2	0.24	FFUJ_11074 FFUJ_11793	23	0.15	1.6	0.369309	1	1
136		20.01.01.01 cation transport (H+, Na+, K+, Ca2+ , NH4+, etc.)	17	2.06	FFUJ_00014 FFUJ_13401 FFUJ_06711 FFUJ_08029 FFUJ_05517 FFUJ_05917 FFUJ_06495 FFUJ_06504 FFUJ_05331 FFUJ_12276 FFUJ_10733 FFUJ_11189 FFUJ_10971 FFUJ_11624 FFUJ_11738 FFUJ_11788 FFUJ_11972	278	1.87	1.1016	0.380829	1	1
137		34.01 homeostasis	21	2.54	FFUJ_02081 FFUJ_00014 FFUJ_13401 FFUJ_08029 FFUJ_05368 FFUJ_05517 FFUJ_05660 FFUJ_05917 FFUJ_06099 FFUJ_06495 FFUJ_06533 FFUJ_05331 FFUJ_12276 FFUJ_09334 FFUJ_10733 FFUJ_10934 FFUJ_10971 FFUJ_11624 FFUJ_11738 FFUJ_11788 FFUJ_11972	348	2.34	1.08547	0.383813	1	1
138		16.21.08 Fe/S binding	3	0.36	FFUJ_02287 FFUJ_07157 FFUJ_06099	40	0.27	1.33333	0.386491	1	1
139		01.01.11.04 metabolism of leucine	3	0.36	FFUJ_00011 FFUJ_10041 FFUJ_11994	41	0.27	1.33333	0.401782	1	1
140		40.10.02.02.02 caspase activation	1	0.12	FFUJ_11264	9	0.06	2	0.403032	1	1
141		01.01.03.01.02 degradation of glutamine	1	0.12	FFUJ_11074	9	0.06	2	0.403032	1	1
142		01.20.37.01 metabolism of thioredoxin, glutaredoxin, glutathion	2	0.24	FFUJ_03940 FFUJ_10034	25	0.16	1.5	0.409495	1	1
143		16.21.05 FAD/FMN binding	11	1.33	FFUJ_00261 FFUJ_00212 FFUJ_06866 FFUJ_05775 FFUJ_06099 FFUJ_08066 FFUJ_13976 FFUJ_09187 FFUJ_10668 FFUJ_10912 FFUJ_11622	179	1.2	1.10833	0.412902	1	1
144		34.03.01 synaptic transmission	3	0.36	FFUJ_02770 FFUJ_13349 FFUJ_10932	42	0.28	1.28571	0.416963	1	1
145		34.11.03.03 chemotaxis	1	0.12	FFUJ_06711	10	0.06	2	0.4363	1	1
146		34.07.02 cell-matrix adhesion	1	0.12	FFUJ_00806	10	0.06	2	0.4363	1	1
147		16.21.11 thiamine pyrophosphate binding	1	0.12	FFUJ_11106	10	0.06	2	0.4363	1	1
148		01.20.37.03 metabolism of peptide antibiotics	1	0.12	FFUJ_10934	10	0.06	2	0.4363	1	1
149		32.01.03 osmotic and salt stress response	6	0.72	FFUJ_14394 FFUJ_07811 FFUJ_08106 FFUJ_12702 FFUJ_09390 FFUJ_09249	95	0.64	1.125	0.436515	1	1
150		01.20.35.01 metabolism of phenylpropanoids	5	0.6	FFUJ_03813 FFUJ_13401 FFUJ_08160 FFUJ_09390 FFUJ_11869	78	0.52	1.15385	0.440111	1	1
151		01.06.02.02 glycolipid metabolism	3	0.36	FFUJ_02081 FFUJ_05368 FFUJ_09253	44	0.29	1.24138	0.446925	1	1
152		01.01.09.01.01 biosynthesis of glycine	3	0.36	FFUJ_00261 FFUJ_13194 FFUJ_09088	44	0.29	1.24138	0.446925	1	1
153		32.10.09 degradation / modification of foreign (exogenous) ester compounds	2	0.24	FFUJ_02770 FFUJ_10932	27	0.18	1.33333	0.448384	1	1
154		30.05.01.18 transmembrane receptor protein serine/threonine kinase signalling pathways	2	0.24	FFUJ_10962 FFUJ_11233	27	0.18	1.33333	0.448384	1	1
155		34.03 membrane excitability	3	0.36	FFUJ_02770 FFUJ_13349 FFUJ_10932	45	0.3	1.2	0.461674	1	1
156		32.10.07 degradation / modification of foreign (exogenous) polysaccharides	2	0.24	FFUJ_08276 FFUJ_09911	28	0.18	1.33333	0.46728	1	1
157		01.05.09.07 aminosaccharide catabolism	2	0.24	FFUJ_02521 FFUJ_10978	28	0.18	1.33333	0.46728	1	1
158		34.01.03.05 homeostasis of chloride	1	0.12	FFUJ_05660	11	0.07	1.71429	0.467716	1	1
159		01.25.09 extracellular lignin degradation	1	0.12	FFUJ_13401	11	0.07	1.71429	0.467716	1	1
160		01.01.06.02 metabolism of asparagine	1	0.12	FFUJ_11793	11	0.07	1.71429	0.467716	1	1
161		20.09.16 cellular export and secretion	18	2.18	FFUJ_00198 FFUJ_05045 FFUJ_04065 FFUJ_03816 FFUJ_03764 FFUJ_03755 FFUJ_03390 FFUJ_13134 FFUJ_06520 FFUJ_05331 FFUJ_09334 FFUJ_09294 FFUJ_10770 FFUJ_11117 FFUJ_10795 FFUJ_11337 FFUJ_11445 FFUJ_11624	314	2.11	1.03318	0.484643	1	1
162		32.05.01.01 antibiotic resistance	1	0.12	FFUJ_05510	12	0.08	1.5	0.497383	1	1
163		02.13.01 anaerobic respiration	1	0.12	FFUJ_06099	12	0.08	1.5	0.497383	1	1
164		01.01.09.02.02 degradation of serine	1	0.12	FFUJ_11622	12	0.08	1.5	0.497383	1	1
165		30.05.02.24 G-protein coupled receptor signalling pathway	3	0.36	FFUJ_05460 FFUJ_10962 FFUJ_11233	48	0.32	1.125	0.504834	1	1
166		16.21.01 heme binding	5	0.6	FFUJ_03998 FFUJ_13148 FFUJ_06429 FFUJ_09251 FFUJ_10358	84	0.56	1.07143	0.505321	1	1
167		01.20.36 non-ribosomal peptide synthesis	2	0.24	FFUJ_12707 FFUJ_10934	31	0.2	1.2	0.521566	1	1
168		30.05.02.26 integrin receptor signalling pathway	1	0.12	FFUJ_03130	13	0.08	1.5	0.525399	1	1
169		01.05.11.07.02 anaerobic aromate catabolism	1	0.12	FFUJ_11106	13	0.08	1.5	0.525399	1	1
170		01.01.06.01.01 biosynthesis of aspartate	1	0.12	FFUJ_11793	13	0.08	1.5	0.525399	1	1
171		01.20.19.01 metabolism of porphyrins	2	0.24	FFUJ_13401 FFUJ_06774	32	0.21	1.14286	0.538819	1	1
172		01.01.06.01 metabolism of aspartate	2	0.24	FFUJ_11074 FFUJ_11793	32	0.21	1.14286	0.538819	1	1
173		16.17.05 sodium binding	1	0.12	FFUJ_06711	14	0.09	1.33333	0.551855	1	1
174		01.06.06.05 sesquiterpenes metabolism	1	0.12	FFUJ_11019	14	0.09	1.33333	0.551855	1	1
175		20.03.02.02.01 proton driven symporter	3	0.36	FFUJ_14069 FFUJ_12681 FFUJ_09334	52	0.35	1.02857	0.559445	1	1
176		40.01.03.01 regulation of directional cell growth	1	0.12	FFUJ_06036	15	0.1	1.2	0.576837	1	1
177		01.03.01.01 purine nucleotide /nucleoside/nucleobase catabolism	1	0.12	FFUJ_02287	15	0.1	1.2	0.576837	1	1
178		01.01.05.01.02 degradation of polyamines	1	0.12	FFUJ_02077	15	0.1	1.2	0.576837	1	1
179		32.07.09 detoxification by degradation	2	0.24	FFUJ_00196 FFUJ_10932	35	0.23	1.04348	0.58795	1	1
180		32.05.01.03.03 inorganic chemical agent resistance (e.g. heavy metals)	1	0.12	FFUJ_13401	16	0.1	1.2	0.600429	1	1
181		01.01.09.01.02 degradation of glycine	1	0.12	FFUJ_11622	16	0.1	1.2	0.600429	1	1
182		01.01.03.01 metabolism of glutamine	1	0.12	FFUJ_11074	16	0.1	1.2	0.600429	1	1
183		30.05.02.20 Wnt signalling pathway	1	0.12	FFUJ_06507	17	0.11	1.09091	0.622707	1	1
184		43.01.03.09 development of asco- basidio- or zygospore	9	1.09	FFUJ_03671 FFUJ_07811 FFUJ_06131 FFUJ_14001 FFUJ_13989 FFUJ_13979 FFUJ_10431 FFUJ_10753 FFUJ_11062	210	1.41	0.77305	1	1	1
185		43.01.03.06 hyphae formation	1	0.12	FFUJ_11202	23	0.15	0.8	1	1	1
186		43.01.03.05 budding, cell polarity and filament formation	7	0.84	FFUJ_00806 FFUJ_04253 FFUJ_07811 FFUJ_05673 FFUJ_06036 FFUJ_10699 FFUJ_11748	299	2.01	0.41791	1	1	1
187		42.29 bud / growth tip	1	0.12	FFUJ_00806	29	0.19	0.631579	1	1	1
188		42.25 vacuole or lysosome	3	0.36	FFUJ_02081 FFUJ_05368 FFUJ_13984	60	0.4	0.9	1	1	1
189		42.16 mitochondrion	7	0.84	FFUJ_00214 FFUJ_00196 FFUJ_05036 FFUJ_12325 FFUJ_12800 FFUJ_09201 FFUJ_10251	201	1.35	0.622222	1	1	1
190		42.10.03 organization of chromosome structure	3	0.36	FFUJ_02198 FFUJ_03130 FFUJ_10162	272	1.83	0.196721	1	1	1
191		42.10 nucleus	3	0.36	FFUJ_02198 FFUJ_03130 FFUJ_10162	313	2.11	0.170616	1	1	1
192		42.04.03 actin cytoskeleton	2	0.24	FFUJ_00806 FFUJ_06036	114	0.76	0.315789	1	1	1
193		42.04 cytoskeleton/structural proteins	13	1.57	FFUJ_00806 FFUJ_00546 FFUJ_01327 FFUJ_05036 FFUJ_04253 FFUJ_03891 FFUJ_02698 FFUJ_02902 FFUJ_13349 FFUJ_13571 FFUJ_07857 FFUJ_06036 FFUJ_11748	294	1.98	0.792929	1	1	1
194		42.02 eukaryotic plasma membrane	1	0.12	FFUJ_07650	25	0.16	0.75	1	1	1
195		42.01 cell wall	16	1.93	FFUJ_01447 FFUJ_00806 FFUJ_01327 FFUJ_07325 FFUJ_07994 FFUJ_07811 FFUJ_05673 FFUJ_06131 FFUJ_09437 FFUJ_09390 FFUJ_09906 FFUJ_10699 FFUJ_10922 FFUJ_11186 FFUJ_11339 FFUJ_11748	292	1.97	0.979695	1	1	1
196		42 BIOGENESIS OF CELLULAR COMPONENTS	39	4.72	FFUJ_02081 FFUJ_01447 FFUJ_00806 FFUJ_00546 FFUJ_00214 FFUJ_00196 FFUJ_01327 FFUJ_05036 FFUJ_04253 FFUJ_03891 FFUJ_02198 FFUJ_02698 FFUJ_02902 FFUJ_03130 FFUJ_13349 FFUJ_13571 FFUJ_07325 FFUJ_07650 FFUJ_07994 FFUJ_07811 FFUJ_07857 FFUJ_05368 FFUJ_05673 FFUJ_06036 FFUJ_06131 FFUJ_13984 FFUJ_12325 FFUJ_12800 FFUJ_10162 FFUJ_09437 FFUJ_09390 FFUJ_09201 FFUJ_09906 FFUJ_10251 FFUJ_10699 FFUJ_10922 FFU…	1208	8.15	0.579141	1	1	1
197		41.01.01 mating (fertilization)	1	0.12	FFUJ_01447	40	0.27	0.444444	1	1	1
198		41.01 fungal/microorganismic development	1	0.12	FFUJ_01447	104	0.7	0.171429	1	1	1
199		41 DEVELOPMENT (Systemic)	1	0.12	FFUJ_01447	104	0.7	0.171429	1	1	1
200		40.20 cell aging	2	0.24	FFUJ_05036 FFUJ_09253	43	0.29	0.827586	1	1	1
201		40.10.02.04 regulation of apoptosis	1	0.12	FFUJ_11264	20	0.13	0.923077	1	1	1
202		40.10.02.02 apoptotic program	1	0.12	FFUJ_11264	24	0.16	0.75	1	1	1
203		40.10.02 apoptosis (type I programmed cell death)	3	0.36	FFUJ_00806 FFUJ_06099 FFUJ_11264	141	0.95	0.378947	1	1	1
204		40.10 cell death	5	0.6	FFUJ_00806 FFUJ_05036 FFUJ_06099 FFUJ_09253 FFUJ_11264	157	1.05	0.571429	1	1	1
205		40.01.03.03 guidance of longitudinal cell extension (e.g. pollen tube guidance, axonal pathfinding)	4	0.48	FFUJ_01066 FFUJ_02313 FFUJ_06660 FFUJ_12655	74	0.49	0.979592	1	1	1
206		40.01.03 directional cell growth (morphogenesis)	7	0.84	FFUJ_01066 FFUJ_00806 FFUJ_02313 FFUJ_06036 FFUJ_06660 FFUJ_12655 FFUJ_10699	149	1	0.84	1	1	1
207		40.01 cell growth / morphogenesis	14	1.69	FFUJ_01066 FFUJ_00806 FFUJ_01327 FFUJ_04253 FFUJ_02313 FFUJ_05673 FFUJ_06036 FFUJ_06131 FFUJ_06660 FFUJ_09156 FFUJ_12655 FFUJ_10699 FFUJ_11552 FFUJ_11748	404	2.72	0.621324	1	1	1
208		40 CELL FATE	18	2.18	FFUJ_01066 FFUJ_00806 FFUJ_01327 FFUJ_05036 FFUJ_04253 FFUJ_02313 FFUJ_05673 FFUJ_06036 FFUJ_06099 FFUJ_06131 FFUJ_06660 FFUJ_09156 FFUJ_12655 FFUJ_09253 FFUJ_10699 FFUJ_11552 FFUJ_11748 FFUJ_11264	568	3.83	0.569191	1	1	1
209		34.11.03.13 osmosensing and response	2	0.24	FFUJ_07650 FFUJ_08106	66	0.44	0.545455	1	1	1
210		34.11.03 chemoperception and response	7	0.84	FFUJ_05118 FFUJ_04796 FFUJ_02254 FFUJ_06711 FFUJ_07650 FFUJ_08106 FFUJ_10978	143	0.96	0.875	1	1	1
211		34.11.01 photoperception and response	2	0.24	FFUJ_12800 FFUJ_10251	58	0.39	0.615385	1	1	1
212		34.11 cellular sensing and response to external stimulus	19	2.3	FFUJ_02081 FFUJ_04116 FFUJ_05118 FFUJ_04796 FFUJ_02249 FFUJ_02254 FFUJ_03656 FFUJ_13148 FFUJ_06711 FFUJ_07650 FFUJ_05368 FFUJ_05917 FFUJ_06547 FFUJ_08106 FFUJ_12800 FFUJ_10251 FFUJ_10331 FFUJ_10978 FFUJ_11339	357	2.41	0.954357	1	1	1
213		34.07 cell adhesion	2	0.24	FFUJ_00806 FFUJ_06036	43	0.29	0.827586	1	1	1
214		34.05.01 cell migration	4	0.48	FFUJ_01066 FFUJ_02313 FFUJ_06660 FFUJ_12655	90	0.6	0.8	1	1	1
215		34.01.03 homeostasis of anions	1	0.12	FFUJ_05660	37	0.24	0.5	1	1	1
216		34.01.01.03 homeostasis of protons	3	0.36	FFUJ_12276 FFUJ_09334 FFUJ_10971	66	0.44	0.818182	1	1	1
217		32.10 degradation / modification of foreign (exogenous) compounds	4	0.48	FFUJ_02770 FFUJ_08276 FFUJ_09911 FFUJ_10932	72	0.48	1	1	1	1
218		32.01.11 nutrient starvation response	1	0.12	FFUJ_10753	56	0.37	0.324324	1	1	1
219		32.01.09 DNA damage response	3	0.36	FFUJ_04116 FFUJ_07157 FFUJ_06507	145	0.97	0.371134	1	1	1
220		32.01.07 unfolded protein response (e.g. ER quality control)	1	0.12	FFUJ_11264	83	0.56	0.214286	1	1	1
221		32.01.01 oxidative stress response	7	0.84	FFUJ_00214 FFUJ_05036 FFUJ_14394 FFUJ_12702 FFUJ_09390 FFUJ_09249 FFUJ_09201	131	0.88	0.954545	1	1	1
222		32.01 stress response	21	2.54	FFUJ_02087 FFUJ_00214 FFUJ_05036 FFUJ_04116 FFUJ_04035 FFUJ_04796 FFUJ_03607 FFUJ_14394 FFUJ_07157 FFUJ_07811 FFUJ_06828 FFUJ_06507 FFUJ_08106 FFUJ_12702 FFUJ_09390 FFUJ_09254 FFUJ_09249 FFUJ_09201 FFUJ_10753 FFUJ_11794 FFUJ_11264	730	4.92	0.51626	1	1	1
223		30.07 regulation of signal transduction	1	0.12	FFUJ_13950	24	0.16	0.75	1	1	1
224		30.05.02 non-enzymatic receptor mediated signalling	5	0.6	FFUJ_03130 FFUJ_05460 FFUJ_06507 FFUJ_10962 FFUJ_11233	93	0.62	0.967742	1	1	1
225		30.05.01 receptor enzyme mediated signalling	3	0.36	FFUJ_08253 FFUJ_10962 FFUJ_11233	73	0.49	0.734694	1	1	1
226		30.05 transmembrane signal transduction	7	0.84	FFUJ_03130 FFUJ_06711 FFUJ_05460 FFUJ_06507 FFUJ_08253 FFUJ_10962 FFUJ_11233	199	1.34	0.626866	1	1	1
227		30.01.09.11 polyphosphoinositol mediated signal transduction	2	0.24	FFUJ_02902 FFUJ_07650	38	0.25	0.96	1	1	1
228		30.01.09 second messenger mediated signal transduction	2	0.24	FFUJ_02902 FFUJ_07650	106	0.71	0.338028	1	1	1
229		30.01.05.05.01 small GTPase mediated signal transduction	3	0.36	FFUJ_00806 FFUJ_02307 FFUJ_13950	100	0.67	0.537313	1	1	1
230		30.01.05.05 G-protein mediated signal transduction	3	0.36	FFUJ_00806 FFUJ_02307 FFUJ_13950	129	0.87	0.413793	1	1	1
231		30.01.05.01.06 serine/threonine kinase	3	0.36	FFUJ_04253 FFUJ_02902 FFUJ_03130	86	0.58	0.62069	1	1	1
232		30.01.05.01 protein kinase	4	0.48	FFUJ_01327 FFUJ_04253 FFUJ_02902 FFUJ_03130	154	1.03	0.466019	1	1	1
233		30.01.05 enzyme mediated signal transduction	7	0.84	FFUJ_00806 FFUJ_01327 FFUJ_04253 FFUJ_02902 FFUJ_03130 FFUJ_02307 FFUJ_13950	310	2.09	0.401914	1	1	1
234		30.01 cellular signalling	27	3.27	FFUJ_00806 FFUJ_00044 FFUJ_01327 FFUJ_04253 FFUJ_03824 FFUJ_02902 FFUJ_03130 FFUJ_03501 FFUJ_02307 FFUJ_06859 FFUJ_07427 FFUJ_07650 FFUJ_06774 FFUJ_06435 FFUJ_09069 FFUJ_13950 FFUJ_13764 FFUJ_12636 FFUJ_12730 FFUJ_10164 FFUJ_09197 FFUJ_10308 FFUJ_10740 FFUJ_11234 FFUJ_11554 FFUJ_11840 FFUJ_11264	604	4.07	0.80344	1	1	1
235		30 CELLULAR COMMUNICATION/SIGNAL TRANSDUCTION MECHANISM	33	4	FFUJ_00806 FFUJ_00044 FFUJ_01327 FFUJ_04253 FFUJ_03824 FFUJ_02902 FFUJ_03130 FFUJ_03501 FFUJ_02307 FFUJ_06711 FFUJ_06859 FFUJ_07427 FFUJ_07650 FFUJ_06774 FFUJ_05460 FFUJ_06435 FFUJ_06507 FFUJ_09069 FFUJ_08253 FFUJ_13950 FFUJ_13764 FFUJ_12636 FFUJ_12730 FFUJ_10164 FFUJ_09197 FFUJ_10308 FFUJ_10740 FFUJ_10962 FFUJ_11233 FFUJ_11234 FFUJ_11554 FFUJ_11840 FFUJ_11264	701	4.73	0.845666	1	1	1
236		20.09.18.09.01 endocytosis	3	0.36	FFUJ_02307 FFUJ_06495 FFUJ_13989	132	0.89	0.404494	1	1	1
237		20.09.18.09 vesicular cellular import	3	0.36	FFUJ_02307 FFUJ_06495 FFUJ_13989	132	0.89	0.404494	1	1	1
238		20.09.16.09.03 exocytosis	2	0.24	FFUJ_00198 FFUJ_11117	43	0.29	0.827586	1	1	1
239		20.09.16.09 vesicular cellular export	2	0.24	FFUJ_00198 FFUJ_11117	45	0.3	0.8	1	1	1
240		20.09.13 vacuolar/lysosomal transport	5	0.6	FFUJ_04796 FFUJ_06533 FFUJ_13989 FFUJ_12276 FFUJ_10971	166	1.12	0.535714	1	1	1
241		20.09.07.03 ER to Golgi transport	1	0.12	FFUJ_09253	75	0.5	0.24	1	1	1
242		20.09.07 vesicular transport (Golgi network, etc.)	6	0.72	FFUJ_00605 FFUJ_02698 FFUJ_09407 FFUJ_09253 FFUJ_11738 FFUJ_11264	269	1.81	0.39779	1	1	1
243		20.09.04 mitochondrial transport	2	0.24	FFUJ_13349 FFUJ_08106	124	0.83	0.289157	1	1	1
244		20.03.02.03 antiporter	4	0.48	FFUJ_12276 FFUJ_10971 FFUJ_11416 FFUJ_11417	77	0.51	0.941176	1	1	1
245		20.03.02.02 symporter	4	0.48	FFUJ_06711 FFUJ_14069 FFUJ_12681 FFUJ_09334	78	0.52	0.923077	1	1	1
246		20.03.02 carrier (electrochemical potential-driven transport)	8	0.96	FFUJ_06711 FFUJ_14069 FFUJ_12276 FFUJ_12681 FFUJ_09334 FFUJ_10971 FFUJ_11416 FFUJ_11417	153	1.03	0.932039	1	1	1
247		20.03.01.01 ion channels	1	0.12	FFUJ_11788	36	0.24	0.5	1	1	1
248		20.03.01 channel / pore class transport	1	0.12	FFUJ_11788	56	0.37	0.324324	1	1	1
249		20.01.15 electron transport	24	2.9	FFUJ_02077 FFUJ_01330 FFUJ_00261 FFUJ_00214 FFUJ_00212 FFUJ_00196 FFUJ_04138 FFUJ_04036 FFUJ_04027 FFUJ_02192 FFUJ_02287 FFUJ_03607 FFUJ_13148 FFUJ_08066 FFUJ_13976 FFUJ_09251 FFUJ_09201 FFUJ_09187 FFUJ_10358 FFUJ_10668 FFUJ_10754 FFUJ_10912 FFUJ_11622 FFUJ_11797	453	3.05	0.95082	1	1	1
250		20.01.10 protein transport	5	0.6	FFUJ_03891 FFUJ_02307 FFUJ_12960 FFUJ_10007 FFUJ_11264	246	1.66	0.361446	1	1	1
251		20.01.03.03 C4-dicarboxylate transport (e.g. malate, succinate, fumarate)	1	0.12	FFUJ_10609	19	0.12	1	1	1	1
252		20.01.03.01 sugar transport	3	0.36	FFUJ_14069 FFUJ_12681 FFUJ_11339	64	0.43	0.837209	1	1	1
253		20.01.01 ion transport	18	2.18	FFUJ_00014 FFUJ_13401 FFUJ_06711 FFUJ_07731 FFUJ_08029 FFUJ_05517 FFUJ_05917 FFUJ_06495 FFUJ_06504 FFUJ_05331 FFUJ_12276 FFUJ_10733 FFUJ_11189 FFUJ_10971 FFUJ_11624 FFUJ_11738 FFUJ_11788 FFUJ_11972	339	2.28	0.95614	1	1	1
254		18.02.09 regulator of transcription factor	2	0.24	FFUJ_00198 FFUJ_11117	111	0.74	0.324324	1	1	1
255		18.02.05 regulator of G-protein signalling	1	0.12	FFUJ_13950	26	0.17	0.705882	1	1	1
256		18.02.03 guanyl-nucleotide exchange factor (GEF)	1	0.12	FFUJ_13950	27	0.18	0.666667	1	1	1
257		18.02.01.01 enzyme activator	3	0.36	FFUJ_00588 FFUJ_12960 FFUJ_10007	146	0.98	0.367347	1	1	1
258		18.02.01 enzymatic activity regulation / enzyme regulator	4	0.48	FFUJ_00588 FFUJ_03130 FFUJ_12960 FFUJ_10007	324	2.18	0.220183	1	1	1
259		18.02 regulation of protein activity	9	1.09	FFUJ_00588 FFUJ_00198 FFUJ_04253 FFUJ_02902 FFUJ_03130 FFUJ_12960 FFUJ_13950 FFUJ_10007 FFUJ_11117	529	3.57	0.305322	1	1	1
260		18.01.07 regulation by binding / dissociation	1	0.12	FFUJ_13950	119	0.8	0.15	1	1	1
261		18.01.01 regulation by modification	3	0.36	FFUJ_04253 FFUJ_02902 FFUJ_03130	157	1.05	0.342857	1	1	1
262		18.01 regulation by	4	0.48	FFUJ_04253 FFUJ_02902 FFUJ_03130 FFUJ_13950	271	1.82	0.263736	1	1	1
263		18 REGULATION OF METABOLISM AND PROTEIN FUNCTION	9	1.09	FFUJ_00588 FFUJ_00198 FFUJ_04253 FFUJ_02902 FFUJ_03130 FFUJ_12960 FFUJ_13950 FFUJ_10007 FFUJ_11117	540	3.64	0.299451	1	1	1
264		16.21.07 NAD/NADP binding	12	1.45	FFUJ_00261 FFUJ_00214 FFUJ_00196 FFUJ_06866 FFUJ_07650 FFUJ_06774 FFUJ_13964 FFUJ_09201 FFUJ_09702 FFUJ_10962 FFUJ_11233 FFUJ_11795	284	1.91	0.759162	1	1	1
265		16.19.05 GTP binding	4	0.48	FFUJ_00806 FFUJ_02307 FFUJ_12730 FFUJ_10563	145	0.97	0.494845	1	1	1
266		16.19.03 ATP binding	26	3.15	FFUJ_00546 FFUJ_01327 FFUJ_05045 FFUJ_04917 FFUJ_04253 FFUJ_03891 FFUJ_02698 FFUJ_02902 FFUJ_03038 FFUJ_03130 FFUJ_13349 FFUJ_13571 FFUJ_06711 FFUJ_08029 FFUJ_06507 FFUJ_09052 FFUJ_13989 FFUJ_12694 FFUJ_10047 FFUJ_09705 FFUJ_09407 FFUJ_09294 FFUJ_10795 FFUJ_11590 FFUJ_11264 FFUJ_11972	672	4.53	0.695364	1	1	1
267		16.19 nucleotide/nucleoside/nucleobase binding	30	3.63	FFUJ_00806 FFUJ_00546 FFUJ_01327 FFUJ_05045 FFUJ_04917 FFUJ_04253 FFUJ_03891 FFUJ_02698 FFUJ_02902 FFUJ_03038 FFUJ_03130 FFUJ_02307 FFUJ_13349 FFUJ_13571 FFUJ_06711 FFUJ_08029 FFUJ_06507 FFUJ_09052 FFUJ_13989 FFUJ_12694 FFUJ_12730 FFUJ_10047 FFUJ_09705 FFUJ_09407 FFUJ_09294 FFUJ_10563 FFUJ_10795 FFUJ_11590 FFUJ_11264 FFUJ_11972	896	6.04	0.600993	1	1	1
268		16.17.09 heavy metal binding (Cu, Fe, Zn)	21	2.54	FFUJ_00286 FFUJ_00014 FFUJ_03813 FFUJ_02287 FFUJ_03607 FFUJ_13148 FFUJ_13194 FFUJ_06782 FFUJ_05917 FFUJ_06099 FFUJ_06533 FFUJ_13964 FFUJ_09251 FFUJ_09702 FFUJ_10358 FFUJ_10375 FFUJ_11623 FFUJ_11738 FFUJ_11776 FFUJ_11869 FFUJ_11264	540	3.64	0.697802	1	1	1
269		16.17.07 magnesium binding	5	0.6	FFUJ_04253 FFUJ_03130 FFUJ_12962 FFUJ_05464 FFUJ_11106	132	0.89	0.674157	1	1	1
270		16.17.01 calcium binding	5	0.6	FFUJ_03501 FFUJ_12962 FFUJ_05464 FFUJ_13950 FFUJ_10162	98	0.66	0.909091	1	1	1
271		16.17 metal binding	35	4.24	FFUJ_00286 FFUJ_00014 FFUJ_04917 FFUJ_04253 FFUJ_03813 FFUJ_02287 FFUJ_03130 FFUJ_03501 FFUJ_03607 FFUJ_12962 FFUJ_13148 FFUJ_13194 FFUJ_06711 FFUJ_06782 FFUJ_07036 FFUJ_07157 FFUJ_05464 FFUJ_05917 FFUJ_06099 FFUJ_06533 FFUJ_13964 FFUJ_13950 FFUJ_10162 FFUJ_09251 FFUJ_09702 FFUJ_10358 FFUJ_10375 FFUJ_11106 FFUJ_11133 FFUJ_11623 FFUJ_11738 FFUJ_11776 FFUJ_11869 FFUJ_11225 FFUJ_11264	826	5.57	0.761221	1	1	1
272		16.09 lipid binding	2	0.24	FFUJ_00286 FFUJ_11264	73	0.49	0.489796	1	1	1
273		16.07 structural protein binding	2	0.24	FFUJ_11133 FFUJ_11211	61	0.41	0.585366	1	1	1
274		16.03.03 RNA binding	2	0.24	FFUJ_12800 FFUJ_10251	344	2.32	0.103448	1	1	1
275		16.03.01 DNA binding	11	1.33	FFUJ_00507 FFUJ_04917 FFUJ_02310 FFUJ_03038 FFUJ_03660 FFUJ_13571 FFUJ_07157 FFUJ_06507 FFUJ_09052 FFUJ_12536 FFUJ_10866	507	3.42	0.388889	1	1	1
276		16.03 nucleic acid binding	13	1.57	FFUJ_00507 FFUJ_04917 FFUJ_02310 FFUJ_03038 FFUJ_03660 FFUJ_13571 FFUJ_07157 FFUJ_06507 FFUJ_09052 FFUJ_12536 FFUJ_12800 FFUJ_10251 FFUJ_10866	869	5.86	0.267918	1	1	1
277		16.01 protein binding	36	4.36	FFUJ_02081 FFUJ_01709 FFUJ_01066 FFUJ_00806 FFUJ_00588 FFUJ_00546 FFUJ_04917 FFUJ_04253 FFUJ_03891 FFUJ_02313 FFUJ_02698 FFUJ_02902 FFUJ_02307 FFUJ_12960 FFUJ_13349 FFUJ_13571 FFUJ_07857 FFUJ_05368 FFUJ_06036 FFUJ_06507 FFUJ_06660 FFUJ_13989 FFUJ_13984 FFUJ_13950 FFUJ_12655 FFUJ_12800 FFUJ_10007 FFUJ_09407 FFUJ_10251 FFUJ_10932 FFUJ_10962 FFUJ_11133 FFUJ_11211 FFUJ_11233 FFUJ_11788 FFUJ_11264	1680	11.3	0.385841	1	1	1
278		16 PROTEIN WITH BINDING FUNCTION OR COFACTOR REQUIREMENT (structural or catalytic)	119	14.4	FFUJ_02081 FFUJ_01709 FFUJ_01066 FFUJ_00806 FFUJ_00588 FFUJ_00546 FFUJ_00507 FFUJ_00286 FFUJ_00261 FFUJ_00214 FFUJ_00212 FFUJ_00196 FFUJ_00014 FFUJ_00011 FFUJ_01327 FFUJ_05045 FFUJ_04917 FFUJ_04253 FFUJ_03998 FFUJ_03891 FFUJ_03813 FFUJ_03785 FFUJ_05118 FFUJ_02254 FFUJ_02287 FFUJ_02310 FFUJ_02313 FFUJ_02698 FFUJ_02902 FFUJ_03038 FFUJ_03130 FFUJ_03501 FFUJ_03607 FFUJ_03660 FFUJ_02307 FFUJ_12960 FFU…	3365	22.7	0.634361	1	1	1
279		14.13.01.01 proteasomal degradation (ubiquitin/proteasomal pathway)	3	0.36	FFUJ_00588 FFUJ_13989 FFUJ_11264	175	1.18	0.305085	1	1	1
280		14.13.01 cytoplasmic and nuclear protein degradation	11	1.33	FFUJ_00588 FFUJ_03465 FFUJ_03501 FFUJ_12960 FFUJ_08927 FFUJ_13989 FFUJ_12800 FFUJ_09542 FFUJ_10251 FFUJ_10753 FFUJ_11264	313	2.11	0.630332	1	1	1
281		14.13 protein/peptide degradation	21	2.54	FFUJ_00588 FFUJ_00286 FFUJ_03785 FFUJ_03465 FFUJ_03501 FFUJ_03656 FFUJ_12960 FFUJ_06533 FFUJ_06662 FFUJ_08927 FFUJ_13989 FFUJ_13984 FFUJ_12688 FFUJ_12733 FFUJ_12800 FFUJ_10007 FFUJ_09542 FFUJ_10251 FFUJ_10753 FFUJ_11225 FFUJ_11264	472	3.18	0.798742	1	1	1
282		14.10 assembly of protein complexes	3	0.36	FFUJ_13989 FFUJ_11133 FFUJ_11211	279	1.88	0.191489	1	1	1
283		14.07.11 protein processing (proteolytic)	6	0.72	FFUJ_01652 FFUJ_03465 FFUJ_03656 FFUJ_08927 FFUJ_13984 FFUJ_12688	155	1.04	0.692308	1	1	1
284		14.07.09 posttranslational modification of amino acids (e.g. hydroxylation, methylation)	1	0.12	FFUJ_10162	57	0.38	0.315789	1	1	1
285		14.07.07 modification by ubiquitin-related proteins	1	0.12	FFUJ_00588	47	0.31	0.387097	1	1	1
286		14.07.05 modification by ubiquitination, deubiquitination	3	0.36	FFUJ_00588 FFUJ_13989 FFUJ_11264	142	0.95	0.378947	1	1	1
287		14.07.04 modification by acetylation, deacetylation	1	0.12	FFUJ_02198	81	0.54	0.222222	1	1	1
288		14.07.03 modification by phosphorylation, dephosphorylation, autophosphorylation	4	0.48	FFUJ_01327 FFUJ_04253 FFUJ_02902 FFUJ_03130	273	1.84	0.26087	1	1	1
289		14.07.02.02 N-directed glycosylation, deglycosylation	2	0.24	FFUJ_02521 FFUJ_05673	49	0.33	0.727273	1	1	1
290		14.07.02.01 O-directed glycosylation, deglycosylation	1	0.12	FFUJ_05731	18	0.12	1	1	1	1
291		14.07.02 modification with sugar residues (e.g. glycosylation, deglycosylation)	3	0.36	FFUJ_02521 FFUJ_05673 FFUJ_05731	92	0.62	0.580645	1	1	1
292		14.07.01 modification with fatty acids (e.g. myristylation, palmitylation, farnesylation)	1	0.12	FFUJ_09252	47	0.31	0.387097	1	1	1
293		14.07 protein modification	22	2.66	FFUJ_01652 FFUJ_00588 FFUJ_01327 FFUJ_04253 FFUJ_02198 FFUJ_02521 FFUJ_02902 FFUJ_03130 FFUJ_03465 FFUJ_03656 FFUJ_12960 FFUJ_05673 FFUJ_05731 FFUJ_08927 FFUJ_13989 FFUJ_13984 FFUJ_12688 FFUJ_10162 FFUJ_09252 FFUJ_10753 FFUJ_11225 FFUJ_11264	900	6.07	0.438221	1	1	1
294		14.04 protein targeting, sorting and translocation	3	0.36	FFUJ_06533 FFUJ_09253 FFUJ_11264	322	2.17	0.165899	1	1	1
295		14 PROTEIN FATE (folding, modification, destination)	35	4.24	FFUJ_01652 FFUJ_00588 FFUJ_00286 FFUJ_01327 FFUJ_04253 FFUJ_03785 FFUJ_02198 FFUJ_02521 FFUJ_02902 FFUJ_03130 FFUJ_03465 FFUJ_03501 FFUJ_03656 FFUJ_12960 FFUJ_05673 FFUJ_05731 FFUJ_06533 FFUJ_06662 FFUJ_08927 FFUJ_13989 FFUJ_13984 FFUJ_12688 FFUJ_12733 FFUJ_12800 FFUJ_10162 FFUJ_10007 FFUJ_09542 FFUJ_09253 FFUJ_09252 FFUJ_10251 FFUJ_10753 FFUJ_11133 FFUJ_11211 FFUJ_11225 FFUJ_11264	1543	10.4	0.407692	1	1	1
296		12.07 translational control	1	0.12	FFUJ_09052	90	0.6	0.2	1	1	1
297		12 PROTEIN SYNTHESIS	1	0.12	FFUJ_09052	452	3.05	0.0393443	1	1	1
298		11.04.03.01 splicing	3	0.36	FFUJ_03038 FFUJ_12800 FFUJ_10251	238	1.6	0.225	1	1	1
299		11.04.03 mRNA processing (splicing, 5^-, 3^-end processing)	4	0.48	FFUJ_03038 FFUJ_12800 FFUJ_10251 FFUJ_11552	301	2.03	0.236453	1	1	1
300		11.04.02 tRNA processing	1	0.12	FFUJ_09052	59	0.39	0.307692	1	1	1
301		11.04.01 rRNA processing	1	0.12	FFUJ_03038	191	1.28	0.09375	1	1	1
302		11.04 RNA processing	5	0.6	FFUJ_03038 FFUJ_09052 FFUJ_12800 FFUJ_10251 FFUJ_11552	470	3.17	0.189274	1	1	1
303		11.02.03.04.01 transcription activation	7	0.84	FFUJ_00507 FFUJ_03660 FFUJ_09161 FFUJ_13806 FFUJ_12536 FFUJ_10669 FFUJ_14116	245	1.65	0.509091	1	1	1
304		11.02.03.04 transcriptional control	17	2.06	FFUJ_00507 FFUJ_00198 FFUJ_00042 FFUJ_04917 FFUJ_02310 FFUJ_03660 FFUJ_14385 FFUJ_09161 FFUJ_13806 FFUJ_12536 FFUJ_10162 FFUJ_10669 FFUJ_10866 FFUJ_10963 FFUJ_11117 FFUJ_11776 FFUJ_14116	886	5.98	0.344482	1	1	1
305		11.02.03.01 general transcription activities	3	0.36	FFUJ_00198 FFUJ_13806 FFUJ_11117	203	1.37	0.262774	1	1	1
306		11.02.03 mRNA synthesis	17	2.06	FFUJ_00507 FFUJ_00198 FFUJ_00042 FFUJ_04917 FFUJ_02310 FFUJ_03660 FFUJ_14385 FFUJ_09161 FFUJ_13806 FFUJ_12536 FFUJ_10162 FFUJ_10669 FFUJ_10866 FFUJ_10963 FFUJ_11117 FFUJ_11776 FFUJ_14116	1004	6.77	0.304284	1	1	1
307		11.02.02 tRNA synthesis	1	0.12	FFUJ_09052	57	0.38	0.315789	1	1	1
308		11.02 RNA synthesis	19	2.3	FFUJ_00507 FFUJ_00198 FFUJ_00042 FFUJ_04917 FFUJ_02310 FFUJ_03038 FFUJ_03660 FFUJ_14385 FFUJ_09052 FFUJ_09161 FFUJ_13806 FFUJ_12536 FFUJ_10162 FFUJ_10669 FFUJ_10866 FFUJ_10963 FFUJ_11117 FFUJ_11776 FFUJ_14116	1091	7.36	0.3125	1	1	1
309		11 TRANSCRIPTION	22	2.66	FFUJ_00507 FFUJ_00198 FFUJ_00042 FFUJ_04917 FFUJ_02310 FFUJ_03038 FFUJ_03660 FFUJ_14385 FFUJ_09052 FFUJ_09161 FFUJ_13806 FFUJ_12536 FFUJ_12800 FFUJ_10162 FFUJ_10251 FFUJ_10669 FFUJ_10866 FFUJ_10963 FFUJ_11117 FFUJ_11552 FFUJ_11776 FFUJ_14116	1378	9.3	0.286022	1	1	1
310		10.03.04.05 chromosome segregation/division	2	0.24	FFUJ_04253 FFUJ_13349	61	0.41	0.585366	1	1	1
311		10.03.04 nuclear and chromosomal cycle	4	0.48	FFUJ_04253 FFUJ_03891 FFUJ_13349 FFUJ_13571	110	0.74	0.648649	1	1	1
312		10.03.02 meiosis	2	0.24	FFUJ_01327 FFUJ_04253	125	0.84	0.285714	1	1	1
313		10.03.01.03 cell cycle checkpoints (checkpoints of morphogenesis, DNA-damage,-replication, mitotic phase and spindle)	3	0.36	FFUJ_00588 FFUJ_01327 FFUJ_07857	77	0.51	0.705882	1	1	1
314		10.03.01.01.03 G1/S transition of mitotic cell cycle	2	0.24	FFUJ_10041 FFUJ_11994	47	0.31	0.774194	1	1	1
315		10.03.01.01 mitotic cell cycle	8	0.96	FFUJ_00588 FFUJ_00546 FFUJ_04253 FFUJ_02902 FFUJ_13571 FFUJ_07857 FFUJ_10041 FFUJ_11994	194	1.3	0.738462	1	1	1
316		10.03.01 mitotic cell cycle and cell cycle control	18	2.18	FFUJ_00806 FFUJ_00588 FFUJ_00546 FFUJ_01327 FFUJ_05036 FFUJ_04253 FFUJ_03891 FFUJ_02902 FFUJ_03130 FFUJ_13371 FFUJ_13571 FFUJ_07857 FFUJ_13950 FFUJ_10041 FFUJ_10962 FFUJ_11233 FFUJ_11994 FFUJ_11264	527	3.55	0.614085	1	1	1
317		10.03 cell cycle	25	3.03	FFUJ_01447 FFUJ_00806 FFUJ_00588 FFUJ_00546 FFUJ_01327 FFUJ_05036 FFUJ_04253 FFUJ_03891 FFUJ_02599 FFUJ_02698 FFUJ_02902 FFUJ_03130 FFUJ_13349 FFUJ_13371 FFUJ_13571 FFUJ_07811 FFUJ_07857 FFUJ_05909 FFUJ_06036 FFUJ_13950 FFUJ_10041 FFUJ_10962 FFUJ_11233 FFUJ_11994 FFUJ_11264	729	4.92	0.615854	1	1	1
318		10.01.09.05 DNA conformation modification (e.g. chromatin)	5	0.6	FFUJ_04917 FFUJ_02198 FFUJ_03130 FFUJ_10162 FFUJ_11776	292	1.97	0.304569	1	1	1
319		10.01.09 DNA restriction or modification	5	0.6	FFUJ_04917 FFUJ_02198 FFUJ_03130 FFUJ_10162 FFUJ_11776	299	2.01	0.298507	1	1	1
320		10.01.05.03 DNA recombination	1	0.12	FFUJ_03038	118	0.79	0.151899	1	1	1
321		10.01.05.01 DNA repair	4	0.48	FFUJ_03038 FFUJ_07157 FFUJ_06507 FFUJ_11264	266	1.79	0.268156	1	1	1
322		10.01.05 DNA recombination and DNA repair	4	0.48	FFUJ_03038 FFUJ_07157 FFUJ_06507 FFUJ_11264	310	2.09	0.229665	1	1	1
323		10.01.03.05 extension/ polymerization activity	1	0.12	FFUJ_03038	46	0.31	0.387097	1	1	1
324		10.01.03.03 ori recognition and priming complex formation	1	0.12	FFUJ_04917	23	0.15	0.8	1	1	1
325		10.01.03 DNA synthesis and replication	2	0.24	FFUJ_04917 FFUJ_03038	151	1.01	0.237624	1	1	1
326		10.01.02 DNA topology	2	0.24	FFUJ_03038 FFUJ_09052	102	0.68	0.352941	1	1	1
327		10.01 DNA processing	10	1.21	FFUJ_04917 FFUJ_02198 FFUJ_03038 FFUJ_03130 FFUJ_07157 FFUJ_06507 FFUJ_09052 FFUJ_10162 FFUJ_11776 FFUJ_11264	620	4.18	0.289474	1	1	1
328		10 CELL CYCLE AND DNA PROCESSING	33	4	FFUJ_01447 FFUJ_00806 FFUJ_00588 FFUJ_00546 FFUJ_01327 FFUJ_05036 FFUJ_04917 FFUJ_04253 FFUJ_03891 FFUJ_02198 FFUJ_02599 FFUJ_02698 FFUJ_02902 FFUJ_03038 FFUJ_03130 FFUJ_13349 FFUJ_13371 FFUJ_13571 FFUJ_07157 FFUJ_07811 FFUJ_07857 FFUJ_05909 FFUJ_06036 FFUJ_06507 FFUJ_09052 FFUJ_13950 FFUJ_10162 FFUJ_10041 FFUJ_10962 FFUJ_11233 FFUJ_11776 FFUJ_11994 FFUJ_11264	1130	7.62	0.524934	1	1	1
329		02.25 oxidation of fatty acids	4	0.48	FFUJ_02192 FFUJ_08066 FFUJ_10735 FFUJ_10933	72	0.48	1	1	1	1
330		02.19 metabolism of energy reserves (e.g. glycogen, trehalose)	3	0.36	FFUJ_06131 FFUJ_09063 FFUJ_10557	61	0.41	0.878049	1	1	1
331		02.16.01 alcohol fermentation	4	0.48	FFUJ_00196 FFUJ_12325 FFUJ_10810 FFUJ_11821	74	0.49	0.979592	1	1	1
332		02.16 fermentation	6	0.72	FFUJ_00196 FFUJ_07325 FFUJ_13964 FFUJ_12325 FFUJ_10810 FFUJ_11821	139	0.93	0.774194	1	1	1
333		02.13.03 aerobic respiration	2	0.24	FFUJ_07036 FFUJ_11820	111	0.74	0.324324	1	1	1
334		02.13 respiration	6	0.72	FFUJ_00196 FFUJ_05036 FFUJ_07036 FFUJ_06099 FFUJ_12325 FFUJ_11820	201	1.35	0.533333	1	1	1
335		02.11.05 accessory proteins of electron transport and membrane-associated energy conservation	1	0.12	FFUJ_11264	52	0.35	0.342857	1	1	1
336		02.11 electron transport and membrane-associated energy conservation	6	0.72	FFUJ_00196 FFUJ_06866 FFUJ_08066 FFUJ_09187 FFUJ_10912 FFUJ_11264	178	1.2	0.6	1	1	1
337		02.10 tricarboxylic-acid pathway (citrate cycle, Krebs cycle, TCA cycle)	2	0.24	FFUJ_06866 FFUJ_07325	63	0.42	0.571429	1	1	1
338		02.07 pentose-phosphate pathway	3	0.36	FFUJ_09200 FFUJ_10962 FFUJ_11233	75	0.5	0.72	1	1	1
339		02.01.03 regulation of glycolysis and gluconeogenesis	1	0.12	FFUJ_03671	20	0.13	0.923077	1	1	1
340		02 ENERGY	39	4.72	FFUJ_00546 FFUJ_00196 FFUJ_05036 FFUJ_02192 FFUJ_02698 FFUJ_03592 FFUJ_03671 FFUJ_13349 FFUJ_13571 FFUJ_14394 FFUJ_06866 FFUJ_07036 FFUJ_07325 FFUJ_06099 FFUJ_06131 FFUJ_09063 FFUJ_08066 FFUJ_13964 FFUJ_13805 FFUJ_12325 FFUJ_12702 FFUJ_10202 FFUJ_09407 FFUJ_09390 FFUJ_09249 FFUJ_09200 FFUJ_09187 FFUJ_10557 FFUJ_10735 FFUJ_10810 FFUJ_10858 FFUJ_10912 FFUJ_10933 FFUJ_10962 FFUJ_11233 FFUJ_11623 FFU…	723	4.88	0.967213	1	1	1
341		01.25 extracellular metabolism	1	0.12	FFUJ_13401	72	0.48	0.25	1	1	1
342		01.20.70 regulation of secondary metabolism	2	0.24	FFUJ_09161 FFUJ_09240	103	0.69	0.347826	1	1	1
343		01.20.37 metabolism of peptide derived compounds	3	0.36	FFUJ_03940 FFUJ_10034 FFUJ_10934	58	0.39	0.923077	1	1	1
344		01.20.33 metabolism of secondary products derived from L-tryptophan	1	0.12	FFUJ_11074	19	0.12	1	1	1	1
345		01.20.19 metabolism of secondary products derived from glycine, L-serine and L-alanine	2	0.24	FFUJ_13401 FFUJ_06774	40	0.27	0.888889	1	1	1
346		01.20.15 metabolism of derivatives of dehydroquinic acid, shikimic acid and chorismic acid	1	0.12	FFUJ_08160	41	0.27	0.444444	1	1	1
347		01.07.01 biosynthesis of vitamins, cofactors, and prosthetic groups	11	1.33	FFUJ_02077 FFUJ_03940 FFUJ_03785 FFUJ_03747 FFUJ_14394 FFUJ_07325 FFUJ_09088 FFUJ_12702 FFUJ_09390 FFUJ_09249 FFUJ_11074	206	1.39	0.956835	1	1	1
348		01.07 metabolism of vitamins, cofactors, and prosthetic groups	16	1.93	FFUJ_02077 FFUJ_03940 FFUJ_03785 FFUJ_03747 FFUJ_02287 FFUJ_13194 FFUJ_14394 FFUJ_07325 FFUJ_09088 FFUJ_12702 FFUJ_12800 FFUJ_09390 FFUJ_09249 FFUJ_09702 FFUJ_10251 FFUJ_11074	392	2.64	0.731061	1	1	1
349		01.06.10 regulation of lipid, fatty acid and isoprenoid metabolism	1	0.12	FFUJ_09252	42	0.28	0.428571	1	1	1
350		01.06.06.11 tetracyclic and pentacyclic triterpenes (cholesterin, steroids and hopanoids) metabolism	6	0.72	FFUJ_13148 FFUJ_08253 FFUJ_12800 FFUJ_09251 FFUJ_10251 FFUJ_10358	149	1	0.72	1	1	1
351		01.06.06 isoprenoid metabolism	9	1.09	FFUJ_03998 FFUJ_13148 FFUJ_06429 FFUJ_08253 FFUJ_12800 FFUJ_09251 FFUJ_10251 FFUJ_10358 FFUJ_11019	195	1.31	0.832061	1	1	1
352		01.06.05 fatty acid metabolism	11	1.33	FFUJ_02192 FFUJ_13148 FFUJ_08160 FFUJ_08066 FFUJ_13971 FFUJ_12694 FFUJ_12750 FFUJ_10933 FFUJ_10962 FFUJ_11233 FFUJ_11590	198	1.33	1	1	1	1
353		01.06.02.01 phospholipid metabolism	4	0.48	FFUJ_02081 FFUJ_05368 FFUJ_12694 FFUJ_11590	132	0.89	0.539326	1	1	1
354		01.06.02 membrane lipid metabolism	5	0.6	FFUJ_02081 FFUJ_05368 FFUJ_12694 FFUJ_09253 FFUJ_11590	164	1.1	0.545455	1	1	1
355		01.06 lipid, fatty acid and isoprenoid metabolism	46	5.57	FFUJ_02081 FFUJ_00214 FFUJ_00196 FFUJ_03998 FFUJ_03940 FFUJ_03773 FFUJ_02125 FFUJ_02192 FFUJ_02267 FFUJ_02770 FFUJ_03607 FFUJ_13148 FFUJ_06972 FFUJ_07325 FFUJ_06774 FFUJ_05368 FFUJ_06429 FFUJ_06521 FFUJ_08253 FFUJ_08160 FFUJ_08106 FFUJ_08066 FFUJ_13984 FFUJ_13971 FFUJ_12678 FFUJ_12694 FFUJ_12750 FFUJ_12800 FFUJ_10194 FFUJ_09334 FFUJ_09253 FFUJ_09252 FFUJ_09251 FFUJ_09201 FFUJ_10251 FFUJ_10358 FFU…	1001	6.75	0.825185	1	1	1
356		01.05.25 regulation of C-compound and carbohydrate metabolism	5	0.6	FFUJ_00806 FFUJ_03671 FFUJ_06547 FFUJ_11339 FFUJ_14116	245	1.65	0.363636	1	1	1
357		01.05.13.03 tetrahydrofolate-dependent C-1-transfer	1	0.12	FFUJ_11622	18	0.12	1	1	1	1
358		01.05.13.01 S-adenosyl-methionine - homocysteine cycle	2	0.24	FFUJ_13969 FFUJ_11074	39	0.26	0.923077	1	1	1
359		01.05.13 transfer of activated C-1 groups	3	0.36	FFUJ_13969 FFUJ_11074 FFUJ_11622	90	0.6	0.6	1	1	1
360		01.05.11.07.01 aerobic aromate catabolism	4	0.48	FFUJ_13401 FFUJ_12678 FFUJ_10248 FFUJ_12041	101	0.68	0.705882	1	1	1
361		01.05.11.07 aromate catabolism	5	0.6	FFUJ_13401 FFUJ_12678 FFUJ_10248 FFUJ_11106 FFUJ_12041	103	0.69	0.869565	1	1	1
362		01.05.11 aromate metabolism	5	0.6	FFUJ_13401 FFUJ_12678 FFUJ_10248 FFUJ_11106 FFUJ_12041	131	0.88	0.681818	1	1	1
363		01.05.09.04 aminosaccharide anabolism	1	0.12	FFUJ_02521	42	0.28	0.428571	1	1	1
364		01.05.03.03.04 chitin anabolism	1	0.12	FFUJ_05909	18	0.12	1	1	1	1
365		01.05.02.07 sugar, glucoside, polyol and carboxylate catabolism	14	1.69	FFUJ_01447 FFUJ_03399 FFUJ_02370 FFUJ_07650 FFUJ_09063 FFUJ_13964 FFUJ_13805 FFUJ_12590 FFUJ_10191 FFUJ_09702 FFUJ_10765 FFUJ_10858 FFUJ_11626 FFUJ_11788	261	1.76	0.960227	1	1	1
366		01.05.02.04 sugar, glucoside, polyol and carboxylate anabolism	5	0.6	FFUJ_09063 FFUJ_13964 FFUJ_12590 FFUJ_10191 FFUJ_09702	105	0.7	0.857143	1	1	1
367		01.05.02 sugar, glucoside, polyol and carboxylate metabolism	17	2.06	FFUJ_01447 FFUJ_05118 FFUJ_02254 FFUJ_03399 FFUJ_02370 FFUJ_07650 FFUJ_09063 FFUJ_13964 FFUJ_13805 FFUJ_12590 FFUJ_10191 FFUJ_09702 FFUJ_10765 FFUJ_10858 FFUJ_10978 FFUJ_11626 FFUJ_11788	347	2.34	0.880342	1	1	1
368		01.05 C-compound and carbohydrate metabolism	93	11.2	FFUJ_02081 FFUJ_02077 FFUJ_01709 FFUJ_01447 FFUJ_00806 FFUJ_00261 FFUJ_00214 FFUJ_00212 FFUJ_00196 FFUJ_05118 FFUJ_02192 FFUJ_02230 FFUJ_02254 FFUJ_02521 FFUJ_03399 FFUJ_03592 FFUJ_03671 FFUJ_02370 FFUJ_13401 FFUJ_14394 FFUJ_06782 FFUJ_06855 FFUJ_07325 FFUJ_07650 FFUJ_07994 FFUJ_08021 FFUJ_14370 FFUJ_07811 FFUJ_06774 FFUJ_05368 FFUJ_05673 FFUJ_05731 FFUJ_05775 FFUJ_05909 FFUJ_06131 FFUJ_06547 FFU…	1914	12.9	0.868217	1	1	1
369		01.04 phosphate metabolism	15	1.81	FFUJ_01327 FFUJ_05045 FFUJ_04253 FFUJ_02685 FFUJ_02902 FFUJ_03130 FFUJ_03671 FFUJ_02307 FFUJ_07036 FFUJ_08029 FFUJ_10047 FFUJ_09294 FFUJ_10795 FFUJ_11264 FFUJ_11972	633	4.27	0.423888	1	1	1
370		01.03.16 polynucleotide degradation	2	0.24	FFUJ_09052 FFUJ_11552	123	0.83	0.289157	1	1	1
371		01.03.07 deoxyribonucleotide metabolism	1	0.12	FFUJ_11996	25	0.16	0.75	1	1	1
372		01.03.04 pyrimidine nucleotide/nucleoside/nucleobase metabolism	1	0.12	FFUJ_09191	84	0.56	0.214286	1	1	1
373		01.03.01.03 purine nucleotide/nucleoside/nucleobase anabolism	1	0.12	FFUJ_09705	39	0.26	0.461538	1	1	1
374		01.03.01 purin nucleotide/nucleoside/nucleobase metabolism	4	0.48	FFUJ_00042 FFUJ_02287 FFUJ_02307 FFUJ_09705	171	1.15	0.417391	1	1	1
375		01.03 nucleotide/nucleoside/nucleobase metabolism	12	1.45	FFUJ_00042 FFUJ_02287 FFUJ_02307 FFUJ_07157 FFUJ_09052 FFUJ_13806 FFUJ_09705 FFUJ_09191 FFUJ_10451 FFUJ_11163 FFUJ_11552 FFUJ_11996	446	3.01	0.481728	1	1	1
376		01.02.07.01 regulation of nitrogen metabolism	2	0.24	FFUJ_03660 FFUJ_12536	54	0.36	0.666667	1	1	1
377		01.02.07 regulation of nitrogen, sulfur and selenium metabolism	6	0.72	FFUJ_00198 FFUJ_03660 FFUJ_13806 FFUJ_12536 FFUJ_10866 FFUJ_11117	118	0.79	0.911392	1	1	1
378		01.02.03 sulfur metabolism	1	0.12	FFUJ_01709	19	0.12	1	1	1	1
379		01.01.11 metabolism of the pyruvate family (alanine, isoleucine, leucine, valine) and D-alanine	4	0.48	FFUJ_00011 FFUJ_10041 FFUJ_11106 FFUJ_11994	87	0.58	0.827586	1	1	1
380		01.01.09.06.01 biosynthesis of tryptophan	1	0.12	FFUJ_12522	20	0.13	0.923077	1	1	1
381		01.01.09.02.01 biosynthesis of serine	1	0.12	FFUJ_09088	29	0.19	0.631579	1	1	1
382		01.01.09.02 metabolism of serine	2	0.24	FFUJ_09088 FFUJ_11622	63	0.42	0.571429	1	1	1
383		01.01.06.06.01 biosynthesis of lysine	2	0.24	FFUJ_00199 FFUJ_10375	38	0.25	0.96	1	1	1
384		01.01.06.06 metabolism of lysine	3	0.36	FFUJ_00199 FFUJ_10200 FFUJ_10375	62	0.41	0.878049	1	1	1
385		01.01.06 metabolism of the aspartate family	6	0.72	FFUJ_00199 FFUJ_09088 FFUJ_10200 FFUJ_10375 FFUJ_11074 FFUJ_11793	156	1.05	0.685714	1	1	1
386		01.01.05.03 metabolism of urea (urea cycle)	1	0.12	FFUJ_01743	29	0.19	0.631579	1	1	1
387		01.01.05.01 metabolism of polyamines	1	0.12	FFUJ_02077	27	0.18	0.666667	1	1	1
388		01.01.05 metabolism of urea cycle, creatine and polyamines	2	0.24	FFUJ_02077 FFUJ_01743	58	0.39	0.615385	1	1	1
To correct for multiple comparisons in multiple hypothesis testing for the 845 taxonomical allowed FunCats, we calculated the Bonferroni correction as well as the False discovery rate (FDR) control with an experiment-wide significance level alpha of 0.05. The table is sorted by the p-value (k position). You will find as filter the holding criteria B=Bonferroni correction < 0.05, F:p-value < False…

## Sheet: B) WT-Δcsm1 NaNO3 up
Table S3B 'FunCat' analysis of genes up-regulated in the Δcsm1 mutant, 12 mM NaNO3.
The comparison is done to p3_p185772_Fus_fujik_v21 containing 14813 annotated genes.
To correct for multiple comparisons in multiple hypothesis testing for the 845 taxonomical allowed FunCats, we calculated the Bonferroni correction as well as the False discovery rate (FDR) control with an experiment-wide significance level alpha of 0.05. The table is sorted by the P-value.
The comparison is done to p3_p185772_Fus_fujik_v21 containing 14813 annotated genes.
745 out of 747 genes are found:
FFUJ_00003 FFUJ_00005 FFUJ_00006 FFUJ_00007 FFUJ_00008 FFUJ_00009 FFUJ_00012 FFUJ_00019 FFUJ_00020 FFUJ_00021 FFUJ_00022 FFUJ_00025 FFUJ_00026 FFUJ_00027 FFUJ_00034 FFUJ_00049 FFUJ_00061 FFUJ_00090 FFUJ_00122 FFUJ_00134 FFUJ_00135 FFUJ_00136 FFUJ_00137 FFUJ_00138 FFUJ_00156 FFUJ_00163 FFUJ_00204 FFUJ_00209 FFUJ_00231 FFUJ_00275 FFUJ_00281 FFUJ_00295 FFUJ_00305 FFUJ_00307 FFUJ_00322 FFUJ_00332 FFU…
k	Filter	FUNCTIONAL CATEGORY	abs SET	rel SET	genes SET	abs GENOME	rel GENOME	rel SET/rel GENOME	P-VALUE	Bonferroni_corr	FDR
1	BF*	01.20 secondary metabolism	174	23.3	FFUJ_02020 FFUJ_02019 FFUJ_01995 FFUJ_01987 FFUJ_01985 FFUJ_01794 FFUJ_01363 FFUJ_00845 FFUJ_00787 FFUJ_00204 FFUJ_00138 FFUJ_00135 FFUJ_00122 FFUJ_00090 FFUJ_00049 FFUJ_00027 FFUJ_00025 FFUJ_00021 FFUJ_00012 FFUJ_00009 FFUJ_00008 FFUJ_00007 FFUJ_00006 FFUJ_00005 FFUJ_00003 FFUJ_05234 FFUJ_04528 FFUJ_04047 FFUJ_04002 FFUJ_03990 FFUJ_03989 FFUJ_03987 FFUJ_03986 FFUJ_03985 FFUJ_03984 FFUJ_03983 FFU…	2127	14.3	1.62937	1.1721e-11	9.90427e-09	9.90427e-09
2	F*	01.20.36 non-ribosomal peptide synthesis	8	1.07	FFUJ_00003 FFUJ_02115 FFUJ_08113 FFUJ_12239 FFUJ_10058 FFUJ_09296 FFUJ_10721 FFUJ_12090	31	0.2	5.35	0.000110734	0.0935706	0.0467853
3	*	99 UNCLASSIFIED PROTEINS	388	52	FFUJ_02088 FFUJ_02073 FFUJ_02057 FFUJ_02013 FFUJ_01992 FFUJ_01991 FFUJ_01990 FFUJ_01986 FFUJ_01925 FFUJ_01924 FFUJ_01923 FFUJ_01921 FFUJ_01920 FFUJ_01919 FFUJ_01910 FFUJ_01908 FFUJ_01907 FFUJ_01899 FFUJ_01909 FFUJ_01853 FFUJ_01724 FFUJ_01688 FFUJ_01668 FFUJ_01667 FFUJ_01613 FFUJ_01583 FFUJ_01566 FFUJ_01292 FFUJ_01034 FFUJ_00971 FFUJ_00817 FFUJ_00764 FFUJ_00691 FFUJ_00574 FFUJ_00518 FFUJ_00512 FFU…	6795	45.8	1.13537	0.000284804	0.24066	0.0802199
4	*	01 METABOLISM	289	38.7	FFUJ_02020 FFUJ_02019 FFUJ_01995 FFUJ_01987 FFUJ_01985 FFUJ_01943 FFUJ_01915 FFUJ_01794 FFUJ_01783 FFUJ_01363 FFUJ_00845 FFUJ_00787 FFUJ_00322 FFUJ_00231 FFUJ_00204 FFUJ_00138 FFUJ_00135 FFUJ_00122 FFUJ_00090 FFUJ_00061 FFUJ_00049 FFUJ_00027 FFUJ_00025 FFUJ_00021 FFUJ_00019 FFUJ_00012 FFUJ_00009 FFUJ_00008 FFUJ_00007 FFUJ_00006 FFUJ_00005 FFUJ_00003 FFUJ_05234 FFUJ_05007 FFUJ_04797 FFUJ_04793 FFU…	4949	33.4	1.15868	0.000890923	0.75283	0.188208
5	*	01.20.05 metabolism of acetic acid derivatives	11	1.47	FFUJ_00021 FFUJ_03984 FFUJ_02105 FFUJ_06742 FFUJ_08004 FFUJ_08217 FFUJ_13857 FFUJ_12239 FFUJ_10058 FFUJ_10256 FFUJ_12090	75	0.5	2.94	0.00124863	1	0.211018
6	*	01.20.05.11 metabolism of polyketides	7	0.93	FFUJ_00021 FFUJ_03984 FFUJ_02105 FFUJ_06742 FFUJ_12239 FFUJ_10058 FFUJ_12090	35	0.23	4.04348	0.00154772	1	0.21797
7	*	32.10.09 degradation / modification of foreign (exogenous) ester compounds	6	0.8	FFUJ_01943 FFUJ_02243 FFUJ_03389 FFUJ_06351 FFUJ_06449 FFUJ_10501	27	0.18	4.44444	0.00189271	1	0.228477
8	*	32.10 degradation / modification of foreign (exogenous) compounds	10	1.34	FFUJ_01943 FFUJ_02243 FFUJ_03389 FFUJ_14350 FFUJ_06351 FFUJ_06449 FFUJ_12891 FFUJ_09236 FFUJ_10501 FFUJ_10838	72	0.48	2.79167	0.0030975	1	0.327173
9	*	01.25 extracellular metabolism	10	1.34	FFUJ_02243 FFUJ_03455 FFUJ_14350 FFUJ_13888 FFUJ_12891 FFUJ_12943 FFUJ_09591 FFUJ_10458 FFUJ_10647 FFUJ_11391	72	0.48	2.79167	0.0030975	1	0.290821
10	*	01.20.17.09 metabolism of alkaloids	6	0.8	FFUJ_08149 FFUJ_14074 FFUJ_09938 FFUJ_10553 FFUJ_10896 FFUJ_11707	30	0.2	4	0.00333937	1	0.282177
11	*	32.07 detoxification	47	6.3	FFUJ_02019 FFUJ_01995 FFUJ_01794 FFUJ_01783 FFUJ_00204 FFUJ_00049 FFUJ_00027 FFUJ_00019 FFUJ_05234 FFUJ_04078 FFUJ_03986 FFUJ_03729 FFUJ_02580 FFUJ_02817 FFUJ_03331 FFUJ_03451 FFUJ_03556 FFUJ_03622 FFUJ_03627 FFUJ_03686 FFUJ_02118 FFUJ_06702 FFUJ_08004 FFUJ_07351 FFUJ_05766 FFUJ_06114 FFUJ_08916 FFUJ_08217 FFUJ_14017 FFUJ_13857 FFUJ_12769 FFUJ_12770 FFUJ_10075 FFUJ_10056 FFUJ_09435 FFUJ_09236 FFU…	621	4.19	1.50358	0.0033505	1	0.257379
12	*	32.07.01 detoxification involving cytochrome P450	12	1.61	FFUJ_01995 FFUJ_01783 FFUJ_00049 FFUJ_00027 FFUJ_06114 FFUJ_08916 FFUJ_13857 FFUJ_12770 FFUJ_09435 FFUJ_10258 FFUJ_11921 FFUJ_11837	99	0.66	2.43939	0.00399197	1	0.281101
13	*	01.01.09.04.01 biosynthesis of phenylalanine	9	1.2	FFUJ_00049 FFUJ_00027 FFUJ_06703 FFUJ_12770 FFUJ_10051 FFUJ_09435 FFUJ_09432 FFUJ_10522 FFUJ_11921	63	0.42	2.85714	0.00405624	1	0.263656
14	*	01.25.03 extracellular protein degradation	3	0.4	FFUJ_13888 FFUJ_10458 FFUJ_10647	8	0.05	8	0.00586588	1	0.354048
15	*	01.20.37 metabolism of peptide derived compounds	8	1.07	FFUJ_00787 FFUJ_00003 FFUJ_02243 FFUJ_06720 FFUJ_06351 FFUJ_09113 FFUJ_09296 FFUJ_11815	58	0.39	2.74359	0.00814777	1	0.458991
16	*	01.01.09.04 metabolism of phenylalanine	12	1.61	FFUJ_00049 FFUJ_00027 FFUJ_06703 FFUJ_05481 FFUJ_12644 FFUJ_12770 FFUJ_12808 FFUJ_10051 FFUJ_09435 FFUJ_09432 FFUJ_10522 FFUJ_11921	109	0.73	2.20548	0.00859658	1	0.454007
17	*	20.03.25 ABC transporters	12	1.61	FFUJ_02019 FFUJ_05234 FFUJ_04797 FFUJ_06987 FFUJ_07031 FFUJ_05481 FFUJ_05766 FFUJ_08722 FFUJ_08114 FFUJ_10259 FFUJ_10519 FFUJ_12021	111	0.74	2.17568	0.00988285	1	0.491236
18	*	01.20.37.03 metabolism of peptide antibiotics	3	0.4	FFUJ_00003 FFUJ_06720 FFUJ_09296	10	0.06	6.66667	0.0116559	1	0.547178
19	*	01.05.11 aromate metabolism	13	1.74	FFUJ_04078 FFUJ_02349 FFUJ_03556 FFUJ_03622 FFUJ_03693 FFUJ_06743 FFUJ_06114 FFUJ_12769 FFUJ_12808 FFUJ_12809 FFUJ_09305 FFUJ_11391 FFUJ_11550	131	0.88	1.97727	0.0146737	1	0.652594
20	*	32.05.01 resistance proteins	19	2.55	FFUJ_02019 FFUJ_01794 FFUJ_05234 FFUJ_04793 FFUJ_02580 FFUJ_02817 FFUJ_02118 FFUJ_12958 FFUJ_07351 FFUJ_07031 FFUJ_05766 FFUJ_08114 FFUJ_12769 FFUJ_09268 FFUJ_10180 FFUJ_10259 FFUJ_10519 FFUJ_11391 FFUJ_12021	220	1.48	1.72297	0.015344	1	0.648285
21	*	32.05 disease, virulence and defense	39	5.23	FFUJ_02019 FFUJ_01995 FFUJ_01794 FFUJ_01363 FFUJ_00003 FFUJ_05234 FFUJ_04793 FFUJ_03988 FFUJ_02105 FFUJ_02243 FFUJ_02580 FFUJ_02817 FFUJ_03638 FFUJ_02118 FFUJ_12958 FFUJ_06720 FFUJ_07484 FFUJ_07351 FFUJ_07031 FFUJ_05766 FFUJ_06351 FFUJ_06437 FFUJ_09096 FFUJ_08916 FFUJ_08179 FFUJ_08114 FFUJ_12769 FFUJ_12891 FFUJ_12892 FFUJ_09296 FFUJ_09268 FFUJ_10180 FFUJ_10259 FFUJ_10519 FFUJ_10581 FFUJ_10799 FFU…	545	3.67	1.42507	0.0168411	1	0.677654
22	*	34.03.01 synaptic transmission	6	0.8	FFUJ_01943 FFUJ_02243 FFUJ_06351 FFUJ_09120 FFUJ_10501 FFUJ_10838	42	0.28	2.85714	0.0177352	1	0.681194
23	*	34.03.03 regulation, generation and propagation of action potential	4	0.53	FFUJ_01943 FFUJ_02243 FFUJ_06351 FFUJ_10501	22	0.14	3.78571	0.0225152	1	0.827188
24	*	01.20.37.05 metabolism of beta-lactams	4	0.53	FFUJ_00787 FFUJ_02243 FFUJ_06351 FFUJ_09113	22	0.14	3.78571	0.0225152	1	0.792722
25	*	01.25.01 extracellular polysaccharide degradation	5	0.67	FFUJ_03455 FFUJ_14350 FFUJ_12891 FFUJ_12943 FFUJ_09591	33	0.22	3.04545	0.0234038	1	0.79105
26	*	34.03 membrane excitability	6	0.8	FFUJ_01943 FFUJ_02243 FFUJ_06351 FFUJ_09120 FFUJ_10501 FFUJ_10838	45	0.3	2.66667	0.0242757	1	0.78896
27	*	01.01.09.04.02 degradation of phenylalanine	8	1.07	FFUJ_00049 FFUJ_00027 FFUJ_12770 FFUJ_12808 FFUJ_10051 FFUJ_09435 FFUJ_10522 FFUJ_11921	72	0.48	2.22917	0.0276609	1	0.865683
28	*	01.05.11.07.01 aerobic aromate catabolism	10	1.34	FFUJ_03622 FFUJ_03693 FFUJ_06743 FFUJ_06114 FFUJ_12769 FFUJ_12808 FFUJ_12809 FFUJ_09305 FFUJ_11391 FFUJ_11550	101	0.68	1.97059	0.030497	1	0.920356
29	*	01.05.11.07 aromate catabolism	10	1.34	FFUJ_03622 FFUJ_03693 FFUJ_06743 FFUJ_06114 FFUJ_12769 FFUJ_12808 FFUJ_12809 FFUJ_09305 FFUJ_11391 FFUJ_11550	103	0.69	1.94203	0.0342876	1	0.999071
30	*	16.21.05 FAD/FMN binding	15	2.01	FFUJ_03864 FFUJ_03819 FFUJ_02116 FFUJ_02277 FFUJ_06729 FFUJ_06114 FFUJ_08788 FFUJ_08149 FFUJ_09759 FFUJ_09376 FFUJ_10257 FFUJ_10603 FFUJ_10838 FFUJ_10996 FFUJ_11026	179	1.2	1.675	0.0365155	1	1
31	*	02.01 glycolysis and gluconeogenesis	12	1.61	FFUJ_01915 FFUJ_01363 FFUJ_00019 FFUJ_03627 FFUJ_03677 FFUJ_14356 FFUJ_05481 FFUJ_06657 FFUJ_13993 FFUJ_12240 FFUJ_09759 FFUJ_11945	138	0.93	1.73118	0.0454008	1	1
32		01.20.09 metabolism of derivatives of intermediates of the TCA and glyoxylate pathway	1	0.13	FFUJ_06729	1	0	0	0.0502937	1	1
33		40.10.02.01 anti-apoptosis	4	0.53	FFUJ_08004 FFUJ_08217 FFUJ_12175 FFUJ_09986	29	0.19	2.78947	0.0555466	1	1
34		20.09.16.01 Type I protein secretion system (ABC-type transport systems)	5	0.67	FFUJ_02019 FFUJ_05234 FFUJ_05766 FFUJ_10259 FFUJ_10519	42	0.28	2.39286	0.0581909	1	1
35		01.01.09 metabolism of the cysteine - aromatic group	23	3.08	FFUJ_00322 FFUJ_00049 FFUJ_00027 FFUJ_02109 FFUJ_02114 FFUJ_02107 FFUJ_06703 FFUJ_06719 FFUJ_07790 FFUJ_05481 FFUJ_05840 FFUJ_09096 FFUJ_08788 FFUJ_12644 FFUJ_12770 FFUJ_12808 FFUJ_10051 FFUJ_09986 FFUJ_09435 FFUJ_09432 FFUJ_10522 FFUJ_10603 FFUJ_11921	325	2.19	1.40639	0.0624437	1	1
36		11.04.05 RNA topology	2	0.26	FFUJ_03638 FFUJ_13900	9	0.06	4.33333	0.0719001	1	1
37		01.20.19.01 metabolism of porphyrins	4	0.53	FFUJ_06719 FFUJ_11025 FFUJ_11391 FFUJ_11966	32	0.21	2.52381	0.0748567	1	1
38		32.07.07.03 glutathione conjugation reaction	3	0.4	FFUJ_14017 FFUJ_10056 FFUJ_11815	20	0.13	3.07692	0.0764099	1	1
39		32 CELL RESCUE, DEFENSE AND VIRULENCE	93	12.4	FFUJ_02019 FFUJ_01995 FFUJ_01943 FFUJ_01794 FFUJ_01783 FFUJ_01363 FFUJ_00204 FFUJ_00049 FFUJ_00027 FFUJ_00021 FFUJ_00019 FFUJ_00003 FFUJ_05234 FFUJ_04797 FFUJ_04793 FFUJ_04078 FFUJ_03986 FFUJ_03864 FFUJ_03729 FFUJ_03988 FFUJ_02105 FFUJ_02243 FFUJ_02352 FFUJ_02563 FFUJ_02580 FFUJ_02817 FFUJ_03331 FFUJ_03389 FFUJ_03451 FFUJ_03556 FFUJ_03606 FFUJ_03622 FFUJ_03627 FFUJ_03638 FFUJ_03686 FFUJ_02118 FFU…	1603	10.8	1.14815	0.0772561	1	1
40		32.05.03 defense related proteins	8	1.07	FFUJ_01995 FFUJ_00003 FFUJ_02243 FFUJ_12958 FFUJ_06720 FFUJ_06351 FFUJ_08916 FFUJ_09296	90	0.6	1.78333	0.082804	1	1
41		01.01.09.03.01 biosynthesis of cysteine	3	0.4	FFUJ_02109 FFUJ_02114 FFUJ_07790	21	0.14	2.85714	0.0859507	1	1
42		01.06 lipid, fatty acid and isoprenoid metabolism	60	8.05	FFUJ_02020 FFUJ_01995 FFUJ_01943 FFUJ_01783 FFUJ_00322 FFUJ_00204 FFUJ_04078 FFUJ_03986 FFUJ_03955 FFUJ_03902 FFUJ_03892 FFUJ_03864 FFUJ_02113 FFUJ_02116 FFUJ_02243 FFUJ_02317 FFUJ_02342 FFUJ_02563 FFUJ_03556 FFUJ_03606 FFUJ_03622 FFUJ_03686 FFUJ_06981 FFUJ_07605 FFUJ_08004 FFUJ_14330 FFUJ_05481 FFUJ_05529 FFUJ_05804 FFUJ_05840 FFUJ_06114 FFUJ_06160 FFUJ_06351 FFUJ_06449 FFUJ_06687 FFUJ_09104 FFU…	1001	6.75	1.19259	0.0875251	1	1
43		32.07.07 oxygen and radical detoxification	7	0.93	FFUJ_03451 FFUJ_03556 FFUJ_08004 FFUJ_08217 FFUJ_14017 FFUJ_10056 FFUJ_11815	77	0.51	1.82353	0.0919032	1	1
44		16.05 polysaccharide binding	4	0.53	FFUJ_03455 FFUJ_07040 FFUJ_12892 FFUJ_09591	35	0.23	2.30435	0.097094	1	1
45		20.01.01.07.08 organic anion transport	1	0.13	FFUJ_07031	2	0.01	13	0.0980611	1	1
46		02.16.03.03 heterofermentative pathway and fermentaton of other saccharides	1	0.13	FFUJ_03452	2	0.01	13	0.0980611	1	1
47		01.20.19.03 metabolism of open-chain tetrapyrrols	1	0.13	FFUJ_06719	2	0.01	13	0.0980611	1	1
48		01.05 C-compound and carbohydrate metabolism	108	14.4	FFUJ_01915 FFUJ_01363 FFUJ_00322 FFUJ_00204 FFUJ_00025 FFUJ_00019 FFUJ_00012 FFUJ_00008 FFUJ_00005 FFUJ_04587 FFUJ_04572 FFUJ_04528 FFUJ_04078 FFUJ_03987 FFUJ_03902 FFUJ_03892 FFUJ_02112 FFUJ_02113 FFUJ_02116 FFUJ_02243 FFUJ_02317 FFUJ_02325 FFUJ_02349 FFUJ_03389 FFUJ_03452 FFUJ_03455 FFUJ_03556 FFUJ_03573 FFUJ_03622 FFUJ_03627 FFUJ_03677 FFUJ_03686 FFUJ_03693 FFUJ_06702 FFUJ_06729 FFUJ_06743 FFU…	1914	12.9	1.11628	0.105127	1	1
49		01.20.05.09 metabolism of eicosanoids	3	0.4	FFUJ_08004 FFUJ_08217 FFUJ_13857	23	0.15	2.66667	0.106432	1	1
50		20.01.15 electron transport	29	3.89	FFUJ_01995 FFUJ_00027 FFUJ_00007 FFUJ_00006 FFUJ_03892 FFUJ_03864 FFUJ_03819 FFUJ_02116 FFUJ_02277 FFUJ_02342 FFUJ_14328 FFUJ_05523 FFUJ_06114 FFUJ_09096 FFUJ_08788 FFUJ_08115 FFUJ_13857 FFUJ_12387 FFUJ_12770 FFUJ_10051 FFUJ_09759 FFUJ_10257 FFUJ_10258 FFUJ_10603 FFUJ_10692 FFUJ_10838 FFUJ_10996 FFUJ_11846 FFUJ_11837	453	3.05	1.27541	0.108532	1	1
51		01.20.17 metabolism of secondary products derived from primary amino acids	9	1.2	FFUJ_03819 FFUJ_08788 FFUJ_08149 FFUJ_14074 FFUJ_09938 FFUJ_10553 FFUJ_10603 FFUJ_10896 FFUJ_11707	112	0.75	1.6	0.110914	1	1
52		32.05.05.01 toxins	4	0.53	FFUJ_03988 FFUJ_06437 FFUJ_12892 FFUJ_11941	37	0.24	2.20833	0.113436	1	1
53		34.11.13.07 circulation (e.g. blood pressure)	2	0.26	FFUJ_08004 FFUJ_08217	12	0.08	3.25	0.119462	1	1
54		32.07.07.05 peroxidase reaction	2	0.26	FFUJ_08004 FFUJ_08217	12	0.08	3.25	0.119462	1	1
55		01.06.05 fatty acid metabolism	14	1.87	FFUJ_02020 FFUJ_03892 FFUJ_03864 FFUJ_02116 FFUJ_08004 FFUJ_05529 FFUJ_08217 FFUJ_13857 FFUJ_12387 FFUJ_10256 FFUJ_10257 FFUJ_10452 FFUJ_10661 FFUJ_14119	198	1.33	1.40602	0.125332	1	1
56		20.01.01.07.07 phosphate transport	3	0.4	FFUJ_12941 FFUJ_13890 FFUJ_11012	25	0.16	2.5	0.128599	1	1
57		16.21.01 heme binding	7	0.93	FFUJ_01995 FFUJ_03451 FFUJ_09096 FFUJ_08115 FFUJ_13857 FFUJ_12387 FFUJ_10258	84	0.56	1.66071	0.12942	1	1
58		34.11.13 gas and metabolite distribution	2	0.26	FFUJ_08004 FFUJ_08217	13	0.08	3.25	0.136669	1	1
59		01.05.11.07.02 anaerobic aromate catabolism	2	0.26	FFUJ_12769 FFUJ_09305	13	0.08	3.25	0.136669	1	1
60		01.20.19 metabolism of secondary products derived from glycine, L-serine and L-alanine	4	0.53	FFUJ_06719 FFUJ_11025 FFUJ_11391 FFUJ_11966	40	0.27	1.96296	0.140019	1	1
61		30.05.01.12.05 insulin receptor signalling pathway	1	0.13	FFUJ_09759	3	0.02	6.5	0.143429	1	1
62		16.25 oxygen binding	1	0.13	FFUJ_13857	3	0.02	6.5	0.143429	1	1
63		01.02.02.07 nitric oxide biosynthesis	1	0.13	FFUJ_10838	3	0.02	6.5	0.143429	1	1
64		01.05.05 C-1 compound metabolism	3	0.4	FFUJ_14325 FFUJ_05840 FFUJ_06561	27	0.18	2.22222	0.152229	1	1
65		01.20.35 metabolism of secondary products derived from L-phenylalanine and L-tyrosine	7	0.93	FFUJ_00025 FFUJ_06114 FFUJ_06657 FFUJ_10241 FFUJ_10452 FFUJ_10522 FFUJ_11391	88	0.59	1.57627	0.153815	1	1
66		43.01.03.07 development of conidia	2	0.26	FFUJ_00295 FFUJ_07484	14	0.09	2.88889	0.154373	1	1
67		01.06.06.05 sesquiterpenes metabolism	2	0.26	FFUJ_06687 FFUJ_10510	14	0.09	2.88889	0.154373	1	1
68		01.02.02.06 assimilation of ammonia	2	0.26	FFUJ_05780 FFUJ_10495	14	0.09	2.88889	0.154373	1	1
69		40.10.02.03.01 induction of apoptosis by extracellular signals	1	0.13	FFUJ_12175	4	0.02	6.5	0.186518	1	1
70		30.01.05.07 two-component signal transduction system (e.g. phosphorelay)	1	0.13	FFUJ_09986	4	0.02	6.5	0.186518	1	1
71		02.07.01 pentose-phosphate pathway oxidative branch	1	0.13	FFUJ_11978	4	0.02	6.5	0.186518	1	1
72		01.05.08.07 C-4 compound catabolism	1	0.13	FFUJ_03892	4	0.02	6.5	0.186518	1	1
73		11.04.03.11 control of mRNA stability	3	0.4	FFUJ_04717 FFUJ_03638 FFUJ_13900	30	0.2	2	0.189923	1	1
74		01.07.04 utilization of vitamins, cofactors, and prosthetic groups	2	0.26	FFUJ_02349 FFUJ_11562	16	0.1	2.6	0.190912	1	1
75		01.20.35.01 metabolism of phenylpropanoids	6	0.8	FFUJ_00025 FFUJ_06114 FFUJ_10241 FFUJ_10452 FFUJ_10522 FFUJ_11391	78	0.52	1.53846	0.198134	1	1
76		32.07.03 detoxification by modification	6	0.8	FFUJ_00019 FFUJ_04078 FFUJ_03986 FFUJ_03451 FFUJ_14017 FFUJ_12769	79	0.53	1.50943	0.206042	1	1
77		20.01.27 drug/toxin transport	14	1.87	FFUJ_02019 FFUJ_01794 FFUJ_05234 FFUJ_03729 FFUJ_02580 FFUJ_02817 FFUJ_02118 FFUJ_07351 FFUJ_07031 FFUJ_05766 FFUJ_08115 FFUJ_10180 FFUJ_10259 FFUJ_10519	218	1.47	1.27211	0.209046	1	1
78		16.21 complex cofactor/cosubstrate/vitamine binding	34	4.56	FFUJ_01995 FFUJ_00322 FFUJ_03892 FFUJ_03864 FFUJ_03819 FFUJ_02114 FFUJ_02116 FFUJ_02277 FFUJ_02329 FFUJ_03451 FFUJ_06719 FFUJ_06729 FFUJ_06987 FFUJ_14325 FFUJ_06114 FFUJ_06561 FFUJ_09096 FFUJ_08788 FFUJ_08149 FFUJ_08115 FFUJ_14074 FFUJ_13857 FFUJ_12387 FFUJ_09759 FFUJ_09432 FFUJ_09376 FFUJ_10242 FFUJ_10257 FFUJ_10258 FFUJ_10603 FFUJ_10838 FFUJ_10896 FFUJ_10996 FFUJ_11026	585	3.94	1.15736	0.212537	1	1
79		01.01.06.06.01.01 diaminopimelic acid pathway	2	0.26	FFUJ_04387 FFUJ_02107	18	0.12	2.16667	0.228423	1	1
80		01.20.35.01.01 metabolism of melanins	3	0.4	FFUJ_10241 FFUJ_10452 FFUJ_11391	33	0.22	1.81818	0.229659	1	1
81		42.27 extracellular / secretion proteins	2	0.26	FFUJ_12891 FFUJ_10458	19	0.12	2.16667	0.24737	1	1
82		01.05.05.07 C-1 compound catabolism	2	0.26	FFUJ_05840 FFUJ_06561	19	0.12	2.16667	0.24737	1	1
83		01.05.02.01 nucleotide-sugar metabolism	2	0.26	FFUJ_14325 FFUJ_14071	19	0.12	2.16667	0.24737	1	1
84		32.07.09 detoxification by degradation	3	0.4	FFUJ_09236 FFUJ_10501 FFUJ_11391	35	0.23	1.73913	0.256936	1	1
85		02.16 fermentation	9	1.2	FFUJ_01915 FFUJ_03452 FFUJ_03627 FFUJ_03693 FFUJ_06729 FFUJ_08014 FFUJ_05481 FFUJ_12644 FFUJ_10052	139	0.93	1.29032	0.265585	1	1
86		01.01.09.03 metabolism of cysteine	3	0.4	FFUJ_02109 FFUJ_02114 FFUJ_07790	37	0.24	1.66667	0.284617	1	1
87		34.11.10 response to biotic stimulus	2	0.26	FFUJ_12958 FFUJ_12892	21	0.14	1.85714	0.285357	1	1
88		01.01.09.07.01 biosynthesis of histidine	2	0.26	FFUJ_09986 FFUJ_09432	21	0.14	1.85714	0.285357	1	1
89		01.02.07.01 regulation of nitrogen metabolism	4	0.53	FFUJ_00061 FFUJ_05780 FFUJ_10495 FFUJ_11815	54	0.36	1.47222	0.287574	1	1
90		01.01.06.06.01 biosynthesis of lysine	3	0.4	FFUJ_04387 FFUJ_02107 FFUJ_06720	38	0.25	1.6	0.298553	1	1
91		01.01.09.01 metabolism of glycine	4	0.53	FFUJ_06719 FFUJ_05840 FFUJ_08788 FFUJ_10603	55	0.37	1.43243	0.299011	1	1
92		34.05.01 cell migration	6	0.8	FFUJ_02210 FFUJ_14329 FFUJ_14071 FFUJ_10010 FFUJ_09912 FFUJ_11082	90	0.6	1.33333	0.299148	1	1
93		32.07.05 detoxification by export	11	1.47	FFUJ_02019 FFUJ_05234 FFUJ_03729 FFUJ_02580 FFUJ_02817 FFUJ_02118 FFUJ_07351 FFUJ_05766 FFUJ_10180 FFUJ_10259 FFUJ_10519	181	1.22	1.20492	0.302758	1	1
94		01.05.11.07.01.03 meta-cleavage	1	0.13	FFUJ_12809	7	0.04	3.25	0.303225	1	1
95		01.05.05.04 C-1 compound anabolism	1	0.13	FFUJ_05840	7	0.04	3.25	0.303225	1	1
96		01.01.06.04.01 biosynthesis of threonine	1	0.13	FFUJ_02107	7	0.04	3.25	0.303225	1	1
97		32.01.11 nutrient starvation response	4	0.53	FFUJ_04797 FFUJ_02563 FFUJ_03389 FFUJ_11562	56	0.37	1.43243	0.310501	1	1
98		40.01.03.03 guidance of longitudinal cell extension (e.g. pollen tube guidance, axonal pathfinding)	5	0.67	FFUJ_02210 FFUJ_14329 FFUJ_10010 FFUJ_09912 FFUJ_11082	74	0.49	1.36735	0.315363	1	1
99		01.06.06.11 tetracyclic and pentacyclic triterpenes (cholesterin, steroids and hopanoids) metabolism	9	1.2	FFUJ_01783 FFUJ_00322 FFUJ_03902 FFUJ_03864 FFUJ_02317 FFUJ_06114 FFUJ_09104 FFUJ_13857 FFUJ_09682	149	1	1.2	0.33493	1	1
100		32.07.07.01 catalase reaction	1	0.13	FFUJ_03451	8	0.05	2.6	0.338285	1	1
101		16.21.03 molybdopterin binding	1	0.13	FFUJ_06561	8	0.05	2.6	0.338285	1	1
102		01.05.08 C-4 compound metabolism	1	0.13	FFUJ_03892	8	0.05	2.6	0.338285	1	1
103		01.01.09.07 metabolism of histidine	2	0.26	FFUJ_09986 FFUJ_09432	24	0.16	1.625	0.341851	1	1
104		20.01.01.07 anion transport	5	0.67	FFUJ_07031 FFUJ_09120 FFUJ_12941 FFUJ_13890 FFUJ_11012	77	0.51	1.31373	0.345506	1	1
105		20.01.01.01.01.01 siderophore-iron transport	3	0.4	FFUJ_02115 FFUJ_10721 FFUJ_11391	42	0.28	1.42857	0.354458	1	1
106		01.05.09.04 aminosaccharide anabolism	3	0.4	FFUJ_08218 FFUJ_14071 FFUJ_12782	42	0.28	1.42857	0.354458	1	1
107		34.07 cell adhesion	3	0.4	FFUJ_08115 FFUJ_14071 FFUJ_12321	43	0.29	1.37931	0.368382	1	1
108		20.09.16.07 non-vesicular cellular export	1	0.13	FFUJ_10180	9	0.06	2.16667	0.371583	1	1
109		20.03.22 transport ATPases	8	1.07	FFUJ_04886 FFUJ_03331 FFUJ_13106 FFUJ_13128 FFUJ_07031 FFUJ_05766 FFUJ_12456 FFUJ_10075	136	0.91	1.17582	0.376646	1	1
110		01.01.06.06 metabolism of lysine	4	0.53	FFUJ_04387 FFUJ_02107 FFUJ_06720 FFUJ_05840	62	0.41	1.29268	0.379907	1	1
111		01.01.09.01.01 biosynthesis of glycine	3	0.4	FFUJ_06719 FFUJ_08788 FFUJ_10603	44	0.29	1.37931	0.382251	1	1
112		01.01.09.02 metabolism of serine	4	0.53	FFUJ_00322 FFUJ_02109 FFUJ_02107 FFUJ_05840	63	0.42	1.2619	0.391454	1	1
113		01.06.06 isoprenoid metabolism	11	1.47	FFUJ_01783 FFUJ_00322 FFUJ_03902 FFUJ_03864 FFUJ_02317 FFUJ_06114 FFUJ_06687 FFUJ_09104 FFUJ_13857 FFUJ_09682 FFUJ_10510	195	1.31	1.12214	0.391996	1	1
114		16.13 C-compound binding	3	0.4	FFUJ_12892 FFUJ_13890 FFUJ_09759	45	0.3	1.33333	0.396051	1	1
115		34.11.03.03 chemotaxis	1	0.13	FFUJ_09120	10	0.06	2.16667	0.403207	1	1
116		02 ENERGY	38	5.1	FFUJ_02020 FFUJ_01915 FFUJ_01363 FFUJ_00019 FFUJ_03864 FFUJ_02116 FFUJ_02277 FFUJ_02342 FFUJ_03452 FFUJ_03573 FFUJ_03627 FFUJ_03677 FFUJ_03693 FFUJ_13106 FFUJ_06729 FFUJ_08014 FFUJ_14356 FFUJ_05481 FFUJ_05523 FFUJ_05529 FFUJ_06561 FFUJ_06657 FFUJ_13993 FFUJ_13887 FFUJ_12139 FFUJ_12240 FFUJ_12644 FFUJ_09759 FFUJ_10052 FFUJ_10242 FFUJ_10256 FFUJ_10257 FFUJ_10692 FFUJ_10799 FFUJ_10996 FFUJ_11945 FFU…	723	4.88	1.04508	0.4125	1	1
117		01.07 metabolism of vitamins, cofactors, and prosthetic groups	21	2.81	FFUJ_00019 FFUJ_04793 FFUJ_03902 FFUJ_03892 FFUJ_02317 FFUJ_02329 FFUJ_02349 FFUJ_02563 FFUJ_06719 FFUJ_06987 FFUJ_07962 FFUJ_14351 FFUJ_05840 FFUJ_06562 FFUJ_09096 FFUJ_14017 FFUJ_14015 FFUJ_10692 FFUJ_10838 FFUJ_11392 FFUJ_11562	392	2.64	1.06439	0.41452	1	1
118		32.10.07 degradation / modification of foreign (exogenous) polysaccharides	2	0.26	FFUJ_14350 FFUJ_12891	28	0.18	1.44444	0.414734	1	1
119		12.04.02 translation elongation	2	0.26	FFUJ_12321 FFUJ_10056	28	0.18	1.44444	0.414734	1	1
120		01.05.03.03 chitin metabolism	2	0.26	FFUJ_12782 FFUJ_12892	29	0.19	1.36842	0.432336	1	1
121		01.25.09 extracellular lignin degradation	1	0.13	FFUJ_11391	11	0.07	1.85714	0.433243	1	1
122		01.05.03.03.07 chitin catabolism	1	0.13	FFUJ_12892	11	0.07	1.85714	0.433243	1	1
123		01.01.09.05.01 biosynthesis of tyrosine	1	0.13	FFUJ_09432	11	0.07	1.85714	0.433243	1	1
124		20.01.13 lipid/fatty acid transport	9	1.2	FFUJ_04886 FFUJ_03818 FFUJ_03331 FFUJ_06981 FFUJ_14330 FFUJ_05766 FFUJ_08192 FFUJ_12941 FFUJ_10075	164	1.1	1.09091	0.443077	1	1
125		01.01.06.05 metabolism of methionine	3	0.4	FFUJ_02109 FFUJ_02114 FFUJ_02107	49	0.33	1.21212	0.450285	1	1
126		40.02.03 activity of intercellular mediators	1	0.13	FFUJ_02349	12	0.08	1.625	0.461768	1	1
127		32.05.01.01 antibiotic resistance	1	0.13	FFUJ_10180	12	0.08	1.625	0.461768	1	1
128		20.03.02.02.02 sodium driven symporter	1	0.13	FFUJ_11012	12	0.08	1.625	0.461768	1	1
129		02.13.01 anaerobic respiration	1	0.13	FFUJ_06561	12	0.08	1.625	0.461768	1	1
130		01.07.03 catabolism of vitamins, cofactors, and prosthetic groups	1	0.13	FFUJ_06987	12	0.08	1.625	0.461768	1	1
131		01.02 nitrogen, sulfur and selenium metabolism	20	2.68	FFUJ_00061 FFUJ_00027 FFUJ_00007 FFUJ_00006 FFUJ_03955 FFUJ_02114 FFUJ_13063 FFUJ_05780 FFUJ_06561 FFUJ_08115 FFUJ_12770 FFUJ_10051 FFUJ_09432 FFUJ_09376 FFUJ_10495 FFUJ_10838 FFUJ_11565 FFUJ_11566 FFUJ_11815 FFUJ_11837	385	2.59	1.03475	0.473661	1	1
132		12.07 translational control	5	0.67	FFUJ_00231 FFUJ_04797 FFUJ_03638 FFUJ_12321 FFUJ_13900	90	0.6	1.11667	0.475751	1	1
133		40.01.03 directional cell growth (morphogenesis)	8	1.07	FFUJ_04793 FFUJ_02210 FFUJ_02838 FFUJ_14329 FFUJ_10073 FFUJ_10010 FFUJ_09912 FFUJ_11082	149	1	1.07	0.476643	1	1
134		32.01.05 heat shock response	3	0.4	FFUJ_00019 FFUJ_03606 FFUJ_08086	51	0.34	1.17647	0.476657	1	1
135		01.05.09 aminosaccharide metabolism	4	0.53	FFUJ_08218 FFUJ_14071 FFUJ_12782 FFUJ_10179	71	0.47	1.12766	0.48199	1	1
136		30.05.01.12 transmembrane receptor protein tyrosine kinase signalling pathways	1	0.13	FFUJ_09759	13	0.08	1.625	0.48886	1	1
137		02.25 oxidation of fatty acids	4	0.53	FFUJ_02342 FFUJ_05529 FFUJ_10256 FFUJ_14119	72	0.48	1.10417	0.492962	1	1
138		01.01.06.05.01 biosynthesis of methionine	2	0.26	FFUJ_02109 FFUJ_02107	33	0.22	1.18182	0.499727	1	1
139		01.20.17.03 metabolism of amines	3	0.4	FFUJ_03819 FFUJ_08788 FFUJ_10603	53	0.35	1.14286	0.502427	1	1
140		16.17.05 sodium binding	1	0.13	FFUJ_09120	14	0.09	1.44444	0.514589	1	1
141		02.01.01 glycolysis methylglyoxal bypass	1	0.13	FFUJ_00019	14	0.09	1.44444	0.514589	1	1
142		01.20.15.03 metabolism of ubiquinone	1	0.13	FFUJ_06703	14	0.09	1.44444	0.514589	1	1
143		01.01.06.06.01.03 aminoadipic acid pathway	1	0.13	FFUJ_06720	14	0.09	1.44444	0.514589	1	1
144		16.21.17 pyridoxal phosphate binding	4	0.53	FFUJ_02114 FFUJ_02329 FFUJ_06719 FFUJ_09432	74	0.49	1.08163	0.514606	1	1
145		02.16.01 alcohol fermentation	4	0.53	FFUJ_01915 FFUJ_03627 FFUJ_08014 FFUJ_10052	74	0.49	1.08163	0.514606	1	1
146		20.09.16 cellular export and secretion	16	2.14	FFUJ_02019 FFUJ_01794 FFUJ_05234 FFUJ_02580 FFUJ_02817 FFUJ_02118 FFUJ_13128 FFUJ_06981 FFUJ_14330 FFUJ_07351 FFUJ_05766 FFUJ_08192 FFUJ_12456 FFUJ_10180 FFUJ_10259 FFUJ_10519	314	2.11	1.01422	0.515389	1	1
147		34.01.03.03 homeostasis of phosphate	1	0.13	FFUJ_11012	15	0.1	1.3	0.539025	1	1
148		32.07.07.07 superoxide metabolism	1	0.13	FFUJ_03556	15	0.1	1.3	0.539025	1	1
149		32.01.04 pH stress response	1	0.13	FFUJ_00019	15	0.1	1.3	0.539025	1	1
150		10.03.01.01.05 S phase of mitotic cell cycle	1	0.13	FFUJ_11509	15	0.1	1.3	0.539025	1	1
151		01.01.09.03.02 degradation of cysteine	1	0.13	FFUJ_02114	15	0.1	1.3	0.539025	1	1
152		01.05.06 C-2 compound and organic acid metabolism	3	0.4	FFUJ_02116 FFUJ_03627 FFUJ_10799	56	0.37	1.08108	0.539815	1	1
153		20.03.02.02 symporter	4	0.53	FFUJ_06981 FFUJ_09120 FFUJ_08192 FFUJ_11012	78	0.52	1.01923	0.556545	1	1
154		32.05.01.03.03 inorganic chemical agent resistance (e.g. heavy metals)	1	0.13	FFUJ_11391	16	0.1	1.3	0.562233	1	1
155		01.25.07 extracellular ester compound degradation	1	0.13	FFUJ_02243	16	0.1	1.3	0.562233	1	1
156		01.01.09.01.02 degradation of glycine	1	0.13	FFUJ_05840	16	0.1	1.3	0.562233	1	1
157		30.05.02.20 Wnt signalling pathway	1	0.13	FFUJ_09434	17	0.11	1.18182	0.584274	1	1
158		01.01.09.06.02 degradation of tryptophan	1	0.13	FFUJ_09096	17	0.11	1.18182	0.584274	1	1
159		01.03.01.03 purine nucleotide/nucleoside/nucleobase anabolism	2	0.26	FFUJ_03991 FFUJ_09986	39	0.26	1	0.590645	1	1
160		41.01.03.01 fruit body development (sexually or asexually derived spores)	1	0.13	FFUJ_05780	18	0.12	1.08333	0.605206	1	1
161		34.11.03.11 pH response	1	0.13	FFUJ_12892	18	0.12	1.08333	0.605206	1	1
162		30.05.01.10 two-component signal transduction system (sensor kinase component)	1	0.13	FFUJ_10367	18	0.12	1.08333	0.605206	1	1
163		14.07.02.01 O-directed glycosylation, deglycosylation	1	0.13	FFUJ_04587	18	0.12	1.08333	0.605206	1	1
164		01.05.13.03 tetrahydrofolate-dependent C-1-transfer	1	0.13	FFUJ_05840	18	0.12	1.08333	0.605206	1	1
165		01.05.03.03.04 chitin anabolism	1	0.13	FFUJ_12782	18	0.12	1.08333	0.605206	1	1
166		20.01.03.03 C4-dicarboxylate transport (e.g. malate, succinate, fumarate)	1	0.13	FFUJ_13890	19	0.12	1.08333	0.625086	1	1
167		01.20.33 metabolism of secondary products derived from L-tryptophan	1	0.13	FFUJ_09376	19	0.12	1.08333	0.625086	1	1
168		01.01.06.04 metabolism of threonine	1	0.13	FFUJ_02107	19	0.12	1.08333	0.625086	1	1
169		43.01.03.09 development of asco- basidio- or zygospore	4	0.53	FFUJ_05780 FFUJ_12782 FFUJ_10367 FFUJ_11032	210	1.41	0.375887	1	1	1
170		43.01.03.06 hyphae formation	1	0.13	FFUJ_10367	23	0.15	0.866667	1	1	1
171		43.01.03.05 budding, cell polarity and filament formation	6	0.8	FFUJ_02838 FFUJ_13755 FFUJ_12782 FFUJ_10073 FFUJ_11562 FFUJ_14106	299	2.01	0.39801	1	1	1
172		43.01.03 fungal and other eukaryotic cell type differentiation	15	2.01	FFUJ_00307 FFUJ_00295 FFUJ_00209 FFUJ_03775 FFUJ_02838 FFUJ_06786 FFUJ_07484 FFUJ_05780 FFUJ_13755 FFUJ_12782 FFUJ_10073 FFUJ_10367 FFUJ_11032 FFUJ_11562 FFUJ_14106	727	4.9	0.410204	1	1	1
173		43.01 fungal/microorganismic cell type differentiation	15	2.01	FFUJ_00307 FFUJ_00295 FFUJ_00209 FFUJ_03775 FFUJ_02838 FFUJ_06786 FFUJ_07484 FFUJ_05780 FFUJ_13755 FFUJ_12782 FFUJ_10073 FFUJ_10367 FFUJ_11032 FFUJ_11562 FFUJ_14106	727	4.9	0.410204	1	1	1
174		43 CELL TYPE DIFFERENTIATION	15	2.01	FFUJ_00307 FFUJ_00295 FFUJ_00209 FFUJ_03775 FFUJ_02838 FFUJ_06786 FFUJ_07484 FFUJ_05780 FFUJ_13755 FFUJ_12782 FFUJ_10073 FFUJ_10367 FFUJ_11032 FFUJ_11562 FFUJ_14106	727	4.9	0.410204	1	1	1
175		42.29 bud / growth tip	1	0.13	FFUJ_11382	29	0.19	0.684211	1	1	1
176		42.19 peroxisome	1	0.13	FFUJ_14119	37	0.24	0.541667	1	1	1
177		42.16 mitochondrion	6	0.8	FFUJ_03902 FFUJ_02317 FFUJ_03693 FFUJ_13106 FFUJ_09759 FFUJ_09682	201	1.35	0.592593	1	1	1
178		42.10.03 organization of chromosome structure	7	0.93	FFUJ_00012 FFUJ_14325 FFUJ_05685 FFUJ_13888 FFUJ_09986 FFUJ_10647 FFUJ_11080	272	1.83	0.508197	1	1	1
179		42.10 nucleus	7	0.93	FFUJ_00012 FFUJ_14325 FFUJ_05685 FFUJ_13888 FFUJ_09986 FFUJ_10647 FFUJ_11080	313	2.11	0.440758	1	1	1
180		42.04.03 actin cytoskeleton	2	0.26	FFUJ_03947 FFUJ_13755	114	0.76	0.342105	1	1	1
181		42.04 cytoskeleton/structural proteins	7	0.93	FFUJ_00012 FFUJ_03947 FFUJ_14295 FFUJ_06562 FFUJ_13755 FFUJ_09912 FFUJ_14106	294	1.98	0.469697	1	1	1
182		42.01 cell wall	13	1.74	FFUJ_00231 FFUJ_00025 FFUJ_04911 FFUJ_04587 FFUJ_04572 FFUJ_04528 FFUJ_02838 FFUJ_03389 FFUJ_14325 FFUJ_13888 FFUJ_12782 FFUJ_10073 FFUJ_10367	292	1.97	0.883249	1	1	1
183		42 BIOGENESIS OF CELLULAR COMPONENTS	34	4.56	FFUJ_00231 FFUJ_00025 FFUJ_00012 FFUJ_04911 FFUJ_04587 FFUJ_04572 FFUJ_04528 FFUJ_03947 FFUJ_03902 FFUJ_02317 FFUJ_02838 FFUJ_03389 FFUJ_03693 FFUJ_13106 FFUJ_14325 FFUJ_14295 FFUJ_05685 FFUJ_06562 FFUJ_13888 FFUJ_13755 FFUJ_12782 FFUJ_12891 FFUJ_10073 FFUJ_09986 FFUJ_09912 FFUJ_09759 FFUJ_09682 FFUJ_10367 FFUJ_10458 FFUJ_10647 FFUJ_11080 FFUJ_11382 FFUJ_14119 FFUJ_14106	1208	8.15	0.559509	1	1	1
184		41.01.03 tissue pattern formation	1	0.13	FFUJ_05780	20	0.13	1	1	1	1
185		41.01.01 mating (fertilization)	1	0.13	FFUJ_04165	40	0.27	0.481481	1	1	1
186		41.01 fungal/microorganismic development	2	0.26	FFUJ_04165 FFUJ_05780	104	0.7	0.371429	1	1	1
187		41 DEVELOPMENT (Systemic)	2	0.26	FFUJ_04165 FFUJ_05780	104	0.7	0.371429	1	1	1
188		40.10.02.04 regulation of apoptosis	1	0.13	FFUJ_12175	20	0.13	1	1	1	1
189		40.10.02.03 induction of apoptosis	1	0.13	FFUJ_12175	30	0.2	0.65	1	1	1
190		40.10.02 apoptosis (type I programmed cell death)	4	0.53	FFUJ_08004 FFUJ_08217 FFUJ_12175 FFUJ_09986	141	0.95	0.557895	1	1	1
191		40.10 cell death	4	0.53	FFUJ_08004 FFUJ_08217 FFUJ_12175 FFUJ_09986	157	1.05	0.504762	1	1	1
192		40.01.05 growth regulators / regulation of cell size	1	0.13	FFUJ_07962	42	0.28	0.464286	1	1	1
193		40.01 cell growth / morphogenesis	12	1.61	FFUJ_04793 FFUJ_02210 FFUJ_02838 FFUJ_07962 FFUJ_14329 FFUJ_13755 FFUJ_10073 FFUJ_10010 FFUJ_09912 FFUJ_11080 FFUJ_11082 FFUJ_14106	404	2.72	0.591912	1	1	1
194		40 CELL FATE	17	2.28	FFUJ_04793 FFUJ_02210 FFUJ_02349 FFUJ_02838 FFUJ_07962 FFUJ_08004 FFUJ_14329 FFUJ_08217 FFUJ_13755 FFUJ_12175 FFUJ_10073 FFUJ_10010 FFUJ_09986 FFUJ_09912 FFUJ_11080 FFUJ_11082 FFUJ_14106	568	3.83	0.5953	1	1	1
195		34.11.12 perception of nutrients and nutritional adaptation	3	0.4	FFUJ_06575 FFUJ_12892 FFUJ_10830	87	0.58	0.689655	1	1	1
196		34.11.09 temperature perception and response	1	0.13	FFUJ_03606	26	0.17	0.764706	1	1	1
197		34.11.03.13 osmosensing and response	1	0.13	FFUJ_10367	66	0.44	0.295455	1	1	1
198		34.11.03 chemoperception and response	7	0.93	FFUJ_07031 FFUJ_09120 FFUJ_12892 FFUJ_10367 FFUJ_10838 FFUJ_11815 FFUJ_12021	143	0.96	0.96875	1	1	1
199		34.11.01 photoperception and response	2	0.26	FFUJ_03902 FFUJ_02317	58	0.39	0.666667	1	1	1
200		34.11 cellular sensing and response to external stimulus	16	2.14	FFUJ_03902 FFUJ_02317 FFUJ_03606 FFUJ_12958 FFUJ_07962 FFUJ_08004 FFUJ_07031 FFUJ_06575 FFUJ_09120 FFUJ_08217 FFUJ_12892 FFUJ_10367 FFUJ_10830 FFUJ_10838 FFUJ_11815 FFUJ_12021	357	2.41	0.887967	1	1	1
201		34.05 cell motility	6	0.8	FFUJ_02210 FFUJ_14329 FFUJ_14071 FFUJ_10010 FFUJ_09912 FFUJ_11082	139	0.93	0.860215	1	1	1
202		34.01.03 homeostasis of anions	1	0.13	FFUJ_11012	37	0.24	0.541667	1	1	1
203		34.01.01.03 homeostasis of protons	2	0.26	FFUJ_06981 FFUJ_08192	66	0.44	0.590909	1	1	1
204		34.01.01.01 homeostasis of metal ions (Na, K, Ca etc.)	9	1.2	FFUJ_02115 FFUJ_05766 FFUJ_09120 FFUJ_12321 FFUJ_09296 FFUJ_10721 FFUJ_11391 FFUJ_11393 FFUJ_11943	211	1.42	0.84507	1	1	1
205		34.01.01 homeostasis of cations	14	1.87	FFUJ_02115 FFUJ_06981 FFUJ_06987 FFUJ_05481 FFUJ_05766 FFUJ_09120 FFUJ_08192 FFUJ_12321 FFUJ_09296 FFUJ_11012 FFUJ_10721 FFUJ_11391 FFUJ_11393 FFUJ_11943	302	2.03	0.921182	1	1	1
206		34.01 homeostasis	14	1.87	FFUJ_02115 FFUJ_06981 FFUJ_06987 FFUJ_05481 FFUJ_05766 FFUJ_09120 FFUJ_08192 FFUJ_12321 FFUJ_09296 FFUJ_11012 FFUJ_10721 FFUJ_11391 FFUJ_11393 FFUJ_11943	348	2.34	0.799145	1	1	1
207		34 INTERACTION WITH THE ENVIRONMENT	40	5.36	FFUJ_01943 FFUJ_03902 FFUJ_02115 FFUJ_02210 FFUJ_02243 FFUJ_02317 FFUJ_03606 FFUJ_12958 FFUJ_06981 FFUJ_06987 FFUJ_07962 FFUJ_08004 FFUJ_14329 FFUJ_07031 FFUJ_05481 FFUJ_05766 FFUJ_06351 FFUJ_06575 FFUJ_09120 FFUJ_08217 FFUJ_08192 FFUJ_08115 FFUJ_14071 FFUJ_12321 FFUJ_12892 FFUJ_10010 FFUJ_09912 FFUJ_09296 FFUJ_10367 FFUJ_10501 FFUJ_10830 FFUJ_10838 FFUJ_11012 FFUJ_11082 FFUJ_10721 FFUJ_11391 FFU…	853	5.75	0.932174	1	1	1
208		32.05.05 virulence, disease factors	10	1.34	FFUJ_01363 FFUJ_03988 FFUJ_02105 FFUJ_07484 FFUJ_06437 FFUJ_08179 FFUJ_12891 FFUJ_12892 FFUJ_10581 FFUJ_11941	213	1.43	0.937063	1	1	1
209		32.05.01.03 chemical agent resistance	3	0.4	FFUJ_07031 FFUJ_05766 FFUJ_11391	71	0.47	0.851064	1	1	1
210		32.01.09 DNA damage response	6	0.8	FFUJ_14295 FFUJ_05739 FFUJ_10101 FFUJ_09434 FFUJ_14235 FFUJ_14221	145	0.97	0.824742	1	1	1
211		32.01.07 unfolded protein response (e.g. ER quality control)	1	0.13	FFUJ_00021	83	0.56	0.232143	1	1	1
212		32.01.03 osmotic and salt stress response	2	0.26	FFUJ_00019 FFUJ_12782	95	0.64	0.40625	1	1	1
213		32.01.01 oxidative stress response	6	0.8	FFUJ_00019 FFUJ_03864 FFUJ_03451 FFUJ_05766 FFUJ_14017 FFUJ_10838	131	0.88	0.909091	1	1	1
214		32.01 stress response	26	3.48	FFUJ_00021 FFUJ_00019 FFUJ_04797 FFUJ_03864 FFUJ_02352 FFUJ_02563 FFUJ_03389 FFUJ_03451 FFUJ_03606 FFUJ_14295 FFUJ_05739 FFUJ_05766 FFUJ_08114 FFUJ_08086 FFUJ_14017 FFUJ_12782 FFUJ_12133 FFUJ_10101 FFUJ_09434 FFUJ_09320 FFUJ_10838 FFUJ_11562 FFUJ_11575 FFUJ_12021 FFUJ_14235 FFUJ_14221	730	4.92	0.707317	1	1	1
215		30.05.02.24 G-protein coupled receptor signalling pathway	1	0.13	FFUJ_04905	48	0.32	0.40625	1	1	1
216		30.05.02 non-enzymatic receptor mediated signalling	2	0.26	FFUJ_04905 FFUJ_09434	93	0.62	0.419355	1	1	1
217		30.05.01 receptor enzyme mediated signalling	2	0.26	FFUJ_09759 FFUJ_10367	73	0.49	0.530612	1	1	1
218		30.05 transmembrane signal transduction	7	0.93	FFUJ_04905 FFUJ_02349 FFUJ_09120 FFUJ_09759 FFUJ_09434 FFUJ_09203 FFUJ_10367	199	1.34	0.69403	1	1	1
219		30.01.09.03 Ca2+ mediated signal transduction	1	0.13	FFUJ_12175	36	0.24	0.541667	1	1	1
220		30.01.09 second messenger mediated signal transduction	1	0.13	FFUJ_12175	106	0.71	0.183099	1	1	1
221		30.01.05.01.06 serine/threonine kinase	2	0.26	FFUJ_12175 FFUJ_12321	86	0.58	0.448276	1	1	1
222		30.01.05.01 protein kinase	2	0.26	FFUJ_12175 FFUJ_12321	154	1.03	0.252427	1	1	1
223		30.01.05 enzyme mediated signal transduction	3	0.4	FFUJ_12175 FFUJ_12321 FFUJ_09986	310	2.09	0.191388	1	1	1
224		30.01 cellular signalling	9	1.2	FFUJ_02107 FFUJ_07302 FFUJ_06160 FFUJ_12175 FFUJ_12321 FFUJ_09986 FFUJ_09759 FFUJ_09203 FFUJ_10367	604	4.07	0.29484	1	1	1
225		30 CELLULAR COMMUNICATION/SIGNAL TRANSDUCTION MECHANISM	13	1.74	FFUJ_04905 FFUJ_02349 FFUJ_02107 FFUJ_07302 FFUJ_06160 FFUJ_09120 FFUJ_12175 FFUJ_12321 FFUJ_09986 FFUJ_09759 FFUJ_09434 FFUJ_09203 FFUJ_10367	701	4.73	0.367865	1	1	1
226		20.09.18.09.01 endocytosis	1	0.13	FFUJ_13755	132	0.89	0.146067	1	1	1
227		20.09.18.09 vesicular cellular import	1	0.13	FFUJ_13755	132	0.89	0.146067	1	1	1
228		20.09.18.07 non-vesicular cellular import	10	1.34	FFUJ_01987 FFUJ_02178 FFUJ_13573 FFUJ_06948 FFUJ_06981 FFUJ_14330 FFUJ_08192 FFUJ_11639 FFUJ_11679 FFUJ_11943	353	2.38	0.563025	1	1	1
229		20.09.18 cellular import	19	2.55	FFUJ_01987 FFUJ_05007 FFUJ_03818 FFUJ_02178 FFUJ_13573 FFUJ_06948 FFUJ_06981 FFUJ_06987 FFUJ_14330 FFUJ_05481 FFUJ_08192 FFUJ_13755 FFUJ_12941 FFUJ_10370 FFUJ_11012 FFUJ_11391 FFUJ_11639 FFUJ_11679 FFUJ_11943	629	4.24	0.601415	1	1	1
230		20.09.13 vacuolar/lysosomal transport	2	0.26	FFUJ_09104 FFUJ_12021	166	1.12	0.232143	1	1	1
231		20.09.07 vesicular transport (Golgi network, etc.)	1	0.13	FFUJ_09104	269	1.81	0.0718232	1	1	1
232		20.09.04 mitochondrial transport	3	0.4	FFUJ_13890 FFUJ_09817 FFUJ_11943	124	0.83	0.481928	1	1	1
233		20.09 transport routes	36	4.83	FFUJ_02019 FFUJ_01987 FFUJ_01794 FFUJ_05234 FFUJ_05007 FFUJ_03818 FFUJ_02580 FFUJ_02817 FFUJ_02118 FFUJ_02178 FFUJ_13128 FFUJ_13573 FFUJ_06948 FFUJ_06981 FFUJ_06987 FFUJ_14330 FFUJ_07351 FFUJ_05481 FFUJ_05766 FFUJ_09104 FFUJ_08192 FFUJ_13755 FFUJ_12456 FFUJ_12941 FFUJ_13890 FFUJ_10180 FFUJ_09817 FFUJ_10259 FFUJ_10370 FFUJ_10519 FFUJ_11012 FFUJ_11391 FFUJ_11639 FFUJ_11679 FFUJ_11943 FFUJ_12021	1395	9.41	0.513284	1	1	1
234		20.03.02.03.01 proton driven antiporter	2	0.26	FFUJ_03729 FFUJ_02118	48	0.32	0.8125	1	1	1
235		20.03.02.03 antiporter	2	0.26	FFUJ_03729 FFUJ_02118	77	0.51	0.509804	1	1	1
236		20.03.02.02.01 proton driven symporter	2	0.26	FFUJ_06981 FFUJ_08192	52	0.35	0.742857	1	1	1
237		20.03.02 carrier (electrochemical potential-driven transport)	6	0.8	FFUJ_03729 FFUJ_02118 FFUJ_06981 FFUJ_09120 FFUJ_08192 FFUJ_11012	153	1.03	0.776699	1	1	1
238		20.03.01.01 ion channels	1	0.13	FFUJ_12321	36	0.24	0.541667	1	1	1
239		20.03.01 channel / pore class transport	1	0.13	FFUJ_12321	56	0.37	0.351351	1	1	1
240		20.03 transport facilities	43	5.77	FFUJ_02019 FFUJ_01987 FFUJ_05234 FFUJ_05007 FFUJ_04886 FFUJ_04797 FFUJ_03864 FFUJ_03818 FFUJ_03729 FFUJ_02327 FFUJ_03331 FFUJ_02118 FFUJ_13106 FFUJ_13128 FFUJ_13573 FFUJ_06948 FFUJ_06981 FFUJ_06987 FFUJ_14330 FFUJ_07351 FFUJ_07031 FFUJ_05481 FFUJ_05766 FFUJ_09120 FFUJ_08722 FFUJ_08192 FFUJ_08179 FFUJ_08114 FFUJ_12321 FFUJ_12456 FFUJ_13890 FFUJ_10075 FFUJ_09817 FFUJ_10257 FFUJ_10259 FFUJ_10370 FFU…	954	6.44	0.895963	1	1	1
241		20.01.26 neurotransmitter transport	2	0.26	FFUJ_03818 FFUJ_09120	54	0.36	0.722222	1	1	1
242		20.01.25 vitamine/cofactor transport	3	0.4	FFUJ_11562 FFUJ_11679 FFUJ_12021	116	0.78	0.512821	1	1	1
243		20.01.23 allantoin and allantoate transport	2	0.26	FFUJ_11639 FFUJ_11679	109	0.73	0.356164	1	1	1
244		20.01.17 nucleotide/nucleoside/nucleobase transport	1	0.13	FFUJ_05007	33	0.22	0.590909	1	1	1
245		20.01.11 amine / polyamine transport	2	0.26	FFUJ_03818 FFUJ_07351	71	0.47	0.553191	1	1	1
246		20.01.07 amino acid/amino acid derivatives transport	5	0.67	FFUJ_03818 FFUJ_02178 FFUJ_06575 FFUJ_09817 FFUJ_10830	133	0.89	0.752809	1	1	1
247		20.01.03.01 sugar transport	1	0.13	FFUJ_14330	64	0.43	0.302326	1	1	1
248		20.01.03 C-compound and carbohydrate transport	13	1.74	FFUJ_01987 FFUJ_03818 FFUJ_13573 FFUJ_06948 FFUJ_06981 FFUJ_14330 FFUJ_09120 FFUJ_08192 FFUJ_08179 FFUJ_13890 FFUJ_10180 FFUJ_09817 FFUJ_10779	398	2.68	0.649254	1	1	1
249		20.01.01.01.01 heavy metal ion transport (Cu+, Fe3+, etc.)	4	0.53	FFUJ_02115 FFUJ_10721 FFUJ_11391 FFUJ_11943	102	0.68	0.779412	1	1	1
250		20.01.01.01 cation transport (H+, Na+, K+, Ca2+ , NH4+, etc.)	12	1.61	FFUJ_00012 FFUJ_05185 FFUJ_02115 FFUJ_14295 FFUJ_05766 FFUJ_09120 FFUJ_12321 FFUJ_09986 FFUJ_09912 FFUJ_10721 FFUJ_11391 FFUJ_11943	278	1.87	0.860963	1	1	1
251		20.01.01 ion transport	17	2.28	FFUJ_00012 FFUJ_05185 FFUJ_02115 FFUJ_14295 FFUJ_07031 FFUJ_05766 FFUJ_09120 FFUJ_12321 FFUJ_12941 FFUJ_13890 FFUJ_09986 FFUJ_09912 FFUJ_11012 FFUJ_10721 FFUJ_11391 FFUJ_11639 FFUJ_11943	339	2.28	1	1	1	1
252		20.01 transported compounds (substrates)	77	10.3	FFUJ_02019 FFUJ_01995 FFUJ_01987 FFUJ_01794 FFUJ_00027 FFUJ_00012 FFUJ_00007 FFUJ_00006 FFUJ_05234 FFUJ_05185 FFUJ_05007 FFUJ_04886 FFUJ_03892 FFUJ_03864 FFUJ_03819 FFUJ_03818 FFUJ_03729 FFUJ_02115 FFUJ_02116 FFUJ_02277 FFUJ_02342 FFUJ_02580 FFUJ_02817 FFUJ_03331 FFUJ_02118 FFUJ_02178 FFUJ_13573 FFUJ_06948 FFUJ_06981 FFUJ_14330 FFUJ_14328 FFUJ_14295 FFUJ_07351 FFUJ_07031 FFUJ_05523 FFUJ_05766 FFU…	1836	12.3	0.837398	1	1	1
253		20 CELLULAR TRANSPORT, TRANSPORT FACILITIES AND TRANSPORT ROUTES	89	11.9	FFUJ_02019 FFUJ_01995 FFUJ_01987 FFUJ_01794 FFUJ_00027 FFUJ_00012 FFUJ_00007 FFUJ_00006 FFUJ_05234 FFUJ_05185 FFUJ_05007 FFUJ_04886 FFUJ_04797 FFUJ_03892 FFUJ_03864 FFUJ_03819 FFUJ_03818 FFUJ_03729 FFUJ_02115 FFUJ_02116 FFUJ_02277 FFUJ_02327 FFUJ_02342 FFUJ_02580 FFUJ_02817 FFUJ_03331 FFUJ_02118 FFUJ_02178 FFUJ_13106 FFUJ_13128 FFUJ_13573 FFUJ_06948 FFUJ_06981 FFUJ_06987 FFUJ_14330 FFUJ_14328 FFU…	2264	15.2	0.782895	1	1	1
254		18.02.09 regulator of transcription factor	2	0.26	FFUJ_02349 FFUJ_11815	111	0.74	0.351351	1	1	1
255		18.02.01.01.01 GTPase activator (GAP)	1	0.13	FFUJ_10056	49	0.33	0.393939	1	1	1
256		18.02.01.01 enzyme activator	2	0.26	FFUJ_04797 FFUJ_10056	146	0.98	0.265306	1	1	1
257		18.02.01 enzymatic activity regulation / enzyme regulator	3	0.4	FFUJ_04797 FFUJ_12175 FFUJ_10056	324	2.18	0.183486	1	1	1
258		18.02 regulation of protein activity	6	0.8	FFUJ_04797 FFUJ_02349 FFUJ_12175 FFUJ_12321 FFUJ_10056 FFUJ_11815	529	3.57	0.22409	1	1	1
259		18.01.01 regulation by modification	1	0.13	FFUJ_12175	157	1.05	0.12381	1	1	1
260		18.01 regulation by	1	0.13	FFUJ_12175	271	1.82	0.0714286	1	1	1
261		18 REGULATION OF METABOLISM AND PROTEIN FUNCTION	6	0.8	FFUJ_04797 FFUJ_02349 FFUJ_12175 FFUJ_12321 FFUJ_10056 FFUJ_11815	540	3.64	0.21978	1	1	1
262		16.21.07 NAD/NADP binding	9	1.2	FFUJ_00322 FFUJ_03892 FFUJ_06987 FFUJ_06114 FFUJ_08788 FFUJ_14074 FFUJ_10242 FFUJ_10603 FFUJ_10896	284	1.91	0.628272	1	1	1
263		16.19.05 GTP binding	2	0.26	FFUJ_12958 FFUJ_10056	145	0.97	0.268041	1	1	1
264		16.19.03 ATP binding	20	2.68	FFUJ_04797 FFUJ_03389 FFUJ_03638 FFUJ_13106 FFUJ_06987 FFUJ_14295 FFUJ_07031 FFUJ_05481 FFUJ_05766 FFUJ_09120 FFUJ_08936 FFUJ_08722 FFUJ_08361 FFUJ_12175 FFUJ_12321 FFUJ_13900 FFUJ_09434 FFUJ_11945 FFUJ_14235 FFUJ_14221	672	4.53	0.591611	1	1	1
265		16.19 nucleotide/nucleoside/nucleobase binding	26	3.48	FFUJ_04797 FFUJ_04717 FFUJ_03389 FFUJ_03638 FFUJ_12958 FFUJ_13106 FFUJ_06987 FFUJ_14295 FFUJ_07031 FFUJ_05481 FFUJ_05766 FFUJ_05804 FFUJ_06562 FFUJ_09120 FFUJ_08936 FFUJ_08722 FFUJ_08361 FFUJ_12175 FFUJ_12321 FFUJ_13900 FFUJ_10056 FFUJ_09998 FFUJ_09434 FFUJ_11945 FFUJ_14235 FFUJ_14221	896	6.04	0.576159	1	1	1
266		16.17.09 heavy metal binding (Cu, Fe, Zn)	27	3.62	FFUJ_02020 FFUJ_00012 FFUJ_03987 FFUJ_03864 FFUJ_02112 FFUJ_02563 FFUJ_03451 FFUJ_03638 FFUJ_07962 FFUJ_08004 FFUJ_08014 FFUJ_14328 FFUJ_06561 FFUJ_09096 FFUJ_08217 FFUJ_08115 FFUJ_13888 FFUJ_13857 FFUJ_12321 FFUJ_12387 FFUJ_13900 FFUJ_10258 FFUJ_10313 FFUJ_10581 FFUJ_10647 FFUJ_10838 FFUJ_11382	540	3.64	0.994505	1	1	1
267		16.17.07 magnesium binding	2	0.26	FFUJ_02563 FFUJ_06562	132	0.89	0.292135	1	1	1
268		16.17.01 calcium binding	4	0.53	FFUJ_05482 FFUJ_08115 FFUJ_12321 FFUJ_09759	98	0.66	0.80303	1	1	1
269		16.17 metal binding	32	4.29	FFUJ_02020 FFUJ_00012 FFUJ_03987 FFUJ_03955 FFUJ_03864 FFUJ_02112 FFUJ_02563 FFUJ_03451 FFUJ_03638 FFUJ_07962 FFUJ_08004 FFUJ_08014 FFUJ_14328 FFUJ_05482 FFUJ_06561 FFUJ_06562 FFUJ_09120 FFUJ_09096 FFUJ_08217 FFUJ_08115 FFUJ_13888 FFUJ_13857 FFUJ_12321 FFUJ_12387 FFUJ_13900 FFUJ_09759 FFUJ_10258 FFUJ_10313 FFUJ_10581 FFUJ_10647 FFUJ_10838 FFUJ_11382	826	5.57	0.770197	1	1	1
270		16.13.01 sugar binding	1	0.13	FFUJ_12892	28	0.18	0.722222	1	1	1
271		16.09 lipid binding	1	0.13	FFUJ_09104	73	0.49	0.265306	1	1	1
272		16.03.03 RNA binding	4	0.53	FFUJ_04717 FFUJ_03902 FFUJ_02317 FFUJ_09682	344	2.32	0.228448	1	1	1
273		16.03.01 DNA binding	13	1.74	FFUJ_04717 FFUJ_13063 FFUJ_14295 FFUJ_05685 FFUJ_05780 FFUJ_10101 FFUJ_10010 FFUJ_09986 FFUJ_09434 FFUJ_10495 FFUJ_11080 FFUJ_14235 FFUJ_14221	507	3.42	0.508772	1	1	1
274		16.03 nucleic acid binding	19	2.55	FFUJ_04717 FFUJ_03902 FFUJ_02317 FFUJ_13063 FFUJ_14295 FFUJ_05685 FFUJ_05780 FFUJ_08936 FFUJ_12321 FFUJ_10101 FFUJ_10010 FFUJ_09986 FFUJ_09682 FFUJ_09434 FFUJ_10495 FFUJ_11080 FFUJ_11382 FFUJ_14235 FFUJ_14221	869	5.86	0.435154	1	1	1
275		16.01 protein binding	26	3.48	FFUJ_02020 FFUJ_00021 FFUJ_00012 FFUJ_03947 FFUJ_03902 FFUJ_02210 FFUJ_02317 FFUJ_13106 FFUJ_07962 FFUJ_14329 FFUJ_14328 FFUJ_14295 FFUJ_06562 FFUJ_08361 FFUJ_08115 FFUJ_13993 FFUJ_12175 FFUJ_12321 FFUJ_10056 FFUJ_10010 FFUJ_09986 FFUJ_09912 FFUJ_09682 FFUJ_09434 FFUJ_11080 FFUJ_11082	1680	11.3	0.307965	1	1	1
276		16 PROTEIN WITH BINDING FUNCTION OR COFACTOR REQUIREMENT (structural or catalytic)	100	13.4	FFUJ_02020 FFUJ_01995 FFUJ_00322 FFUJ_00021 FFUJ_00012 FFUJ_04797 FFUJ_04717 FFUJ_03987 FFUJ_03955 FFUJ_03947 FFUJ_03902 FFUJ_03892 FFUJ_03864 FFUJ_03819 FFUJ_02112 FFUJ_02114 FFUJ_02116 FFUJ_02210 FFUJ_02277 FFUJ_02317 FFUJ_02329 FFUJ_02563 FFUJ_03389 FFUJ_03451 FFUJ_03455 FFUJ_03638 FFUJ_12958 FFUJ_13063 FFUJ_13106 FFUJ_06719 FFUJ_06729 FFUJ_06987 FFUJ_07040 FFUJ_07962 FFUJ_08004 FFUJ_08014 FFU…	3365	22.7	0.590308	1	1	1
277		14.13.01.01 proteasomal degradation (ubiquitin/proteasomal pathway)	1	0.13	FFUJ_08361	175	1.18	0.110169	1	1	1
278		14.13.01 cytoplasmic and nuclear protein degradation	6	0.8	FFUJ_03902 FFUJ_02317 FFUJ_03573 FFUJ_08361 FFUJ_13888 FFUJ_09682	313	2.11	0.379147	1	1	1
279		14.13 protein/peptide degradation	14	1.87	FFUJ_00137 FFUJ_04078 FFUJ_03955 FFUJ_03902 FFUJ_02317 FFUJ_03556 FFUJ_03573 FFUJ_13569 FFUJ_08361 FFUJ_13888 FFUJ_09682 FFUJ_10458 FFUJ_10647 FFUJ_11382	472	3.18	0.58805	1	1	1
280		14.10 assembly of protein complexes	2	0.26	FFUJ_13106 FFUJ_05482	279	1.88	0.138298	1	1	1
281		14.07.11 protein processing (proteolytic)	5	0.67	FFUJ_00137 FFUJ_04078 FFUJ_03556 FFUJ_03573 FFUJ_13569	155	1.04	0.644231	1	1	1
282		14.07.09 posttranslational modification of amino acids (e.g. hydroxylation, methylation)	2	0.26	FFUJ_00012 FFUJ_08361	57	0.38	0.684211	1	1	1
283		14.07.05 modification by ubiquitination, deubiquitination	1	0.13	FFUJ_08361	142	0.95	0.136842	1	1	1
284		14.07.04 modification by acetylation, deacetylation	4	0.53	FFUJ_03955 FFUJ_13888 FFUJ_10647 FFUJ_11080	81	0.54	0.981481	1	1	1
285		14.07.03 modification by phosphorylation, dephosphorylation, autophosphorylation	3	0.4	FFUJ_12175 FFUJ_12321 FFUJ_10367	273	1.84	0.217391	1	1	1
286		14.07.02.02 N-directed glycosylation, deglycosylation	1	0.13	FFUJ_04587	49	0.33	0.393939	1	1	1
287		14.07.02 modification with sugar residues (e.g. glycosylation, deglycosylation)	2	0.26	FFUJ_04587 FFUJ_04572	92	0.62	0.419355	1	1	1
288		14.07 protein modification	17	2.28	FFUJ_00137 FFUJ_00012 FFUJ_04587 FFUJ_04572 FFUJ_04078 FFUJ_03955 FFUJ_03556 FFUJ_03573 FFUJ_13569 FFUJ_08361 FFUJ_13888 FFUJ_12175 FFUJ_12321 FFUJ_10367 FFUJ_10647 FFUJ_11080 FFUJ_14174	900	6.07	0.375618	1	1	1
289		14.04 protein targeting, sorting and translocation	1	0.13	FFUJ_11943	322	2.17	0.0599078	1	1	1
290		14.01 protein folding and stabilization	2	0.26	FFUJ_12133 FFUJ_09376	142	0.95	0.273684	1	1	1
291		14 PROTEIN FATE (folding, modification, destination)	27	3.62	FFUJ_00137 FFUJ_00012 FFUJ_04587 FFUJ_04572 FFUJ_04078 FFUJ_03955 FFUJ_03902 FFUJ_02317 FFUJ_03556 FFUJ_03573 FFUJ_13106 FFUJ_13569 FFUJ_05482 FFUJ_08361 FFUJ_13888 FFUJ_12175 FFUJ_12321 FFUJ_12133 FFUJ_09682 FFUJ_09376 FFUJ_10367 FFUJ_10458 FFUJ_10647 FFUJ_11080 FFUJ_11382 FFUJ_11943 FFUJ_14174	1543	10.4	0.348077	1	1	1
292		12.04.01 translation initiation	1	0.13	FFUJ_04717	64	0.43	0.302326	1	1	1
293		12.04 translation	3	0.4	FFUJ_04717 FFUJ_12321 FFUJ_10056	227	1.53	0.261438	1	1	1
294		12 PROTEIN SYNTHESIS	7	0.93	FFUJ_00231 FFUJ_04797 FFUJ_04717 FFUJ_03638 FFUJ_12321 FFUJ_13900 FFUJ_10056	452	3.05	0.304918	1	1	1
295		11.04.03.01 splicing	4	0.53	FFUJ_03902 FFUJ_02317 FFUJ_08936 FFUJ_09682	238	1.6	0.33125	1	1	1
296		11.04.03 mRNA processing (splicing, 5^-, 3^-end processing)	7	0.93	FFUJ_04717 FFUJ_03902 FFUJ_02317 FFUJ_03638 FFUJ_08936 FFUJ_13900 FFUJ_09682	301	2.03	0.458128	1	1	1
297		11.04.02 tRNA processing	1	0.13	FFUJ_08936	59	0.39	0.333333	1	1	1
298		11.04.01 rRNA processing	1	0.13	FFUJ_08936	191	1.28	0.101562	1	1	1
299		11.04 RNA processing	8	1.07	FFUJ_00231 FFUJ_04717 FFUJ_03902 FFUJ_02317 FFUJ_03638 FFUJ_08936 FFUJ_13900 FFUJ_09682	470	3.17	0.337539	1	1	1
300		11.02.03.04.03 transcription repression	2	0.26	FFUJ_00061 FFUJ_02349	109	0.73	0.356164	1	1	1
301		11.02.03.04.01 transcription activation	8	1.07	FFUJ_06739 FFUJ_07714 FFUJ_05764 FFUJ_05767 FFUJ_05780 FFUJ_09638 FFUJ_10495 FFUJ_11080	245	1.65	0.648485	1	1	1
302		11.02.03.04 transcriptional control	21	2.81	FFUJ_02020 FFUJ_00061 FFUJ_00012 FFUJ_03974 FFUJ_02119 FFUJ_02349 FFUJ_13063 FFUJ_06739 FFUJ_07714 FFUJ_14325 FFUJ_05685 FFUJ_05764 FFUJ_05767 FFUJ_05780 FFUJ_06607 FFUJ_09074 FFUJ_10101 FFUJ_09986 FFUJ_09638 FFUJ_10495 FFUJ_11080	886	5.98	0.4699	1	1	1
303		11.02.03.01 general transcription activities	3	0.4	FFUJ_02349 FFUJ_09986 FFUJ_11815	203	1.37	0.291971	1	1	1
304		11.02.03 mRNA synthesis	23	3.08	FFUJ_02020 FFUJ_00061 FFUJ_00012 FFUJ_03974 FFUJ_02119 FFUJ_02349 FFUJ_13063 FFUJ_06739 FFUJ_07714 FFUJ_14325 FFUJ_05685 FFUJ_05764 FFUJ_05767 FFUJ_05780 FFUJ_06607 FFUJ_09074 FFUJ_08936 FFUJ_10101 FFUJ_09986 FFUJ_09638 FFUJ_10495 FFUJ_11080 FFUJ_11815	1004	6.77	0.454948	1	1	1
305		11.02.02 tRNA synthesis	2	0.26	FFUJ_00231 FFUJ_13900	57	0.38	0.684211	1	1	1
306		11.02.01 rRNA synthesis	1	0.13	FFUJ_08936	69	0.46	0.282609	1	1	1
307		11.02 RNA synthesis	25	3.35	FFUJ_02020 FFUJ_00231 FFUJ_00061 FFUJ_00012 FFUJ_03974 FFUJ_02119 FFUJ_02349 FFUJ_13063 FFUJ_06739 FFUJ_07714 FFUJ_14325 FFUJ_05685 FFUJ_05764 FFUJ_05767 FFUJ_05780 FFUJ_06607 FFUJ_09074 FFUJ_08936 FFUJ_13900 FFUJ_10101 FFUJ_09986 FFUJ_09638 FFUJ_10495 FFUJ_11080 FFUJ_11815	1091	7.36	0.455163	1	1	1
308		11 TRANSCRIPTION	30	4.02	FFUJ_02020 FFUJ_00231 FFUJ_00061 FFUJ_00012 FFUJ_04717 FFUJ_03974 FFUJ_03902 FFUJ_02119 FFUJ_02317 FFUJ_02349 FFUJ_03638 FFUJ_13063 FFUJ_06739 FFUJ_07714 FFUJ_14325 FFUJ_05685 FFUJ_05764 FFUJ_05767 FFUJ_05780 FFUJ_06607 FFUJ_09074 FFUJ_08936 FFUJ_13900 FFUJ_10101 FFUJ_09986 FFUJ_09682 FFUJ_09638 FFUJ_10495 FFUJ_11080 FFUJ_11815	1378	9.3	0.432258	1	1	1
309		10.03.05.01 spindle pole body/centrosome and microtubule cycle	1	0.13	FFUJ_13206	45	0.3	0.433333	1	1	1
310		10.03.05 cell cycle dependent cytoskeleton reorganization	1	0.13	FFUJ_13206	58	0.39	0.333333	1	1	1
311		10.03.03 cytokinesis (cell division) /septum formation and hydrolysis	1	0.13	FFUJ_12782	169	1.14	0.114035	1	1	1
312		10.03.01.03 cell cycle checkpoints (checkpoints of morphogenesis, DNA-damage,-replication, mitotic phase and spindle)	1	0.13	FFUJ_11509	77	0.51	0.254902	1	1	1
313		10.03.01.01.03 G1/S transition of mitotic cell cycle	1	0.13	FFUJ_09986	47	0.31	0.419355	1	1	1
314		10.03.01.01 mitotic cell cycle	3	0.4	FFUJ_09986 FFUJ_11382 FFUJ_11509	194	1.3	0.307692	1	1	1
315		10.03.01 mitotic cell cycle and cell cycle control	4	0.53	FFUJ_09986 FFUJ_11382 FFUJ_11509 FFUJ_11943	527	3.55	0.149296	1	1	1
316		10.03 cell cycle	6	0.8	FFUJ_13206 FFUJ_12782 FFUJ_09986 FFUJ_11382 FFUJ_11509 FFUJ_11943	729	4.92	0.162602	1	1	1
317		10.01.09.05 DNA conformation modification (e.g. chromatin)	4	0.53	FFUJ_00012 FFUJ_05685 FFUJ_09986 FFUJ_11080	292	1.97	0.269036	1	1	1
318		10.01.09 DNA restriction or modification	4	0.53	FFUJ_00012 FFUJ_05685 FFUJ_09986 FFUJ_11080	299	2.01	0.263682	1	1	1
319		10.01.05.01 DNA repair	8	1.07	FFUJ_00231 FFUJ_03638 FFUJ_14295 FFUJ_13900 FFUJ_10101 FFUJ_09434 FFUJ_14235 FFUJ_14221	266	1.79	0.597765	1	1	1
320		10.01.05 DNA recombination and DNA repair	9	1.2	FFUJ_00231 FFUJ_03638 FFUJ_07396 FFUJ_14295 FFUJ_13900 FFUJ_10101 FFUJ_09434 FFUJ_14235 FFUJ_14221	310	2.09	0.574163	1	1	1
321		10.01.03 DNA synthesis and replication	2	0.26	FFUJ_03638 FFUJ_13900	151	1.01	0.257426	1	1	1
322		10.01.02 DNA topology	4	0.53	FFUJ_00231 FFUJ_03638 FFUJ_08936 FFUJ_13900	102	0.68	0.779412	1	1	1
323		10.01 DNA processing	14	1.87	FFUJ_00231 FFUJ_00012 FFUJ_03638 FFUJ_07396 FFUJ_14295 FFUJ_05685 FFUJ_08936 FFUJ_13900 FFUJ_10101 FFUJ_09986 FFUJ_09434 FFUJ_11080 FFUJ_14235 FFUJ_14221	620	4.18	0.447368	1	1	1
324		10 CELL CYCLE AND DNA PROCESSING	19	2.55	FFUJ_00231 FFUJ_00012 FFUJ_03638 FFUJ_13206 FFUJ_07396 FFUJ_14295 FFUJ_05685 FFUJ_08936 FFUJ_12782 FFUJ_13900 FFUJ_10101 FFUJ_09986 FFUJ_09434 FFUJ_11080 FFUJ_11382 FFUJ_11509 FFUJ_11943 FFUJ_14235 FFUJ_14221	1130	7.62	0.334646	1	1	1
325		02.45 energy conversion and regeneration	4	0.53	FFUJ_02277 FFUJ_10692 FFUJ_10799 FFUJ_10996	93	0.62	0.854839	1	1	1
326		02.19 metabolism of energy reserves (e.g. glycogen, trehalose)	2	0.26	FFUJ_03573 FFUJ_13887	61	0.41	0.634146	1	1	1
327		02.16.03 lactate fermentation	1	0.13	FFUJ_03452	20	0.13	1	1	1	1
328		02.13.03 aerobic respiration	4	0.53	FFUJ_02020 FFUJ_03864 FFUJ_13106 FFUJ_12139	111	0.74	0.716216	1	1	1
329		02.13 respiration	10	1.34	FFUJ_02020 FFUJ_03864 FFUJ_02116 FFUJ_13106 FFUJ_05523 FFUJ_06561 FFUJ_12139 FFUJ_09759 FFUJ_10257 FFUJ_10799	201	1.35	0.992593	1	1	1
330		02.11 electron transport and membrane-associated energy conservation	7	0.93	FFUJ_03864 FFUJ_02277 FFUJ_02342 FFUJ_12139 FFUJ_10257 FFUJ_10692 FFUJ_10996	178	1.2	0.775	1	1	1
331		02.07 pentose-phosphate pathway	3	0.4	FFUJ_03452 FFUJ_10242 FFUJ_11978	75	0.5	0.8	1	1	1
332		02.01.03 regulation of glycolysis and gluconeogenesis	1	0.13	FFUJ_11945	20	0.13	1	1	1	1
333		01.20.70 regulation of secondary metabolism	4	0.53	FFUJ_03989 FFUJ_06739 FFUJ_07714 FFUJ_11351	103	0.69	0.768116	1	1	1
334		01.20.37.01 metabolism of thioredoxin, glutaredoxin, glutathion	1	0.13	FFUJ_11815	25	0.16	0.8125	1	1	1
335		01.20.15 metabolism of derivatives of dehydroquinic acid, shikimic acid and chorismic acid	2	0.26	FFUJ_06703 FFUJ_10661	41	0.27	0.962963	1	1	1
336		01.07.01 biosynthesis of vitamins, cofactors, and prosthetic groups	10	1.34	FFUJ_00019 FFUJ_04793 FFUJ_02329 FFUJ_02563 FFUJ_06719 FFUJ_06987 FFUJ_07962 FFUJ_06562 FFUJ_09096 FFUJ_14015	206	1.39	0.964029	1	1	1
337		01.06.02.02 glycolipid metabolism	1	0.13	FFUJ_14074	44	0.29	0.448276	1	1	1
338		01.06.02.01 phospholipid metabolism	3	0.4	FFUJ_05804 FFUJ_09759 FFUJ_11032	132	0.89	0.449438	1	1	1
339		01.06.02 membrane lipid metabolism	4	0.53	FFUJ_05804 FFUJ_14074 FFUJ_09759 FFUJ_11032	164	1.1	0.481818	1	1	1
340		01.05.25 regulation of C-compound and carbohydrate metabolism	3	0.4	FFUJ_02349 FFUJ_03573 FFUJ_11945	245	1.65	0.242424	1	1	1
341		01.05.13.01 S-adenosyl-methionine - homocysteine cycle	1	0.13	FFUJ_00012	39	0.26	0.5	1	1	1
342		01.05.13 transfer of activated C-1 groups	2	0.26	FFUJ_00012 FFUJ_05840	90	0.6	0.433333	1	1	1
343		01.05.06.07 C-2 compound and organic acid catabolism	2	0.26	FFUJ_03627 FFUJ_10799	47	0.31	0.83871	1	1	1
344		01.05.03 polysaccharide metabolism	11	1.47	FFUJ_04528 FFUJ_03455 FFUJ_07040 FFUJ_14350 FFUJ_08218 FFUJ_14071 FFUJ_12782 FFUJ_12891 FFUJ_12892 FFUJ_12943 FFUJ_09591	301	2.03	0.724138	1	1	1
345		01.05.02.07 sugar, glucoside, polyol and carboxylate catabolism	8	1.07	FFUJ_04572 FFUJ_03455 FFUJ_03677 FFUJ_06729 FFUJ_09759 FFUJ_10464 FFUJ_10799 FFUJ_11945	261	1.76	0.607955	1	1	1
346		01.05.02.04 sugar, glucoside, polyol and carboxylate anabolism	4	0.53	FFUJ_04572 FFUJ_03677 FFUJ_10464 FFUJ_11945	105	0.7	0.757143	1	1	1
347		01.05.02 sugar, glucoside, polyol and carboxylate metabolism	13	1.74	FFUJ_04572 FFUJ_03455 FFUJ_03677 FFUJ_06729 FFUJ_14325 FFUJ_08361 FFUJ_14071 FFUJ_13993 FFUJ_12892 FFUJ_09759 FFUJ_10464 FFUJ_10799 FFUJ_11945	347	2.34	0.74359	1	1	1
348		01.04 phosphate metabolism	18	2.41	FFUJ_04797 FFUJ_02563 FFUJ_03389 FFUJ_03638 FFUJ_03677 FFUJ_02107 FFUJ_12958 FFUJ_13106 FFUJ_07031 FFUJ_05766 FFUJ_12175 FFUJ_12321 FFUJ_12941 FFUJ_10181 FFUJ_10179 FFUJ_09998 FFUJ_11562 FFUJ_11945	633	4.27	0.564403	1	1	1
349		01.03.16.01 RNA degradation	1	0.13	FFUJ_03638	70	0.47	0.276596	1	1	1
350		01.03.16 polynucleotide degradation	3	0.4	FFUJ_00231 FFUJ_03638 FFUJ_13900	123	0.83	0.481928	1	1	1
351		01.03.13 regulation of nucleotide/nucleoside/nucleobase metabolism	1	0.13	FFUJ_05007	35	0.23	0.565217	1	1	1
352		01.03.01 purin nucleotide/nucleoside/nucleobase metabolism	4	0.53	FFUJ_03991 FFUJ_12958 FFUJ_05840 FFUJ_09986	171	1.15	0.46087	1	1	1
353		01.03 nucleotide/nucleoside/nucleobase metabolism	8	1.07	FFUJ_00231 FFUJ_05007 FFUJ_03991 FFUJ_03638 FFUJ_12958 FFUJ_05840 FFUJ_13900 FFUJ_09986	446	3.01	0.355482	1	1	1
354		01.02.07 regulation of nitrogen, sulfur and selenium metabolism	5	0.67	FFUJ_00061 FFUJ_13063 FFUJ_05780 FFUJ_10495 FFUJ_11815	118	0.79	0.848101	1	1	1
355		01.02.02 nitrogen metabolism	4	0.53	FFUJ_05780 FFUJ_08115 FFUJ_10495 FFUJ_10838	81	0.54	0.981481	1	1	1
356		01.01.13 regulation of amino acid metabolism	3	0.4	FFUJ_02107 FFUJ_09986 FFUJ_09638	89	0.6	0.666667	1	1	1
357		01.01.11.04.02 degradation of leucine	1	0.13	FFUJ_02342	26	0.17	0.764706	1	1	1
358		01.01.11.04 metabolism of leucine	1	0.13	FFUJ_02342	41	0.27	0.481481	1	1	1
359		01.01.11 metabolism of the pyruvate family (alanine, isoleucine, leucine, valine) and D-alanine	1	0.13	FFUJ_02342	87	0.58	0.224138	1	1	1
360		01.01.09.06 metabolism of tryptophan	1	0.13	FFUJ_09096	50	0.33	0.393939	1	1	1
361		01.01.09.05.02 degradation of tyrosine	1	0.13	FFUJ_12808	40	0.27	0.481481	1	1	1
362		01.01.09.05 metabolism of tyrosine	4	0.53	FFUJ_05481 FFUJ_12644 FFUJ_12808 FFUJ_09432	80	0.54	0.981481	1	1	1
363		01.01.09.02.01 biosynthesis of serine	1	0.13	FFUJ_05840	29	0.19	0.684211	1	1	1
364		01.01.06.06.02 degradation of lysine	1	0.13	FFUJ_05840	25	0.16	0.8125	1	1	1
365		01.01.06.01.02 degradation of aspartate	1	0.13	FFUJ_02107	23	0.15	0.866667	1	1	1
366		01.01.06.01 metabolism of aspartate	1	0.13	FFUJ_02107	32	0.21	0.619048	1	1	1
367		01.01.06 metabolism of the aspartate family	6	0.8	FFUJ_04387 FFUJ_02109 FFUJ_02114 FFUJ_02107 FFUJ_06720 FFUJ_05840	156	1.05	0.761905	1	1	1
368		01.01.05.03 metabolism of urea (urea cycle)	1	0.13	FFUJ_04387	29	0.19	0.684211	1	1	1
369		01.01.05 metabolism of urea cycle, creatine and polyamines	1	0.13	FFUJ_04387	58	0.39	0.333333	1	1	1
370		01.01.03 assimilation of ammonia, metabolism of the glutamate group	1	0.13	FFUJ_11565	145	0.97	0.134021	1	1	1
371		01.01 amino acid metabolism	35	4.69	FFUJ_00322 FFUJ_00049 FFUJ_00027 FFUJ_00003 FFUJ_03983 FFUJ_04387 FFUJ_02109 FFUJ_02114 FFUJ_02329 FFUJ_02342 FFUJ_03573 FFUJ_03693 FFUJ_02107 FFUJ_06703 FFUJ_06719 FFUJ_06720 FFUJ_07790 FFUJ_05481 FFUJ_05840 FFUJ_09096 FFUJ_08788 FFUJ_12644 FFUJ_12770 FFUJ_12808 FFUJ_10051 FFUJ_09986 FFUJ_09638 FFUJ_09435 FFUJ_09432 FFUJ_09296 FFUJ_10256 FFUJ_10522 FFUJ_10603 FFUJ_11565 FFUJ_11921	779	5.25	0.893333	1	1	1
To correct for multiple comparisons in multiple hypothesis testing for the 845 taxonomical allowed FunCats, we calculated the Bonferroni correction as well as the False discovery rate (FDR) control with an experiment-wide significance level alpha of 0.05. The table is sorted by the p-value (k position). You will find as filter the holding criteria B=Bonferroni correction < 0.05, F:p-value < False…

## Sheet: C) WT-Δcsm1 6 mM Gln down
Table S3C 'FunCat' analysis of genes down-regulated in the Δcsm1 mutant, 6 mM Gln.
The comparison is done to p3_p185772_Fus_fujik_v21 containing 14813 annotated genes.
To correct for multiple comparisons in multiple hypothesis testing for the 845 taxonomical allowed FunCats, we calculated the Bonferroni correction as well as the False discovery rate (FDR) control with an experiment-wide significance level alpha of 0.05. The table is sorted by the P-value.
The comparison is done to p3_p185772_Fus_fujik_v21 containing 14813 annotated genes.
582 out of 584 genes are found:
FFUJ_00004 FFUJ_00010 FFUJ_00011 FFUJ_00013 FFUJ_00040 FFUJ_00042 FFUJ_00045 FFUJ_00049 FFUJ_00067 FFUJ_00080 FFUJ_00081 FFUJ_00082 FFUJ_00115 FFUJ_00116 FFUJ_00117 FFUJ_00161 FFUJ_00196 FFUJ_00198 FFUJ_00199 FFUJ_00200 FFUJ_00202 FFUJ_00214 FFUJ_00215 FFUJ_00260 FFUJ_00261 FFUJ_00277 FFUJ_00278 FFUJ_00279 FFUJ_00283 FFUJ_00286 FFUJ_00288 FFUJ_00289 FFUJ_00325 FFUJ_00450 FFUJ_00507 FFUJ_00829 FFU…
k	Filter	FUNCTIONAL CATEGORY	abs SET	rel SET	genes SET	abs GENOME	rel GENOME	rel SET/rel GENOME	P-VALUE	Bonferroni_corr	FDR
1	BF*	01.20 secondary metabolism	158	27.1	FFUJ_01985 FFUJ_02054 FFUJ_01661 FFUJ_00261 FFUJ_00214 FFUJ_00202 FFUJ_00117 FFUJ_00116 FFUJ_00049 FFUJ_00045 FFUJ_00040 FFUJ_00013 FFUJ_00011 FFUJ_00010 FFUJ_00004 FFUJ_04332 FFUJ_04138 FFUJ_03942 FFUJ_03940 FFUJ_03813 FFUJ_03755 FFUJ_02190 FFUJ_02192 FFUJ_02214 FFUJ_02249 FFUJ_02257 FFUJ_02308 FFUJ_02313 FFUJ_03634 FFUJ_03661 FFUJ_03675 FFUJ_13003 FFUJ_13134 FFUJ_13148 FFUJ_06712 FFUJ_06723 FFU…	2127	14.3	1.8951	1.61646e-16	1.36591e-13	1.36591e-13
2	BF*	01 METABOLISM	261	44.8	FFUJ_01996 FFUJ_01985 FFUJ_02054 FFUJ_01743 FFUJ_01661 FFUJ_01447 FFUJ_01330 FFUJ_00289 FFUJ_00261 FFUJ_00214 FFUJ_00202 FFUJ_00199 FFUJ_00198 FFUJ_00196 FFUJ_00117 FFUJ_00116 FFUJ_00049 FFUJ_00045 FFUJ_00042 FFUJ_00040 FFUJ_00013 FFUJ_00011 FFUJ_00010 FFUJ_00004 FFUJ_05045 FFUJ_05007 FFUJ_04332 FFUJ_04138 FFUJ_04027 FFUJ_03942 FFUJ_03940 FFUJ_03864 FFUJ_03837 FFUJ_03813 FFUJ_03773 FFUJ_03755 FFU…	4949	33.4	1.34132	3.31358e-09	2.79998e-06	1.39999e-06
3	BF*	20.03 transport facilities	75	12.8	FFUJ_01840 FFUJ_00288 FFUJ_00202 FFUJ_00045 FFUJ_00040 FFUJ_00004 FFUJ_05045 FFUJ_05007 FFUJ_03864 FFUJ_03824 FFUJ_02346 FFUJ_02348 FFUJ_03390 FFUJ_03661 FFUJ_03675 FFUJ_13003 FFUJ_13134 FFUJ_06711 FFUJ_06755 FFUJ_07731 FFUJ_08029 FFUJ_08052 FFUJ_05766 FFUJ_05830 FFUJ_05835 FFUJ_06337 FFUJ_06504 FFUJ_06520 FFUJ_09069 FFUJ_08308 FFUJ_14069 FFUJ_13982 FFUJ_13962 FFUJ_13865 FFUJ_13804 FFUJ_12131 FFU…	954	6.44	1.98758	5.27919e-09	4.46092e-06	1.48697e-06
4	BF*	32.05 disease, virulence and defense	51	8.76	FFUJ_00260 FFUJ_00196 FFUJ_00117 FFUJ_00116 FFUJ_00004 FFUJ_04028 FFUJ_04027 FFUJ_03824 FFUJ_02254 FFUJ_07427 FFUJ_07484 FFUJ_08029 FFUJ_07843 FFUJ_05510 FFUJ_05766 FFUJ_06337 FFUJ_05445 FFUJ_09069 FFUJ_08276 FFUJ_08166 FFUJ_09062 FFUJ_13962 FFUJ_12636 FFUJ_12637 FFUJ_12847 FFUJ_10164 FFUJ_09254 FFUJ_09250 FFUJ_09241 FFUJ_09197 FFUJ_10034 FFUJ_10308 FFUJ_10450 FFUJ_10711 FFUJ_10712 FFUJ_10740 FFU…	545	3.67	2.38692	7.61254e-09	6.4326e-06	1.60815e-06
5	BF*	32.05.05 virulence, disease factors	28	4.81	FFUJ_00260 FFUJ_04028 FFUJ_03824 FFUJ_02254 FFUJ_07427 FFUJ_07484 FFUJ_07843 FFUJ_05445 FFUJ_09069 FFUJ_08276 FFUJ_08166 FFUJ_12636 FFUJ_10164 FFUJ_09250 FFUJ_09241 FFUJ_09197 FFUJ_10034 FFUJ_10308 FFUJ_10450 FFUJ_10740 FFUJ_11018 FFUJ_11113 FFUJ_11234 FFUJ_11295 FFUJ_11554 FFUJ_11670 FFUJ_11840 FFUJ_12020	213	1.43	3.36364	2.01629e-08	1.70377e-05	3.40753e-06
6	BF*	20.01 transported compounds (substrates)	108	18.5	FFUJ_01996 FFUJ_01840 FFUJ_01330 FFUJ_00288 FFUJ_00261 FFUJ_00214 FFUJ_00202 FFUJ_00196 FFUJ_00045 FFUJ_00040 FFUJ_00004 FFUJ_05045 FFUJ_05007 FFUJ_04138 FFUJ_04027 FFUJ_03864 FFUJ_03755 FFUJ_03824 FFUJ_02192 FFUJ_02249 FFUJ_02346 FFUJ_02348 FFUJ_03661 FFUJ_03671 FFUJ_03675 FFUJ_12960 FFUJ_13003 FFUJ_13134 FFUJ_13148 FFUJ_06711 FFUJ_06755 FFUJ_07731 FFUJ_08029 FFUJ_08052 FFUJ_14263 FFUJ_05766 FFU…	1836	12.3	1.50407	8.56694e-06	0.00723906	0.00120651
7	BF*	20.01.03 C-compound and carbohydrate transport	34	5.84	FFUJ_01996 FFUJ_00202 FFUJ_00045 FFUJ_03824 FFUJ_03661 FFUJ_03671 FFUJ_03675 FFUJ_06711 FFUJ_14263 FFUJ_05835 FFUJ_09069 FFUJ_14069 FFUJ_13982 FFUJ_13804 FFUJ_12515 FFUJ_12636 FFUJ_12650 FFUJ_12681 FFUJ_10164 FFUJ_09334 FFUJ_09247 FFUJ_09199 FFUJ_10230 FFUJ_10308 FFUJ_10376 FFUJ_10450 FFUJ_10740 FFUJ_10779 FFUJ_10811 FFUJ_11295 FFUJ_11329 FFUJ_11339 FFUJ_11554 FFUJ_11839	398	2.68	2.1791	1.84258e-05	0.0155698	0.00222425
8	F*	32 CELL RESCUE, DEFENSE AND VIRULENCE	92	15.8	FFUJ_00260 FFUJ_00214 FFUJ_00196 FFUJ_00117 FFUJ_00116 FFUJ_00049 FFUJ_00004 FFUJ_05036 FFUJ_04116 FFUJ_04028 FFUJ_04027 FFUJ_03864 FFUJ_03755 FFUJ_03824 FFUJ_02254 FFUJ_02292 FFUJ_02346 FFUJ_13003 FFUJ_13134 FFUJ_13148 FFUJ_14394 FFUJ_07157 FFUJ_07427 FFUJ_07484 FFUJ_08029 FFUJ_14263 FFUJ_07843 FFUJ_07858 FFUJ_05510 FFUJ_05660 FFUJ_05766 FFUJ_06337 FFUJ_06429 FFUJ_06507 FFUJ_06520 FFUJ_05445 FFU…	1603	10.8	1.46296	0.000112181	0.0947929	0.0118491
9	F*	32.07 detoxification	44	7.56	FFUJ_00196 FFUJ_00116 FFUJ_00049 FFUJ_00004 FFUJ_04027 FFUJ_03755 FFUJ_02292 FFUJ_02346 FFUJ_13003 FFUJ_13134 FFUJ_13148 FFUJ_14394 FFUJ_08029 FFUJ_14263 FFUJ_07858 FFUJ_05660 FFUJ_05766 FFUJ_06429 FFUJ_06520 FFUJ_13962 FFUJ_13865 FFUJ_12637 FFUJ_12678 FFUJ_12702 FFUJ_12847 FFUJ_10047 FFUJ_09911 FFUJ_09261 FFUJ_09251 FFUJ_09249 FFUJ_09236 FFUJ_10358 FFUJ_10682 FFUJ_10688 FFUJ_10711 FFUJ_10712 FFU…	621	4.19	1.8043	0.000112913	0.0954118	0.0106013
10	F*	01.01.03.03.01 biosynthesis of proline	5	0.85	FFUJ_01743 FFUJ_01330 FFUJ_00013 FFUJ_11795 FFUJ_11797	14	0.09	9.44444	0.00013713	0.115875	0.0115875
11	*	20 CELLULAR TRANSPORT, TRANSPORT FACILITIES AND TRANSPORT ROUTES	117	20.1	FFUJ_01996 FFUJ_01840 FFUJ_01330 FFUJ_00288 FFUJ_00261 FFUJ_00214 FFUJ_00202 FFUJ_00198 FFUJ_00196 FFUJ_00045 FFUJ_00040 FFUJ_00004 FFUJ_05045 FFUJ_05007 FFUJ_04138 FFUJ_04027 FFUJ_03864 FFUJ_03755 FFUJ_03824 FFUJ_02192 FFUJ_02249 FFUJ_02346 FFUJ_02348 FFUJ_03390 FFUJ_03661 FFUJ_03671 FFUJ_03675 FFUJ_12960 FFUJ_13003 FFUJ_13134 FFUJ_13148 FFUJ_06711 FFUJ_06755 FFUJ_07731 FFUJ_08029 FFUJ_08052 FFU…	2264	15.2	1.32237	0.00086274	0.729015	0.0662741
12	*	20.01.23 allantoin and allantoate transport	12	2.06	FFUJ_01840 FFUJ_00288 FFUJ_00040 FFUJ_06755 FFUJ_07731 FFUJ_12131 FFUJ_10190 FFUJ_09196 FFUJ_10376 FFUJ_11057 FFUJ_11224 FFUJ_11639	109	0.73	2.82192	0.00117361	0.991703	0.0826419
13	*	01.01.03.02.01 biosynthesis of glutamate	7	1.2	FFUJ_01743 FFUJ_01330 FFUJ_11074 FFUJ_11793 FFUJ_11794 FFUJ_11795 FFUJ_11797	44	0.29	4.13793	0.00150751	1	0.097988
14	*	01.01.03 assimilation of ammonia, metabolism of the glutamate group	14	2.4	FFUJ_01743 FFUJ_01330 FFUJ_00214 FFUJ_00198 FFUJ_00013 FFUJ_12962 FFUJ_09201 FFUJ_10375 FFUJ_11074 FFUJ_11117 FFUJ_11793 FFUJ_11794 FFUJ_11795 FFUJ_11797	145	0.97	2.47423	0.00171911	1	0.10376
15	*	01.01.03.02 metabolism of glutamate	9	1.54	FFUJ_01743 FFUJ_01330 FFUJ_00214 FFUJ_09201 FFUJ_11074 FFUJ_11793 FFUJ_11794 FFUJ_11795 FFUJ_11797	71	0.47	3.2766	0.00177914	1	0.100225
16	*	20.09.18 cellular import	40	6.87	FFUJ_01996 FFUJ_01840 FFUJ_00288 FFUJ_00202 FFUJ_00045 FFUJ_00040 FFUJ_05007 FFUJ_03661 FFUJ_03671 FFUJ_03675 FFUJ_13003 FFUJ_06755 FFUJ_07731 FFUJ_05835 FFUJ_05917 FFUJ_06504 FFUJ_08308 FFUJ_14069 FFUJ_13989 FFUJ_13982 FFUJ_13804 FFUJ_12131 FFUJ_12515 FFUJ_12650 FFUJ_12681 FFUJ_10190 FFUJ_09334 FFUJ_09199 FFUJ_09196 FFUJ_10230 FFUJ_10376 FFUJ_10451 FFUJ_10811 FFUJ_11057 FFUJ_11224 FFUJ_11329 FFU…	629	4.24	1.62028	0.00187043	1	0.0987821
17	*	01.01.09.04.02 degradation of phenylalanine	9	1.54	FFUJ_00049 FFUJ_04138 FFUJ_12962 FFUJ_13194 FFUJ_10688 FFUJ_10907 FFUJ_11106 FFUJ_11569 FFUJ_12041	72	0.48	3.20833	0.00196412	1	0.0976282
18	*	20.01.13 lipid/fatty acid transport	15	2.57	FFUJ_00045 FFUJ_02348 FFUJ_08029 FFUJ_05766 FFUJ_05835 FFUJ_13982 FFUJ_13865 FFUJ_12515 FFUJ_09334 FFUJ_09252 FFUJ_09246 FFUJ_10811 FFUJ_11839 FFUJ_11968 FFUJ_11972	164	1.1	2.33636	0.0020505	1	0.0962595
19	*	01.01.03.03 metabolism of proline	6	1.03	FFUJ_01743 FFUJ_01330 FFUJ_00013 FFUJ_11794 FFUJ_11795 FFUJ_11797	37	0.24	4.29167	0.0029488	1	0.131144
20	*	20.09.18.07 non-vesicular cellular import	25	4.29	FFUJ_01996 FFUJ_01840 FFUJ_00288 FFUJ_00202 FFUJ_00040 FFUJ_03661 FFUJ_03675 FFUJ_06755 FFUJ_07731 FFUJ_08308 FFUJ_14069 FFUJ_13804 FFUJ_12131 FFUJ_12650 FFUJ_12681 FFUJ_10190 FFUJ_09334 FFUJ_09196 FFUJ_10230 FFUJ_10376 FFUJ_11057 FFUJ_11224 FFUJ_11329 FFUJ_11339 FFUJ_11639	353	2.38	1.80252	0.00333539	1	0.14092
21	*	20.03.25 ABC transporters	11	1.89	FFUJ_00004 FFUJ_05045 FFUJ_02348 FFUJ_08029 FFUJ_05766 FFUJ_06337 FFUJ_10047 FFUJ_09254 FFUJ_11445 FFUJ_12021 FFUJ_11972	111	0.74	2.55405	0.00424766	1	0.170918
22	*	20.01.26 neurotransmitter transport	7	1.2	FFUJ_00045 FFUJ_08052 FFUJ_05835 FFUJ_13982 FFUJ_12515 FFUJ_10811 FFUJ_11839	54	0.36	3.33333	0.00497231	1	0.190982
23	*	32.07.05 detoxification by export	15	2.57	FFUJ_00004 FFUJ_03755 FFUJ_02346 FFUJ_13134 FFUJ_08029 FFUJ_14263 FFUJ_05766 FFUJ_06520 FFUJ_13962 FFUJ_10047 FFUJ_09261 FFUJ_10711 FFUJ_10712 FFUJ_11445 FFUJ_11972	181	1.22	2.10656	0.00522771	1	0.192061
24	*	32.07.01 detoxification involving cytochrome P450	10	1.71	FFUJ_00049 FFUJ_04027 FFUJ_02292 FFUJ_13148 FFUJ_06429 FFUJ_12847 FFUJ_09251 FFUJ_10358 FFUJ_10688 FFUJ_10907	99	0.66	2.59091	0.00548289	1	0.193043
25	*	20.01.27 drug/toxin transport	17	2.92	FFUJ_00004 FFUJ_05045 FFUJ_03755 FFUJ_02346 FFUJ_13003 FFUJ_13134 FFUJ_08029 FFUJ_14263 FFUJ_05766 FFUJ_06520 FFUJ_13962 FFUJ_10047 FFUJ_09261 FFUJ_10711 FFUJ_10712 FFUJ_11445 FFUJ_11972	218	1.47	1.98639	0.00565063	1	0.190991
26	*	34.11.12 perception of nutrients and nutritional adaptation	9	1.54	FFUJ_02249 FFUJ_02254 FFUJ_03656 FFUJ_13148 FFUJ_13804 FFUJ_12193 FFUJ_10331 FFUJ_10978 FFUJ_11339	87	0.58	2.65517	0.00705656	1	0.229338
27	*	34.11.10 response to biotic stimulus	4	0.68	FFUJ_04116 FFUJ_02254 FFUJ_09062 FFUJ_10978	21	0.14	4.85714	0.00828344	1	0.259241
28	*	01.02 nitrogen, sulfur and selenium metabolism	25	4.29	FFUJ_01743 FFUJ_01330 FFUJ_00198 FFUJ_04138 FFUJ_04027 FFUJ_02292 FFUJ_08021 FFUJ_08024 FFUJ_05479 FFUJ_06521 FFUJ_13806 FFUJ_12536 FFUJ_10194 FFUJ_10066 FFUJ_10041 FFUJ_10764 FFUJ_10866 FFUJ_11074 FFUJ_10468 FFUJ_11117 FFUJ_11622 FFUJ_11793 FFUJ_11797 FFUJ_11820 FFUJ_11225	385	2.59	1.65637	0.00980216	1	0.295815
29	*	01.01.09.04.01 biosynthesis of phenylalanine	7	1.2	FFUJ_00049 FFUJ_04138 FFUJ_13194 FFUJ_10688 FFUJ_10907 FFUJ_11106 FFUJ_11569	63	0.42	2.85714	0.0114902	1	0.334802
30	*	20.01.07 amino acid/amino acid derivatives transport	11	1.89	FFUJ_00045 FFUJ_02249 FFUJ_06755 FFUJ_05835 FFUJ_08308 FFUJ_13982 FFUJ_12193 FFUJ_12515 FFUJ_10331 FFUJ_10811 FFUJ_11839	133	0.89	2.1236	0.0157317	1	0.443111
31	*	02.01.01 glycolysis methylglyoxal bypass	3	0.51	FFUJ_14394 FFUJ_12702 FFUJ_09249	14	0.09	5.66667	0.0158877	1	0.433068
32	*	01.01.03.05 metabolism of arginine	6	1.03	FFUJ_01743 FFUJ_00198 FFUJ_12962 FFUJ_10375 FFUJ_11117 FFUJ_11794	53	0.35	2.94286	0.0172003	1	0.454194
33	*	20.03.22 transport ATPases	11	1.89	FFUJ_02348 FFUJ_03390 FFUJ_08029 FFUJ_08052 FFUJ_05766 FFUJ_05830 FFUJ_06504 FFUJ_13865 FFUJ_11738 FFUJ_11968 FFUJ_11972	136	0.91	2.07692	0.0182959	1	0.468485
34	*	32.01.04 pH stress response	3	0.51	FFUJ_14394 FFUJ_12702 FFUJ_09249	15	0.1	5.1	0.0192903	1	0.479421
35	*	02.01 glycolysis and gluconeogenesis	11	1.89	FFUJ_02257 FFUJ_03671 FFUJ_14394 FFUJ_06781 FFUJ_07325 FFUJ_13805 FFUJ_12702 FFUJ_09249 FFUJ_10858 FFUJ_11623 FFUJ_11821	138	0.93	2.03226	0.0201699	1	0.486958
36	*	20.01.09 peptide transport	4	0.68	FFUJ_10431 FFUJ_10764 FFUJ_10468 FFUJ_11337	27	0.18	3.77778	0.0201846	1	0.473777
37	*	01.01.03.03.02 degradation of proline	4	0.68	FFUJ_01330 FFUJ_11794 FFUJ_11795 FFUJ_11797	27	0.18	3.77778	0.0201846	1	0.460972
38	*	20.01.11 amine / polyamine transport	7	1.2	FFUJ_00045 FFUJ_05835 FFUJ_13982 FFUJ_13962 FFUJ_12515 FFUJ_10811 FFUJ_11839	71	0.47	2.55319	0.0211624	1	0.470585
39	*	01.01.11.02.01 biosynthesis of isoleucine	4	0.68	FFUJ_00011 FFUJ_10041 FFUJ_11106 FFUJ_11908	28	0.18	3.77778	0.022837	1	0.494801
40	*	32.05.03 defense related proteins	8	1.37	FFUJ_00196 FFUJ_04027 FFUJ_09062 FFUJ_12637 FFUJ_12847 FFUJ_10746 FFUJ_10978 FFUJ_10299	90	0.6	2.28333	0.0250338	1	0.528839
41	*	01.20.05 metabolism of acetic acid derivatives	7	1.2	FFUJ_13148 FFUJ_06742 FFUJ_12707 FFUJ_09241 FFUJ_10962 FFUJ_11233 FFUJ_12020	75	0.5	2.4	0.0276649	1	0.570167
42	*	01.01.09.04 metabolism of phenylalanine	9	1.54	FFUJ_00049 FFUJ_04138 FFUJ_12962 FFUJ_13194 FFUJ_10688 FFUJ_10907 FFUJ_11106 FFUJ_11569 FFUJ_12041	109	0.73	2.10959	0.0276777	1	0.556849
43	*	01.01.11.03.01 biosynthesis of valine	3	0.51	FFUJ_00011 FFUJ_10041 FFUJ_11106	18	0.12	4.25	0.0317168	1	0.623273
44	*	01.01 amino acid metabolism	41	7.04	FFUJ_01743 FFUJ_01330 FFUJ_00261 FFUJ_00214 FFUJ_00199 FFUJ_00198 FFUJ_00049 FFUJ_00013 FFUJ_00011 FFUJ_04138 FFUJ_03940 FFUJ_03813 FFUJ_12962 FFUJ_13194 FFUJ_06756 FFUJ_07858 FFUJ_06112 FFUJ_13806 FFUJ_12522 FFUJ_12536 FFUJ_10041 FFUJ_09911 FFUJ_09446 FFUJ_09338 FFUJ_09201 FFUJ_10034 FFUJ_10375 FFUJ_10688 FFUJ_10907 FFUJ_11074 FFUJ_11106 FFUJ_11117 FFUJ_11569 FFUJ_11622 FFUJ_11788 FFUJ_11793 FFU…	779	5.25	1.34095	0.0345094	1	0.662737
45	*	20.01.25 vitamine/cofactor transport	9	1.54	FFUJ_01840 FFUJ_00040 FFUJ_06755 FFUJ_12131 FFUJ_10190 FFUJ_09196 FFUJ_10376 FFUJ_10451 FFUJ_12021	116	0.78	1.97436	0.0390523	1	0.733315
46	*	01.20.05.11 metabolism of polyketides	4	0.68	FFUJ_06742 FFUJ_12707 FFUJ_09241 FFUJ_12020	35	0.23	2.95652	0.047176	1	0.866602
47		32.05.01 resistance proteins	14	2.4	FFUJ_00116 FFUJ_00004 FFUJ_08029 FFUJ_05510 FFUJ_05766 FFUJ_06337 FFUJ_13962 FFUJ_09254 FFUJ_10711 FFUJ_10712 FFUJ_11445 FFUJ_12021 FFUJ_11264 FFUJ_11972	220	1.48	1.62162	0.052279	1	0.939909
48		01.01.09 metabolism of the cysteine - aromatic group	19	3.26	FFUJ_00261 FFUJ_00214 FFUJ_00049 FFUJ_04138 FFUJ_03813 FFUJ_12962 FFUJ_13194 FFUJ_06112 FFUJ_12522 FFUJ_09338 FFUJ_09201 FFUJ_10034 FFUJ_10688 FFUJ_10907 FFUJ_11074 FFUJ_11106 FFUJ_11569 FFUJ_11622 FFUJ_12041	325	2.19	1.48858	0.0552691	1	0.972966
49		16.21 complex cofactor/cosubstrate/vitamine binding	31	5.32	FFUJ_00261 FFUJ_00214 FFUJ_00196 FFUJ_00011 FFUJ_03864 FFUJ_13148 FFUJ_06866 FFUJ_07157 FFUJ_05775 FFUJ_06112 FFUJ_06429 FFUJ_08149 FFUJ_08066 FFUJ_12522 FFUJ_13976 FFUJ_10041 FFUJ_09251 FFUJ_09243 FFUJ_09201 FFUJ_09702 FFUJ_10358 FFUJ_10851 FFUJ_10912 FFUJ_10962 FFUJ_11074 FFUJ_11106 FFUJ_11233 FFUJ_11492 FFUJ_11622 FFUJ_11793 FFUJ_11795	585	3.94	1.35025	0.0560461	1	0.96651
50		01.20.17.03 metabolism of amines	5	0.85	FFUJ_00261 FFUJ_06712 FFUJ_06112 FFUJ_13976 FFUJ_09174	53	0.35	2.42857	0.0563	1	0.951471
51		01.20.05.09 metabolism of eicosanoids	3	0.51	FFUJ_13148 FFUJ_10962 FFUJ_11233	23	0.15	3.4	0.0596355	1	0.988078
52		01.01.11.02 metabolism of isoleucine	4	0.68	FFUJ_00011 FFUJ_10041 FFUJ_11106 FFUJ_11908	39	0.26	2.61538	0.0656719	1	1
53		01.01.03.02.02 degradation of glutamate	3	0.51	FFUJ_00214 FFUJ_09201 FFUJ_11793	24	0.16	3.1875	0.06624	1	1
54		01.05.03.03.07 chitin catabolism	2	0.34	FFUJ_02254 FFUJ_10978	11	0.07	4.85714	0.0670205	1	1
55		01.01.09.05.02 degradation of tyrosine	4	0.68	FFUJ_03813 FFUJ_12962 FFUJ_13194 FFUJ_12041	40	0.27	2.51852	0.0708065	1	1
56		42.02 eukaryotic plasma membrane	3	0.51	FFUJ_02348 FFUJ_09244 FFUJ_11113	25	0.16	3.1875	0.0731629	1	1
57		34.01.07 cholesterol homeostasis	1	0.17	FFUJ_02348	2	0.01	17	0.0770385	1	1
58		20.09.16.01 Type I protein secretion system (ABC-type transport systems)	4	0.68	FFUJ_00004 FFUJ_05045 FFUJ_05766 FFUJ_11445	42	0.28	2.42857	0.0816699	1	1
59		32.07.03 detoxification by modification	6	1.03	FFUJ_00116 FFUJ_14394 FFUJ_07858 FFUJ_12702 FFUJ_09249 FFUJ_11788	79	0.53	1.9434	0.0900862	1	1
60		01.20.01.09 metabolism of aminoglycoside antibiotics	2	0.34	FFUJ_11133 FFUJ_11788	13	0.08	4.25	0.0903044	1	1
61		43.01.03 fungal and other eukaryotic cell type differentiation	36	6.18	FFUJ_00325 FFUJ_03792 FFUJ_03824 FFUJ_03671 FFUJ_06759 FFUJ_07427 FFUJ_07484 FFUJ_05836 FFUJ_06508 FFUJ_06560 FFUJ_09159 FFUJ_09069 FFUJ_08194 FFUJ_14001 FFUJ_13989 FFUJ_13979 FFUJ_12636 FFUJ_10164 FFUJ_09197 FFUJ_10308 FFUJ_10402 FFUJ_10431 FFUJ_10587 FFUJ_10699 FFUJ_10740 FFUJ_10764 FFUJ_10794 FFUJ_10955 FFUJ_11202 FFUJ_11234 FFUJ_11383 FFUJ_11554 FFUJ_11681 FFUJ_11748 FFUJ_11840 FFUJ_14098	727	4.9	1.26122	0.0903754	1	1
62		43.01 fungal/microorganismic cell type differentiation	36	6.18	FFUJ_00325 FFUJ_03792 FFUJ_03824 FFUJ_03671 FFUJ_06759 FFUJ_07427 FFUJ_07484 FFUJ_05836 FFUJ_06508 FFUJ_06560 FFUJ_09159 FFUJ_09069 FFUJ_08194 FFUJ_14001 FFUJ_13989 FFUJ_13979 FFUJ_12636 FFUJ_10164 FFUJ_09197 FFUJ_10308 FFUJ_10402 FFUJ_10431 FFUJ_10587 FFUJ_10699 FFUJ_10740 FFUJ_10764 FFUJ_10794 FFUJ_10955 FFUJ_11202 FFUJ_11234 FFUJ_11383 FFUJ_11554 FFUJ_11681 FFUJ_11748 FFUJ_11840 FFUJ_14098	727	4.9	1.26122	0.0903754	1	1
63		43 CELL TYPE DIFFERENTIATION	36	6.18	FFUJ_00325 FFUJ_03792 FFUJ_03824 FFUJ_03671 FFUJ_06759 FFUJ_07427 FFUJ_07484 FFUJ_05836 FFUJ_06508 FFUJ_06560 FFUJ_09159 FFUJ_09069 FFUJ_08194 FFUJ_14001 FFUJ_13989 FFUJ_13979 FFUJ_12636 FFUJ_10164 FFUJ_09197 FFUJ_10308 FFUJ_10402 FFUJ_10431 FFUJ_10587 FFUJ_10699 FFUJ_10740 FFUJ_10764 FFUJ_10794 FFUJ_10955 FFUJ_11202 FFUJ_11234 FFUJ_11383 FFUJ_11554 FFUJ_11681 FFUJ_11748 FFUJ_11840 FFUJ_14098	727	4.9	1.26122	0.0903754	1	1
64		01.06.05 fatty acid metabolism	12	2.06	FFUJ_00010 FFUJ_03864 FFUJ_02192 FFUJ_13148 FFUJ_08160 FFUJ_08066 FFUJ_13971 FFUJ_12694 FFUJ_12750 FFUJ_09242 FFUJ_10962 FFUJ_11233	198	1.33	1.54887	0.0909569	1	1
65		01.06.02.02 glycolipid metabolism	4	0.68	FFUJ_05368 FFUJ_09253 FFUJ_09244 FFUJ_11113	44	0.29	2.34483	0.0933022	1	1
66		01.01.09.05 metabolism of tyrosine	6	1.03	FFUJ_00214 FFUJ_03813 FFUJ_12962 FFUJ_13194 FFUJ_09201 FFUJ_12041	80	0.54	1.90741	0.0943465	1	1
67		16.21.05 FAD/FMN binding	11	1.89	FFUJ_00261 FFUJ_03864 FFUJ_06866 FFUJ_05775 FFUJ_06112 FFUJ_08149 FFUJ_08066 FFUJ_13976 FFUJ_10912 FFUJ_11492 FFUJ_11622	179	1.2	1.575	0.0952855	1	1
68		16.13.01 sugar binding	3	0.51	FFUJ_02254 FFUJ_10978 FFUJ_11339	28	0.18	2.83333	0.0957291	1	1
69		16.17.05 sodium binding	2	0.34	FFUJ_06711 FFUJ_08052	14	0.09	3.77778	0.102707	1	1
70		01.06.06.05 sesquiterpenes metabolism	2	0.34	FFUJ_09248 FFUJ_11019	14	0.09	3.77778	0.102707	1	1
71		01.01.11.02.02 degradation of isoleucine	2	0.34	FFUJ_00011 FFUJ_10041	14	0.09	3.77778	0.102707	1	1
72		20.09 transport routes	64	10.9	FFUJ_01996 FFUJ_01840 FFUJ_00288 FFUJ_00202 FFUJ_00198 FFUJ_00045 FFUJ_00040 FFUJ_00004 FFUJ_05045 FFUJ_05007 FFUJ_03755 FFUJ_02346 FFUJ_03390 FFUJ_03661 FFUJ_03671 FFUJ_03675 FFUJ_13003 FFUJ_13134 FFUJ_06755 FFUJ_07731 FFUJ_14263 FFUJ_05766 FFUJ_05835 FFUJ_05917 FFUJ_06504 FFUJ_06520 FFUJ_06533 FFUJ_09104 FFUJ_08308 FFUJ_14069 FFUJ_13989 FFUJ_13982 FFUJ_13962 FFUJ_13804 FFUJ_12131 FFUJ_12515 FFU…	1395	9.41	1.15834	0.105814	1	1
73		01.20.70 regulation of secondary metabolism	7	1.2	FFUJ_03634 FFUJ_06723 FFUJ_05496 FFUJ_05403 FFUJ_09161 FFUJ_13963 FFUJ_09240	103	0.69	1.73913	0.110674	1	1
74		01.05.06.07 C-2 compound and organic acid catabolism	4	0.68	FFUJ_00196 FFUJ_07325 FFUJ_09225 FFUJ_11821	47	0.31	2.19355	0.112121	1	1
75		02.16.13 acetate fermentation	1	0.17	FFUJ_07325	3	0.02	8.5	0.113306	1	1
76		01.02.03.04 conjunction of sulfate	1	0.17	FFUJ_05479	3	0.02	8.5	0.113306	1	1
77		20.09.16 cellular export and secretion	17	2.92	FFUJ_00198 FFUJ_00004 FFUJ_05045 FFUJ_03755 FFUJ_02346 FFUJ_03390 FFUJ_13134 FFUJ_14263 FFUJ_05766 FFUJ_06520 FFUJ_13962 FFUJ_09334 FFUJ_10711 FFUJ_10712 FFUJ_11117 FFUJ_11337 FFUJ_11445	314	2.11	1.38389	0.113796	1	1
78		30.05.01.18.01 TGF-beta-receptor signalling pathway	2	0.34	FFUJ_10962 FFUJ_11233	15	0.1	3.4	0.115541	1	1
79		01.01.03.05.02 degradation of arginine	2	0.34	FFUJ_01743 FFUJ_12962	15	0.1	3.4	0.115541	1	1
80		20.03.02.03.01 proton driven antiporter	4	0.68	FFUJ_02346 FFUJ_09261 FFUJ_10711 FFUJ_10971	48	0.32	2.125	0.11874	1	1
81		01.01.11.03 metabolism of valine	3	0.51	FFUJ_00011 FFUJ_10041 FFUJ_11106	31	0.2	2.55	0.120736	1	1
82		01.05 C-compound and carbohydrate metabolism	85	14.6	FFUJ_01996 FFUJ_01447 FFUJ_00261 FFUJ_00214 FFUJ_00196 FFUJ_03837 FFUJ_02192 FFUJ_02205 FFUJ_02230 FFUJ_02254 FFUJ_02257 FFUJ_02521 FFUJ_03399 FFUJ_03671 FFUJ_02370 FFUJ_14394 FFUJ_06723 FFUJ_06781 FFUJ_06782 FFUJ_07325 FFUJ_07994 FFUJ_08021 FFUJ_05368 FFUJ_05479 FFUJ_05775 FFUJ_06112 FFUJ_06490 FFUJ_05403 FFUJ_09063 FFUJ_08160 FFUJ_08149 FFUJ_14069 FFUJ_13972 FFUJ_13971 FFUJ_13969 FFUJ_13963 FFU…	1914	12.9	1.13178	0.121467	1	1
83		34.01.01.01 homeostasis of metal ions (Na, K, Ca etc.)	12	2.06	FFUJ_13003 FFUJ_08029 FFUJ_08052 FFUJ_05368 FFUJ_05766 FFUJ_05917 FFUJ_06533 FFUJ_10165 FFUJ_10971 FFUJ_11738 FFUJ_11788 FFUJ_11972	211	1.42	1.4507	0.128064	1	1
84		01.01.13 regulation of amino acid metabolism	6	1.03	FFUJ_00198 FFUJ_13806 FFUJ_12536 FFUJ_10034 FFUJ_11117 FFUJ_11794	89	0.6	1.71667	0.137329	1	1
85		20.01.17 nucleotide/nucleoside/nucleobase transport	3	0.51	FFUJ_05007 FFUJ_06755 FFUJ_10451	33	0.22	2.31818	0.138592	1	1
86		01.20.29 metabolism of secondary products derived from L-glutamic acid, L-proline and L-ornithine	2	0.34	FFUJ_00214 FFUJ_09201	17	0.11	3.09091	0.142291	1	1
87		01.01.11.03.02 degradation of valine	2	0.34	FFUJ_00011 FFUJ_10041	17	0.11	3.09091	0.142291	1	1
88		32.01.01 oxidative stress response	8	1.37	FFUJ_00214 FFUJ_05036 FFUJ_03864 FFUJ_14394 FFUJ_05766 FFUJ_12702 FFUJ_09249 FFUJ_09201	131	0.88	1.55682	0.144097	1	1
89		01.06.06 isoprenoid metabolism	11	1.89	FFUJ_00289 FFUJ_03864 FFUJ_02348 FFUJ_13148 FFUJ_06429 FFUJ_09104 FFUJ_12800 FFUJ_09251 FFUJ_09248 FFUJ_10358 FFUJ_11019	195	1.31	1.44275	0.146301	1	1
90		01.20.01.01 metabolism of secondary monosaccharides	1	0.17	FFUJ_09702	4	0.02	8.5	0.148151	1	1
91		20.03.02 carrier (electrochemical potential-driven transport)	9	1.54	FFUJ_02346 FFUJ_06711 FFUJ_14069 FFUJ_12681 FFUJ_09334 FFUJ_09261 FFUJ_09247 FFUJ_10711 FFUJ_10971	153	1.03	1.49515	0.148675	1	1
92		01.20.17 metabolism of secondary products derived from primary amino acids	7	1.2	FFUJ_00261 FFUJ_06712 FFUJ_05775 FFUJ_06112 FFUJ_08149 FFUJ_13976 FFUJ_09174	112	0.75	1.6	0.151629	1	1
93		34.11.03.11 pH response	2	0.34	FFUJ_02254 FFUJ_10978	18	0.12	2.83333	0.156113	1	1
94		01.01.06.06.01.01 diaminopimelic acid pathway	2	0.34	FFUJ_00199 FFUJ_10375	18	0.12	2.83333	0.156113	1	1
95		32.07.09 detoxification by degradation	3	0.51	FFUJ_00196 FFUJ_12637 FFUJ_09236	35	0.23	2.21739	0.157273	1	1
96		01.03.13 regulation of nucleotide/nucleoside/nucleobase metabolism	3	0.51	FFUJ_05007 FFUJ_13806 FFUJ_10451	35	0.23	2.21739	0.157273	1	1
97		40.01.03.03 guidance of longitudinal cell extension (e.g. pollen tube guidance, axonal pathfinding)	5	0.85	FFUJ_01066 FFUJ_02313 FFUJ_06660 FFUJ_12655 FFUJ_09255	74	0.49	1.73469	0.165353	1	1
98		16.21.17 pyridoxal phosphate binding	5	0.85	FFUJ_00011 FFUJ_12522 FFUJ_10041 FFUJ_11074 FFUJ_11793	74	0.49	1.73469	0.165353	1	1
99		34.11 cellular sensing and response to external stimulus	18	3.09	FFUJ_04116 FFUJ_02249 FFUJ_02254 FFUJ_02348 FFUJ_03656 FFUJ_13148 FFUJ_06711 FFUJ_08052 FFUJ_05368 FFUJ_05917 FFUJ_09062 FFUJ_13804 FFUJ_12193 FFUJ_12800 FFUJ_10331 FFUJ_10978 FFUJ_11339 FFUJ_12021	357	2.41	1.28216	0.167737	1	1
100		01.01.09.01 metabolism of glycine	4	0.68	FFUJ_00261 FFUJ_13194 FFUJ_06112 FFUJ_11622	55	0.37	1.83784	0.169383	1	1
101		20.01.03.03 C4-dicarboxylate transport (e.g. malate, succinate, fumarate)	2	0.34	FFUJ_01996 FFUJ_09247	19	0.12	2.83333	0.170174	1	1
102		01.20.01 metabolism of primary metabolic sugar derivatives	3	0.51	FFUJ_09702 FFUJ_11133 FFUJ_11788	37	0.24	2.125	0.176673	1	1
103		01.05.06 C-2 compound and organic acid metabolism	4	0.68	FFUJ_00196 FFUJ_07325 FFUJ_09225 FFUJ_11821	56	0.37	1.83784	0.177163	1	1
104		20.01.15 electron transport	22	3.78	FFUJ_01330 FFUJ_00261 FFUJ_00214 FFUJ_00196 FFUJ_04138 FFUJ_04027 FFUJ_03864 FFUJ_02192 FFUJ_13148 FFUJ_08052 FFUJ_05830 FFUJ_06112 FFUJ_08066 FFUJ_13976 FFUJ_09251 FFUJ_09242 FFUJ_09201 FFUJ_10358 FFUJ_10682 FFUJ_10912 FFUJ_11622 FFUJ_11797	453	3.05	1.23934	0.179688	1	1
105		11.02.03.04.05 enhancer/silencer interaction	1	0.17	FFUJ_04917	5	0.03	5.66667	0.181629	1	1
106		20.03.02.03 antiporter	5	0.85	FFUJ_02346 FFUJ_09261 FFUJ_09247 FFUJ_10711 FFUJ_10971	77	0.51	1.66667	0.185191	1	1
107		01.06 lipid, fatty acid and isoprenoid metabolism	45	7.73	FFUJ_00289 FFUJ_00214 FFUJ_00196 FFUJ_00010 FFUJ_03940 FFUJ_03864 FFUJ_03773 FFUJ_02125 FFUJ_02192 FFUJ_02348 FFUJ_03645 FFUJ_13148 FFUJ_07325 FFUJ_05368 FFUJ_05479 FFUJ_06429 FFUJ_06521 FFUJ_09104 FFUJ_08160 FFUJ_08066 FFUJ_13984 FFUJ_13971 FFUJ_12637 FFUJ_12678 FFUJ_12694 FFUJ_12750 FFUJ_12800 FFUJ_10194 FFUJ_09334 FFUJ_09253 FFUJ_09252 FFUJ_09251 FFUJ_09248 FFUJ_09246 FFUJ_09242 FFUJ_09201 FFU…	1001	6.75	1.14519	0.190257	1	1
108		14.13.04 lysosomal and vacuolar protein degradation	4	0.68	FFUJ_03645 FFUJ_12960 FFUJ_13984 FFUJ_09542	60	0.4	1.7	0.209408	1	1
109		01.06.06.07 diterpenes metabolism	1	0.17	FFUJ_06429	6	0.04	4.25	0.213794	1	1
110		01.01.06.02.01 biosynthesis of asparagine	1	0.17	FFUJ_11793	6	0.04	4.25	0.213794	1	1
111		01.01.06.01.02 degradation of aspartate	2	0.34	FFUJ_11074 FFUJ_11793	23	0.15	2.26667	0.228052	1	1
112		01.06.06.11 tetracyclic and pentacyclic triterpenes (cholesterin, steroids and hopanoids) metabolism	8	1.37	FFUJ_00289 FFUJ_03864 FFUJ_02348 FFUJ_13148 FFUJ_09104 FFUJ_12800 FFUJ_09251 FFUJ_10358	149	1	1.37	0.232258	1	1
113		01.01.11.04.01 biosynthesis of leucine	2	0.34	FFUJ_00011 FFUJ_10041	24	0.16	2.125	0.242762	1	1
114		20.09.07.07 retrograde transport	1	0.17	FFUJ_11264	7	0.04	4.25	0.244696	1	1
115		02.13.05 regulation of respiration	1	0.17	FFUJ_10165	7	0.04	4.25	0.244696	1	1
116		01.01.09.01.01 biosynthesis of glycine	3	0.51	FFUJ_00261 FFUJ_13194 FFUJ_06112	44	0.29	1.75862	0.248763	1	1
117		01.20.37.01 metabolism of thioredoxin, glutaredoxin, glutathion	2	0.34	FFUJ_03940 FFUJ_10034	25	0.16	2.125	0.257509	1	1
118		16.13 C-compound binding	3	0.51	FFUJ_02254 FFUJ_10978 FFUJ_11339	45	0.3	1.7	0.259432	1	1
119		20.01.01 ion transport	16	2.74	FFUJ_13003 FFUJ_06711 FFUJ_07731 FFUJ_08029 FFUJ_08052 FFUJ_05766 FFUJ_05830 FFUJ_05917 FFUJ_06504 FFUJ_10165 FFUJ_09247 FFUJ_10971 FFUJ_11639 FFUJ_11738 FFUJ_11788 FFUJ_11972	339	2.28	1.20175	0.260264	1	1
120		34.01.01.03 homeostasis of protons	4	0.68	FFUJ_08052 FFUJ_05830 FFUJ_09334 FFUJ_10971	66	0.44	1.54545	0.26046	1	1
121		02 ENERGY	32	5.49	FFUJ_00196 FFUJ_05036 FFUJ_03864 FFUJ_02192 FFUJ_02257 FFUJ_03671 FFUJ_14394 FFUJ_06781 FFUJ_06866 FFUJ_07325 FFUJ_08052 FFUJ_05830 FFUJ_09063 FFUJ_08066 FFUJ_13805 FFUJ_12702 FFUJ_12835 FFUJ_10165 FFUJ_09249 FFUJ_09243 FFUJ_09242 FFUJ_09237 FFUJ_09225 FFUJ_09200 FFUJ_10858 FFUJ_10912 FFUJ_10962 FFUJ_11233 FFUJ_11623 FFUJ_11820 FFUJ_11821 FFUJ_11264	723	4.88	1.125	0.266209	1	1
122		01.01.11.04.02 degradation of leucine	2	0.34	FFUJ_00011 FFUJ_10041	26	0.17	2	0.272269	1	1
123		16.17.03 potassium binding	1	0.17	FFUJ_08052	8	0.05	3.4	0.274386	1	1
124		01.08.02 metabolism of hormones	1	0.17	FFUJ_05479	8	0.05	3.4	0.274386	1	1
125		34.05.01 cell migration	5	0.85	FFUJ_01066 FFUJ_02313 FFUJ_06660 FFUJ_12655 FFUJ_09255	90	0.6	1.41667	0.279278	1	1
126		30.05.01.18 transmembrane receptor protein serine/threonine kinase signalling pathways	2	0.34	FFUJ_10962 FFUJ_11233	27	0.18	1.88889	0.287017	1	1
127		01.05.02 sugar, glucoside, polyol and carboxylate metabolism	16	2.74	FFUJ_01447 FFUJ_03837 FFUJ_02254 FFUJ_03399 FFUJ_02370 FFUJ_09063 FFUJ_13805 FFUJ_12835 FFUJ_09237 FFUJ_09225 FFUJ_09702 FFUJ_10765 FFUJ_10776 FFUJ_10858 FFUJ_10978 FFUJ_11788	347	2.34	1.17094	0.290625	1	1
128		34.01 homeostasis	16	2.74	FFUJ_02348 FFUJ_13003 FFUJ_08029 FFUJ_08052 FFUJ_05368 FFUJ_05660 FFUJ_05766 FFUJ_05830 FFUJ_05917 FFUJ_06533 FFUJ_10165 FFUJ_09334 FFUJ_10971 FFUJ_11738 FFUJ_11788 FFUJ_11972	348	2.34	1.17094	0.294499	1	1
129		20.01.01.01 cation transport (H+, Na+, K+, Ca2+ , NH4+, etc.)	13	2.23	FFUJ_13003 FFUJ_06711 FFUJ_08029 FFUJ_08052 FFUJ_05766 FFUJ_05830 FFUJ_05917 FFUJ_06504 FFUJ_10165 FFUJ_10971 FFUJ_11738 FFUJ_11788 FFUJ_11972	278	1.87	1.19251	0.299301	1	1
130		34.01.01 homeostasis of cations	14	2.4	FFUJ_13003 FFUJ_08029 FFUJ_08052 FFUJ_05368 FFUJ_05766 FFUJ_05830 FFUJ_05917 FFUJ_06533 FFUJ_10165 FFUJ_09334 FFUJ_10971 FFUJ_11738 FFUJ_11788 FFUJ_11972	302	2.03	1.18227	0.300651	1	1
131		32.10.07 degradation / modification of foreign (exogenous) polysaccharides	2	0.34	FFUJ_08276 FFUJ_09911	28	0.18	1.88889	0.301731	1	1
132		01.05.09.07 aminosaccharide catabolism	2	0.34	FFUJ_02521 FFUJ_10978	28	0.18	1.88889	0.301731	1	1
133		40.10.02.02.02 caspase activation	1	0.17	FFUJ_11264	9	0.06	2.83333	0.302911	1	1
134		20.09.16.07 non-vesicular cellular export	1	0.17	FFUJ_14263	9	0.06	2.83333	0.302911	1	1
135		01.01.03.01.02 degradation of glutamine	1	0.17	FFUJ_11074	9	0.06	2.83333	0.302911	1	1
136		32.05.01.03 chemical agent resistance	4	0.68	FFUJ_08029 FFUJ_05766 FFUJ_11264 FFUJ_11972	71	0.47	1.44681	0.304629	1	1
137		32.10 degradation / modification of foreign (exogenous) compounds	4	0.68	FFUJ_08276 FFUJ_12637 FFUJ_09911 FFUJ_09236	72	0.48	1.41667	0.31357	1	1
138		01.05.03.03 chitin metabolism	2	0.34	FFUJ_02254 FFUJ_10978	29	0.19	1.78947	0.316392	1	1
139		32.01.05 heat shock response	3	0.51	FFUJ_14394 FFUJ_12702 FFUJ_09249	51	0.34	1.5	0.324314	1	1
140		01.05.02.07 sugar, glucoside, polyol and carboxylate catabolism	12	2.06	FFUJ_01447 FFUJ_03399 FFUJ_02370 FFUJ_09063 FFUJ_13805 FFUJ_12835 FFUJ_09237 FFUJ_09225 FFUJ_09702 FFUJ_10765 FFUJ_10858 FFUJ_11788	261	1.76	1.17045	0.329921	1	1
141		34.11.03.03 chemotaxis	1	0.17	FFUJ_06711	10	0.06	2.83333	0.330316	1	1
142		16.21.11 thiamine pyrophosphate binding	1	0.17	FFUJ_11106	10	0.06	2.83333	0.330316	1	1
143		01.20.17.09 metabolism of alkaloids	2	0.34	FFUJ_05775 FFUJ_08149	30	0.2	1.7	0.330981	1	1
144		02.16.01 alcohol fermentation	4	0.68	FFUJ_00196 FFUJ_06781 FFUJ_09243 FFUJ_11821	74	0.49	1.38776	0.331516	1	1
145		20.03.02.02.01 proton driven symporter	3	0.51	FFUJ_14069 FFUJ_12681 FFUJ_09334	52	0.35	1.45714	0.335182	1	1
146		01.20.36 non-ribosomal peptide synthesis	2	0.34	FFUJ_12707 FFUJ_09250	31	0.2	1.7	0.345481	1	1
147		34.01.03.05 homeostasis of chloride	1	0.17	FFUJ_05660	11	0.07	2.42857	0.356645	1	1
148		01.02.03.01 sulfate assimilation	1	0.17	FFUJ_05479	11	0.07	2.42857	0.356645	1	1
149		01.01.06.02 metabolism of asparagine	1	0.17	FFUJ_11793	11	0.07	2.42857	0.356645	1	1
150		01.01.06.01 metabolism of aspartate	2	0.34	FFUJ_11074 FFUJ_11793	32	0.21	1.61905	0.359876	1	1
151		20.03.02.02 symporter	4	0.68	FFUJ_06711 FFUJ_14069 FFUJ_12681 FFUJ_09334	78	0.52	1.30769	0.367517	1	1
152		01.20.35.01 metabolism of phenylpropanoids	4	0.68	FFUJ_03813 FFUJ_08160 FFUJ_09173 FFUJ_11569	78	0.52	1.30769	0.367517	1	1
153		01.20.35.01.01 metabolism of melanins	2	0.34	FFUJ_03813 FFUJ_08160	33	0.22	1.54545	0.374152	1	1
154		01.01.03.05.01 biosynthesis of arginine	2	0.34	FFUJ_10375 FFUJ_11794	33	0.22	1.54545	0.374152	1	1
155		40.02.03 activity of intercellular mediators	1	0.17	FFUJ_10865	12	0.08	2.125	0.381942	1	1
156		34.11.13.07 circulation (e.g. blood pressure)	1	0.17	FFUJ_08052	12	0.08	2.125	0.381942	1	1
157		32.05.01.01 antibiotic resistance	1	0.17	FFUJ_05510	12	0.08	2.125	0.381942	1	1
158		01.01.09.02.02 degradation of serine	1	0.17	FFUJ_11622	12	0.08	2.125	0.381942	1	1
159		01.02.02 nitrogen metabolism	4	0.68	FFUJ_01743 FFUJ_10041 FFUJ_11074 FFUJ_11622	81	0.54	1.25926	0.394461	1	1
160		01.20.37 metabolism of peptide derived compounds	3	0.51	FFUJ_03940 FFUJ_12637 FFUJ_10034	58	0.39	1.30769	0.39993	1	1
161		02.11 electron transport and membrane-associated energy conservation	8	1.37	FFUJ_00196 FFUJ_03864 FFUJ_06866 FFUJ_08052 FFUJ_05830 FFUJ_08066 FFUJ_10912 FFUJ_11264	178	1.2	1.14167	0.400247	1	1
162		16.05 polysaccharide binding	2	0.34	FFUJ_02254 FFUJ_10978	35	0.23	1.47826	0.402298	1	1
163		01.05.03 polysaccharide metabolism	13	2.23	FFUJ_01447 FFUJ_03837 FFUJ_02205 FFUJ_02254 FFUJ_03399 FFUJ_07994 FFUJ_05368 FFUJ_12943 FFUJ_10765 FFUJ_10858 FFUJ_10922 FFUJ_10978 FFUJ_11186	301	2.03	1.09852	0.403493	1	1
164		34.11.13 gas and metabolite distribution	1	0.17	FFUJ_08052	13	0.08	2.125	0.406245	1	1
165		01.08 metabolism of intercellular mediators	1	0.17	FFUJ_05479	13	0.08	2.125	0.406245	1	1
166		01.05.11.07.02 anaerobic aromate catabolism	1	0.17	FFUJ_11106	13	0.08	2.125	0.406245	1	1
167		01.01.06.01.01 biosynthesis of aspartate	1	0.17	FFUJ_11793	13	0.08	2.125	0.406245	1	1
168		34 INTERACTION WITH THE ENVIRONMENT	35	6.01	FFUJ_01066 FFUJ_04116 FFUJ_02249 FFUJ_02254 FFUJ_02313 FFUJ_02348 FFUJ_03656 FFUJ_13003 FFUJ_13148 FFUJ_06711 FFUJ_08029 FFUJ_08052 FFUJ_05368 FFUJ_05660 FFUJ_05766 FFUJ_05830 FFUJ_05917 FFUJ_06533 FFUJ_06660 FFUJ_09062 FFUJ_13804 FFUJ_12193 FFUJ_12655 FFUJ_12800 FFUJ_10165 FFUJ_09334 FFUJ_09255 FFUJ_10331 FFUJ_10978 FFUJ_10971 FFUJ_11339 FFUJ_11738 FFUJ_11788 FFUJ_12021 FFUJ_11972	853	5.75	1.04522	0.419649	1	1
169		42.25 vacuole or lysosome	3	0.51	FFUJ_03645 FFUJ_05368 FFUJ_13984	60	0.4	1.275	0.421165	1	1
170		16.21.01 heme binding	4	0.68	FFUJ_13148 FFUJ_06429 FFUJ_09251 FFUJ_10358	84	0.56	1.21429	0.421221	1	1
171		43.01.03.07 development of conidia	1	0.17	FFUJ_07484	14	0.09	1.88889	0.429594	1	1
172		32.05.05.01 toxins	2	0.34	FFUJ_02254 FFUJ_09250	37	0.24	1.41667	0.42983	1	1
173		01.02.02.09 catabolism of nitrogenous compounds	2	0.34	FFUJ_01743 FFUJ_11622	37	0.24	1.41667	0.42983	1	1
174		02.19 metabolism of energy reserves (e.g. glycogen, trehalose)	3	0.51	FFUJ_09063 FFUJ_12835 FFUJ_09237	61	0.41	1.2439	0.431688	1	1
175		16.21.07 NAD/NADP binding	12	2.06	FFUJ_00261 FFUJ_00214 FFUJ_00196 FFUJ_06866 FFUJ_06112 FFUJ_09243 FFUJ_09201 FFUJ_09702 FFUJ_10851 FFUJ_10962 FFUJ_11233 FFUJ_11795	284	1.91	1.07853	0.440128	1	1
176		01.01.06.06.01 biosynthesis of lysine	2	0.34	FFUJ_00199 FFUJ_10375	38	0.25	1.36	0.443342	1	1
177		01.01.11 metabolism of the pyruvate family (alanine, isoleucine, leucine, valine) and D-alanine	4	0.68	FFUJ_00011 FFUJ_10041 FFUJ_11106 FFUJ_11908	87	0.58	1.17241	0.447689	1	1
178		10.03.01.01.05 S phase of mitotic cell cycle	1	0.17	FFUJ_11542	15	0.1	1.7	0.452026	1	1
179		01.20.35 metabolism of secondary products derived from L-phenylalanine and L-tyrosine	4	0.68	FFUJ_03813 FFUJ_08160 FFUJ_09173 FFUJ_11569	88	0.59	1.15254	0.456429	1	1
180		01.05.13.01 S-adenosyl-methionine - homocysteine cycle	2	0.34	FFUJ_13969 FFUJ_11074	39	0.26	1.30769	0.456675	1	1
181		20.01.03.01 sugar transport	3	0.51	FFUJ_14069 FFUJ_12681 FFUJ_11339	64	0.43	1.18605	0.462814	1	1
182		34.05 cell motility	6	1.03	FFUJ_01066 FFUJ_02313 FFUJ_08052 FFUJ_06660 FFUJ_12655 FFUJ_09255	139	0.93	1.10753	0.466367	1	1
183		41.01.01 mating (fertilization)	2	0.34	FFUJ_01447 FFUJ_04165	40	0.27	1.25926	0.469821	1	1
184		01.07.04 utilization of vitamins, cofactors, and prosthetic groups	1	0.17	FFUJ_10865	16	0.1	1.7	0.473578	1	1
185		01.01.09.01.02 degradation of glycine	1	0.17	FFUJ_11622	16	0.1	1.7	0.473578	1	1
186		01.01.03.01 metabolism of glutamine	1	0.17	FFUJ_11074	16	0.1	1.7	0.473578	1	1
187		01.01.11.04 metabolism of leucine	2	0.34	FFUJ_00011 FFUJ_10041	41	0.27	1.25926	0.482775	1	1
188		30.05.02.20 Wnt signalling pathway	1	0.17	FFUJ_06507	17	0.11	1.54545	0.494283	1	1
189		01.01.09.06.02 degradation of tryptophan	1	0.17	FFUJ_11074	17	0.11	1.54545	0.494283	1	1
190		20.01.01.01.01.01 siderophore-iron transport	2	0.34	FFUJ_13003 FFUJ_05917	42	0.28	1.21429	0.495532	1	1
191		01.02.07 regulation of nitrogen, sulfur and selenium metabolism	5	0.85	FFUJ_00198 FFUJ_13806 FFUJ_12536 FFUJ_10866 FFUJ_11117	118	0.79	1.07595	0.496371	1	1
192		40.20 cell aging	2	0.34	FFUJ_05036 FFUJ_09253	43	0.29	1.17241	0.508087	1	1
193		20.09.16.09.03 exocytosis	2	0.34	FFUJ_00198 FFUJ_11117	43	0.29	1.17241	0.508087	1	1
194		41.01.03.01 fruit body development (sexually or asexually derived spores)	1	0.17	FFUJ_10682	18	0.12	1.41667	0.514175	1	1
195		01.05.13.03 tetrahydrofolate-dependent C-1-transfer	1	0.17	FFUJ_11622	18	0.12	1.41667	0.514175	1	1
196		01.05.09 aminosaccharide metabolism	3	0.51	FFUJ_02521 FFUJ_05368 FFUJ_10978	71	0.47	1.08511	0.532285	1	1
197		20.09.16.09 vesicular cellular export	2	0.34	FFUJ_00198 FFUJ_11117	45	0.3	1.13333	0.532575	1	1
198		01.20.33 metabolism of secondary products derived from L-tryptophan	1	0.17	FFUJ_11074	19	0.12	1.41667	0.533287	1	1
199		01.02.03 sulfur metabolism	1	0.17	FFUJ_05479	19	0.12	1.41667	0.533287	1	1
200		40.01.03 directional cell growth (morphogenesis)	6	1.03	FFUJ_01066 FFUJ_02313 FFUJ_06660 FFUJ_12655 FFUJ_09255 FFUJ_10699	149	1	1.03	0.534133	1	1
201		02.25 oxidation of fatty acids	3	0.51	FFUJ_02192 FFUJ_08066 FFUJ_09242	72	0.48	1.0625	0.541794	1	1
202		16.09 lipid binding	3	0.51	FFUJ_00286 FFUJ_09104 FFUJ_11264	73	0.49	1.04082	0.551191	1	1
203		41.01.03 tissue pattern formation	1	0.17	FFUJ_10682	20	0.13	1.30769	0.551647	1	1
204		40.10.02.04 regulation of apoptosis	1	0.17	FFUJ_11264	20	0.13	1.30769	0.551647	1	1
205		02.01.03 regulation of glycolysis and gluconeogenesis	1	0.17	FFUJ_03671	20	0.13	1.30769	0.551647	1	1
206		01.01.09.06.01 biosynthesis of tryptophan	1	0.17	FFUJ_12522	20	0.13	1.30769	0.551647	1	1
207		30.05.02.24 G-protein coupled receptor signalling pathway	2	0.34	FFUJ_10962 FFUJ_11233	48	0.32	1.0625	0.567716	1	1
208		01.01.09.03.01 biosynthesis of cysteine	1	0.17	FFUJ_09338	21	0.14	1.21429	0.569287	1	1
209		02.07 pentose-phosphate pathway	3	0.51	FFUJ_09200 FFUJ_10962 FFUJ_11233	75	0.5	1.02	0.569638	1	1
210		01.20.37.05 metabolism of beta-lactams	1	0.17	FFUJ_12637	22	0.14	1.21429	0.586233	1	1
211		01.01.09.06 metabolism of tryptophan	2	0.34	FFUJ_12522 FFUJ_11074	50	0.33	1.0303	0.590063	1	1
212		43.01.03.06 hyphae formation	1	0.17	FFUJ_11202	23	0.15	1.13333	0.602514	1	1
213		10.01.03.03 ori recognition and priming complex formation	1	0.17	FFUJ_04917	23	0.15	1.13333	0.602514	1	1
214		40.10.02.02 apoptotic program	1	0.17	FFUJ_11264	24	0.16	1.0625	0.618156	1	1
215		99 UNCLASSIFIED PROTEINS	232	39.8	FFUJ_02014 FFUJ_01887 FFUJ_01853 FFUJ_01724 FFUJ_01713 FFUJ_01465 FFUJ_01347 FFUJ_01251 FFUJ_01124 FFUJ_01099 FFUJ_00829 FFUJ_00450 FFUJ_00283 FFUJ_00279 FFUJ_00277 FFUJ_00215 FFUJ_00200 FFUJ_00161 FFUJ_00115 FFUJ_00082 FFUJ_00081 FFUJ_00080 FFUJ_00067 FFUJ_01409 FFUJ_00278 FFUJ_05207 FFUJ_05197 FFUJ_05170 FFUJ_05109 FFUJ_04916 FFUJ_04787 FFUJ_04497 FFUJ_03959 FFUJ_03941 FFUJ_03904 FFUJ_03846 FFU…	6795	45.8	0.868996	0.998748	1	1
216		43.01.03.09 development of asco- basidio- or zygospore	7	1.2	FFUJ_03671 FFUJ_14001 FFUJ_13989 FFUJ_13979 FFUJ_10431 FFUJ_10764 FFUJ_10794	210	1.41	0.851064	1	1	1
217		43.01.03.05 budding, cell polarity and filament formation	2	0.34	FFUJ_10699 FFUJ_11748	299	2.01	0.169154	1	1	1
218		42.16 mitochondrion	7	1.2	FFUJ_00214 FFUJ_00196 FFUJ_05036 FFUJ_12800 FFUJ_09247 FFUJ_09201 FFUJ_11908	201	1.35	0.888889	1	1	1
219		42.10.03 organization of chromosome structure	1	0.17	FFUJ_10162	272	1.83	0.0928962	1	1	1
220		42.10 nucleus	1	0.17	FFUJ_10162	313	2.11	0.0805687	1	1	1
221		42.04.05 microtubule cytoskeleton	2	0.34	FFUJ_05036 FFUJ_02348	72	0.48	0.708333	1	1	1
222		42.04 cytoskeleton/structural proteins	3	0.51	FFUJ_05036 FFUJ_02348 FFUJ_11748	294	1.98	0.257576	1	1	1
223		42.01 cell wall	10	1.71	FFUJ_01447 FFUJ_07325 FFUJ_07994 FFUJ_10699 FFUJ_10776 FFUJ_10922 FFUJ_11186 FFUJ_11339 FFUJ_11632 FFUJ_11748	292	1.97	0.86802	1	1	1
224		42 BIOGENESIS OF CELLULAR COMPONENTS	24	4.12	FFUJ_01447 FFUJ_00214 FFUJ_00196 FFUJ_05036 FFUJ_02348 FFUJ_03645 FFUJ_07325 FFUJ_07994 FFUJ_05368 FFUJ_13984 FFUJ_12800 FFUJ_10162 FFUJ_09247 FFUJ_09201 FFUJ_09244 FFUJ_10699 FFUJ_10776 FFUJ_10922 FFUJ_11113 FFUJ_11186 FFUJ_11339 FFUJ_11632 FFUJ_11748 FFUJ_11908	1208	8.15	0.505521	1	1	1
225		41.01 fungal/microorganismic development	3	0.51	FFUJ_01447 FFUJ_04165 FFUJ_10682	104	0.7	0.728571	1	1	1
226		41 DEVELOPMENT (Systemic)	3	0.51	FFUJ_01447 FFUJ_04165 FFUJ_10682	104	0.7	0.728571	1	1	1
227		40.10.02 apoptosis (type I programmed cell death)	1	0.17	FFUJ_11264	141	0.95	0.178947	1	1	1
228		40.10 cell death	3	0.51	FFUJ_05036 FFUJ_09253 FFUJ_11264	157	1.05	0.485714	1	1	1
229		40.01 cell growth / morphogenesis	9	1.54	FFUJ_01066 FFUJ_02313 FFUJ_06660 FFUJ_09156 FFUJ_12655 FFUJ_09255 FFUJ_10682 FFUJ_10699 FFUJ_11748	404	2.72	0.566176	1	1	1
230		40 CELL FATE	13	2.23	FFUJ_01066 FFUJ_05036 FFUJ_02313 FFUJ_06660 FFUJ_09156 FFUJ_12655 FFUJ_09255 FFUJ_09253 FFUJ_10682 FFUJ_10699 FFUJ_10865 FFUJ_11748 FFUJ_11264	568	3.83	0.582245	1	1	1
231		34.11.03 chemoperception and response	5	0.85	FFUJ_02254 FFUJ_02348 FFUJ_06711 FFUJ_10978 FFUJ_12021	143	0.96	0.885417	1	1	1
232		34.11.01 photoperception and response	2	0.34	FFUJ_02348 FFUJ_12800	58	0.39	0.871795	1	1	1
233		34.01.03 homeostasis of anions	1	0.17	FFUJ_05660	37	0.24	0.708333	1	1	1
234		32.10.09 degradation / modification of foreign (exogenous) ester compounds	1	0.17	FFUJ_12637	27	0.18	0.944444	1	1	1
235		32.01.09 DNA damage response	3	0.51	FFUJ_04116 FFUJ_07157 FFUJ_06507	145	0.97	0.525773	1	1	1
236		32.01.07 unfolded protein response (e.g. ER quality control)	1	0.17	FFUJ_11264	83	0.56	0.303571	1	1	1
237		32.01.03 osmotic and salt stress response	3	0.51	FFUJ_14394 FFUJ_12702 FFUJ_09249	95	0.64	0.796875	1	1	1
238		32.01 stress response	19	3.26	FFUJ_00214 FFUJ_05036 FFUJ_04116 FFUJ_03864 FFUJ_14394 FFUJ_07157 FFUJ_05766 FFUJ_06337 FFUJ_06507 FFUJ_12702 FFUJ_12835 FFUJ_09254 FFUJ_09249 FFUJ_09201 FFUJ_10794 FFUJ_11794 FFUJ_12021 FFUJ_11264 FFUJ_11908	730	4.92	0.662602	1	1	1
239		30.05.02 non-enzymatic receptor mediated signalling	3	0.51	FFUJ_06507 FFUJ_10962 FFUJ_11233	93	0.62	0.822581	1	1	1
240		30.05.01 receptor enzyme mediated signalling	2	0.34	FFUJ_10962 FFUJ_11233	73	0.49	0.693878	1	1	1
241		30.05 transmembrane signal transduction	5	0.85	FFUJ_06711 FFUJ_06507 FFUJ_10865 FFUJ_10962 FFUJ_11233	199	1.34	0.634328	1	1	1
242		30.01 cellular signalling	12	2.06	FFUJ_03824 FFUJ_07427 FFUJ_09069 FFUJ_12636 FFUJ_10164 FFUJ_09197 FFUJ_10308 FFUJ_10740 FFUJ_11234 FFUJ_11554 FFUJ_11840 FFUJ_11264	604	4.07	0.506143	1	1	1
243		30 CELLULAR COMMUNICATION/SIGNAL TRANSDUCTION MECHANISM	17	2.92	FFUJ_03824 FFUJ_06711 FFUJ_07427 FFUJ_06507 FFUJ_09069 FFUJ_12636 FFUJ_10164 FFUJ_09197 FFUJ_10308 FFUJ_10740 FFUJ_10865 FFUJ_10962 FFUJ_11233 FFUJ_11234 FFUJ_11554 FFUJ_11840 FFUJ_11264	701	4.73	0.617336	1	1	1
244		20.09.18.09.01 endocytosis	1	0.17	FFUJ_13989	132	0.89	0.191011	1	1	1
245		20.09.18.09 vesicular cellular import	1	0.17	FFUJ_13989	132	0.89	0.191011	1	1	1
246		20.09.13 vacuolar/lysosomal transport	5	0.85	FFUJ_06533 FFUJ_09104 FFUJ_13989 FFUJ_10971 FFUJ_12021	166	1.12	0.758929	1	1	1
247		20.09.07.03 ER to Golgi transport	1	0.17	FFUJ_09253	75	0.5	0.34	1	1	1
248		20.09.07 vesicular transport (Golgi network, etc.)	4	0.68	FFUJ_09104 FFUJ_09253 FFUJ_11738 FFUJ_11264	269	1.81	0.375691	1	1	1
249		20.09.04 mitochondrial transport	2	0.34	FFUJ_10165 FFUJ_09247	124	0.83	0.409639	1	1	1
250		20.03.01.01 ion channels	1	0.17	FFUJ_11788	36	0.24	0.708333	1	1	1
251		20.03.01 channel / pore class transport	1	0.17	FFUJ_11788	56	0.37	0.459459	1	1	1
252		20.01.10 protein transport	3	0.51	FFUJ_12960 FFUJ_10007 FFUJ_11264	246	1.66	0.307229	1	1	1
253		20.01.01.07 anion transport	1	0.17	FFUJ_09247	77	0.51	0.333333	1	1	1
254		20.01.01.01.01 heavy metal ion transport (Cu+, Fe3+, etc.)	4	0.68	FFUJ_13003 FFUJ_05917 FFUJ_10165 FFUJ_11738	102	0.68	1	1	1	1
255		18.02.09 regulator of transcription factor	2	0.34	FFUJ_00198 FFUJ_11117	111	0.74	0.459459	1	1	1
256		18.02.01.01 enzyme activator	3	0.51	FFUJ_12960 FFUJ_10165 FFUJ_10007	146	0.98	0.520408	1	1	1
257		18.02.01 enzymatic activity regulation / enzyme regulator	3	0.51	FFUJ_12960 FFUJ_10165 FFUJ_10007	324	2.18	0.233945	1	1	1
258		18.02 regulation of protein activity	5	0.85	FFUJ_00198 FFUJ_12960 FFUJ_10165 FFUJ_10007 FFUJ_11117	529	3.57	0.238095	1	1	1
259		18 REGULATION OF METABOLISM AND PROTEIN FUNCTION	5	0.85	FFUJ_00198 FFUJ_12960 FFUJ_10165 FFUJ_10007 FFUJ_11117	540	3.64	0.233516	1	1	1
260		16.21.08 Fe/S binding	1	0.17	FFUJ_07157	40	0.27	0.62963	1	1	1
261		16.19.05 GTP binding	1	0.17	FFUJ_09062	145	0.97	0.175258	1	1	1
262		16.19.03 ATP binding	15	2.57	FFUJ_05045 FFUJ_04917 FFUJ_02348 FFUJ_06711 FFUJ_08029 FFUJ_08052 FFUJ_05766 FFUJ_06507 FFUJ_13989 FFUJ_12694 FFUJ_10047 FFUJ_09705 FFUJ_10794 FFUJ_11264 FFUJ_11972	672	4.53	0.567329	1	1	1
263		16.19 nucleotide/nucleoside/nucleobase binding	17	2.92	FFUJ_05045 FFUJ_04917 FFUJ_02348 FFUJ_06711 FFUJ_08029 FFUJ_08052 FFUJ_05766 FFUJ_06507 FFUJ_09062 FFUJ_13989 FFUJ_12694 FFUJ_10047 FFUJ_09705 FFUJ_09246 FFUJ_10794 FFUJ_11264 FFUJ_11972	896	6.04	0.483444	1	1	1
264		16.17.09 heavy metal binding (Cu, Fe, Zn)	18	3.09	FFUJ_00286 FFUJ_03864 FFUJ_03813 FFUJ_13148 FFUJ_13194 FFUJ_06781 FFUJ_06782 FFUJ_05917 FFUJ_06533 FFUJ_10165 FFUJ_09251 FFUJ_09243 FFUJ_09702 FFUJ_10358 FFUJ_10375 FFUJ_11623 FFUJ_11738 FFUJ_11264	540	3.64	0.848901	1	1	1
265		16.17.07 magnesium binding	3	0.51	FFUJ_12962 FFUJ_08052 FFUJ_11106	132	0.89	0.573034	1	1	1
266		16.17.01 calcium binding	3	0.51	FFUJ_03837 FFUJ_12962 FFUJ_10162	98	0.66	0.772727	1	1	1
267		16.17 metal binding	28	4.81	FFUJ_00286 FFUJ_04917 FFUJ_03864 FFUJ_03837 FFUJ_03813 FFUJ_12962 FFUJ_13148 FFUJ_13194 FFUJ_06711 FFUJ_06781 FFUJ_06782 FFUJ_07157 FFUJ_08052 FFUJ_05917 FFUJ_06533 FFUJ_10165 FFUJ_10162 FFUJ_09251 FFUJ_09243 FFUJ_09702 FFUJ_10358 FFUJ_10375 FFUJ_11106 FFUJ_11133 FFUJ_11623 FFUJ_11738 FFUJ_11225 FFUJ_11264	826	5.57	0.863555	1	1	1
268		16.07 structural protein binding	1	0.17	FFUJ_11133	61	0.41	0.414634	1	1	1
269		16.03.03 RNA binding	1	0.17	FFUJ_12800	344	2.32	0.0732759	1	1	1
270		16.03.01 DNA binding	7	1.2	FFUJ_00507 FFUJ_04917 FFUJ_02310 FFUJ_07157 FFUJ_06507 FFUJ_12536 FFUJ_10866	507	3.42	0.350877	1	1	1
271		16.03 nucleic acid binding	8	1.37	FFUJ_00507 FFUJ_04917 FFUJ_02310 FFUJ_07157 FFUJ_06507 FFUJ_12536 FFUJ_12800 FFUJ_10866	869	5.86	0.233788	1	1	1
272		16.01 protein binding	22	3.78	FFUJ_01066 FFUJ_04917 FFUJ_02313 FFUJ_03645 FFUJ_12960 FFUJ_08052 FFUJ_05368 FFUJ_06507 FFUJ_06660 FFUJ_09062 FFUJ_13989 FFUJ_13984 FFUJ_12655 FFUJ_12800 FFUJ_10007 FFUJ_09255 FFUJ_10794 FFUJ_10962 FFUJ_11133 FFUJ_11233 FFUJ_11788 FFUJ_11264	1680	11.3	0.334513	1	1	1
273		16 PROTEIN WITH BINDING FUNCTION OR COFACTOR REQUIREMENT (structural or catalytic)	84	14.4	FFUJ_01066 FFUJ_00507 FFUJ_00286 FFUJ_00261 FFUJ_00214 FFUJ_00196 FFUJ_00011 FFUJ_05045 FFUJ_04917 FFUJ_03864 FFUJ_03837 FFUJ_03813 FFUJ_02254 FFUJ_02310 FFUJ_02313 FFUJ_02348 FFUJ_03645 FFUJ_12960 FFUJ_12962 FFUJ_13148 FFUJ_13194 FFUJ_06711 FFUJ_06781 FFUJ_06782 FFUJ_06866 FFUJ_07157 FFUJ_08029 FFUJ_08052 FFUJ_05368 FFUJ_05766 FFUJ_05775 FFUJ_05917 FFUJ_06112 FFUJ_06429 FFUJ_06507 FFUJ_06533 FFU…	3365	22.7	0.634361	1	1	1
274		14.13.04.02 vacuolar protein degradation	1	0.17	FFUJ_09542	37	0.24	0.708333	1	1	1
275		14.13.01.01 proteasomal degradation (ubiquitin/proteasomal pathway)	3	0.51	FFUJ_13989 FFUJ_10794 FFUJ_11264	175	1.18	0.432203	1	1	1
276		14.13.01 cytoplasmic and nuclear protein degradation	6	1.03	FFUJ_12960 FFUJ_13989 FFUJ_12800 FFUJ_09542 FFUJ_10794 FFUJ_11264	313	2.11	0.488152	1	1	1
277		14.13 protein/peptide degradation	15	2.57	FFUJ_00286 FFUJ_03645 FFUJ_03656 FFUJ_12960 FFUJ_06533 FFUJ_06662 FFUJ_13989 FFUJ_13984 FFUJ_12688 FFUJ_12800 FFUJ_10007 FFUJ_09542 FFUJ_10794 FFUJ_11225 FFUJ_11264	472	3.18	0.808176	1	1	1
278		14.10 assembly of protein complexes	5	0.85	FFUJ_00010 FFUJ_13989 FFUJ_10165 FFUJ_10794 FFUJ_11133	279	1.88	0.452128	1	1	1
279		14.07.11 protein processing (proteolytic)	5	0.85	FFUJ_01652 FFUJ_03645 FFUJ_03656 FFUJ_13984 FFUJ_12688	155	1.04	0.817308	1	1	1
280		14.07.09 posttranslational modification of amino acids (e.g. hydroxylation, methylation)	1	0.17	FFUJ_10162	57	0.38	0.447368	1	1	1
281		14.07.05 modification by ubiquitination, deubiquitination	3	0.51	FFUJ_13989 FFUJ_10794 FFUJ_11264	142	0.95	0.536842	1	1	1
282		14.07.02.02 N-directed glycosylation, deglycosylation	1	0.17	FFUJ_02521	49	0.33	0.515152	1	1	1
283		14.07.02 modification with sugar residues (e.g. glycosylation, deglycosylation)	2	0.34	FFUJ_03837 FFUJ_02521	92	0.62	0.548387	1	1	1
284		14.07.01 modification with fatty acids (e.g. myristylation, palmitylation, farnesylation)	1	0.17	FFUJ_09252	47	0.31	0.548387	1	1	1
285		14.07 protein modification	16	2.74	FFUJ_01652 FFUJ_00010 FFUJ_03837 FFUJ_02521 FFUJ_03645 FFUJ_03656 FFUJ_12960 FFUJ_13989 FFUJ_13984 FFUJ_12688 FFUJ_10162 FFUJ_09252 FFUJ_10794 FFUJ_11798 FFUJ_11225 FFUJ_11264	900	6.07	0.4514	1	1	1
286		14.04 protein targeting, sorting and translocation	3	0.51	FFUJ_06533 FFUJ_09253 FFUJ_11264	322	2.17	0.235023	1	1	1
287		14 PROTEIN FATE (folding, modification, destination)	25	4.29	FFUJ_01652 FFUJ_00286 FFUJ_00010 FFUJ_03837 FFUJ_02521 FFUJ_03645 FFUJ_03656 FFUJ_12960 FFUJ_06533 FFUJ_06662 FFUJ_13989 FFUJ_13984 FFUJ_12688 FFUJ_12800 FFUJ_10165 FFUJ_10162 FFUJ_10007 FFUJ_09542 FFUJ_09253 FFUJ_09252 FFUJ_10794 FFUJ_11133 FFUJ_11798 FFUJ_11225 FFUJ_11264	1543	10.4	0.4125	1	1	1
288		12.07 translational control	1	0.17	FFUJ_10165	90	0.6	0.283333	1	1	1
289		12 PROTEIN SYNTHESIS	1	0.17	FFUJ_10165	452	3.05	0.0557377	1	1	1
290		11.04.03.01 splicing	1	0.17	FFUJ_12800	238	1.6	0.10625	1	1	1
291		11.04.03 mRNA processing (splicing, 5^-, 3^-end processing)	1	0.17	FFUJ_12800	301	2.03	0.0837438	1	1	1
292		11.04 RNA processing	1	0.17	FFUJ_12800	470	3.17	0.0536278	1	1	1
293		11.02.03.04.01 transcription activation	9	1.54	FFUJ_00507 FFUJ_06723 FFUJ_05767 FFUJ_05403 FFUJ_09161 FFUJ_13806 FFUJ_12536 FFUJ_10274 FFUJ_14116	245	1.65	0.933333	1	1	1
294		11.02.03.04 transcriptional control	22	3.78	FFUJ_00507 FFUJ_00198 FFUJ_00042 FFUJ_04917 FFUJ_02310 FFUJ_02348 FFUJ_06723 FFUJ_14385 FFUJ_05767 FFUJ_05403 FFUJ_09161 FFUJ_13963 FFUJ_13806 FFUJ_12536 FFUJ_10162 FFUJ_10209 FFUJ_10274 FFUJ_10866 FFUJ_10963 FFUJ_11117 FFUJ_11908 FFUJ_14116	886	5.98	0.632107	1	1	1
295		11.02.03.01 general transcription activities	3	0.51	FFUJ_00198 FFUJ_13806 FFUJ_11117	203	1.37	0.372263	1	1	1
296		11.02.03 mRNA synthesis	22	3.78	FFUJ_00507 FFUJ_00198 FFUJ_00042 FFUJ_04917 FFUJ_02310 FFUJ_02348 FFUJ_06723 FFUJ_14385 FFUJ_05767 FFUJ_05403 FFUJ_09161 FFUJ_13963 FFUJ_13806 FFUJ_12536 FFUJ_10162 FFUJ_10209 FFUJ_10274 FFUJ_10866 FFUJ_10963 FFUJ_11117 FFUJ_11908 FFUJ_14116	1004	6.77	0.558346	1	1	1
297		11.02 RNA synthesis	22	3.78	FFUJ_00507 FFUJ_00198 FFUJ_00042 FFUJ_04917 FFUJ_02310 FFUJ_02348 FFUJ_06723 FFUJ_14385 FFUJ_05767 FFUJ_05403 FFUJ_09161 FFUJ_13963 FFUJ_13806 FFUJ_12536 FFUJ_10162 FFUJ_10209 FFUJ_10274 FFUJ_10866 FFUJ_10963 FFUJ_11117 FFUJ_11908 FFUJ_14116	1091	7.36	0.513587	1	1	1
298		11 TRANSCRIPTION	23	3.95	FFUJ_00507 FFUJ_00198 FFUJ_00042 FFUJ_04917 FFUJ_02310 FFUJ_02348 FFUJ_06723 FFUJ_14385 FFUJ_05767 FFUJ_05403 FFUJ_09161 FFUJ_13963 FFUJ_13806 FFUJ_12536 FFUJ_12800 FFUJ_10162 FFUJ_10209 FFUJ_10274 FFUJ_10866 FFUJ_10963 FFUJ_11117 FFUJ_11908 FFUJ_14116	1378	9.3	0.424731	1	1	1
299		10.03.03 cytokinesis (cell division) /septum formation and hydrolysis	1	0.17	FFUJ_01447	169	1.14	0.149123	1	1	1
300		10.03.01.03 cell cycle checkpoints (checkpoints of morphogenesis, DNA-damage,-replication, mitotic phase and spindle)	1	0.17	FFUJ_11542	77	0.51	0.333333	1	1	1
301		10.03.01.01.03 G1/S transition of mitotic cell cycle	1	0.17	FFUJ_10041	47	0.31	0.548387	1	1	1
302		10.03.01.01 mitotic cell cycle	2	0.34	FFUJ_10041 FFUJ_11542	194	1.3	0.261538	1	1	1
303		10.03.01 mitotic cell cycle and cell cycle control	6	1.03	FFUJ_05036 FFUJ_10041 FFUJ_10962 FFUJ_11233 FFUJ_11542 FFUJ_11264	527	3.55	0.290141	1	1	1
304		10.03 cell cycle	7	1.2	FFUJ_01447 FFUJ_05036 FFUJ_10041 FFUJ_10962 FFUJ_11233 FFUJ_11542 FFUJ_11264	729	4.92	0.243902	1	1	1
305		10.01.09.05 DNA conformation modification (e.g. chromatin)	3	0.51	FFUJ_04917 FFUJ_10162 FFUJ_10794	292	1.97	0.258883	1	1	1
306		10.01.09 DNA restriction or modification	3	0.51	FFUJ_04917 FFUJ_10162 FFUJ_10794	299	2.01	0.253731	1	1	1
307		10.01.05.01 DNA repair	3	0.51	FFUJ_07157 FFUJ_06507 FFUJ_11264	266	1.79	0.284916	1	1	1
308		10.01.05 DNA recombination and DNA repair	3	0.51	FFUJ_07157 FFUJ_06507 FFUJ_11264	310	2.09	0.244019	1	1	1
309		10.01.03 DNA synthesis and replication	1	0.17	FFUJ_04917	151	1.01	0.168317	1	1	1
310		10.01 DNA processing	6	1.03	FFUJ_04917 FFUJ_07157 FFUJ_06507 FFUJ_10162 FFUJ_10794 FFUJ_11264	620	4.18	0.246411	1	1	1
311		10 CELL CYCLE AND DNA PROCESSING	12	2.06	FFUJ_01447 FFUJ_05036 FFUJ_04917 FFUJ_07157 FFUJ_06507 FFUJ_10162 FFUJ_10041 FFUJ_10794 FFUJ_10962 FFUJ_11233 FFUJ_11542 FFUJ_11264	1130	7.62	0.270341	1	1	1
312		02.45 energy conversion and regeneration	3	0.51	FFUJ_07325 FFUJ_09225 FFUJ_10912	93	0.62	0.822581	1	1	1
313		02.16 fermentation	5	0.85	FFUJ_00196 FFUJ_06781 FFUJ_07325 FFUJ_09243 FFUJ_11821	139	0.93	0.913978	1	1	1
314		02.13.03 aerobic respiration	2	0.34	FFUJ_03864 FFUJ_11820	111	0.74	0.459459	1	1	1
315		02.13 respiration	6	1.03	FFUJ_00196 FFUJ_05036 FFUJ_03864 FFUJ_10165 FFUJ_09225 FFUJ_11820	201	1.35	0.762963	1	1	1
316		02.11.05 accessory proteins of electron transport and membrane-associated energy conservation	1	0.17	FFUJ_11264	52	0.35	0.485714	1	1	1
317		02.10 tricarboxylic-acid pathway (citrate cycle, Krebs cycle, TCA cycle)	2	0.34	FFUJ_06866 FFUJ_07325	63	0.42	0.809524	1	1	1
318		01.25.01 extracellular polysaccharide degradation	1	0.17	FFUJ_12943	33	0.22	0.772727	1	1	1
319		01.25 extracellular metabolism	1	0.17	FFUJ_12943	72	0.48	0.354167	1	1	1
320		01.20.15 metabolism of derivatives of dehydroquinic acid, shikimic acid and chorismic acid	1	0.17	FFUJ_08160	41	0.27	0.62963	1	1	1
321		01.07.01 biosynthesis of vitamins, cofactors, and prosthetic groups	8	1.37	FFUJ_00010 FFUJ_03940 FFUJ_14394 FFUJ_07325 FFUJ_12702 FFUJ_09249 FFUJ_09244 FFUJ_11074	206	1.39	0.985612	1	1	1
322		01.07 metabolism of vitamins, cofactors, and prosthetic groups	13	2.23	FFUJ_00010 FFUJ_03940 FFUJ_13003 FFUJ_13194 FFUJ_14394 FFUJ_07325 FFUJ_12702 FFUJ_12800 FFUJ_09249 FFUJ_09702 FFUJ_09244 FFUJ_10865 FFUJ_11074	392	2.64	0.844697	1	1	1
323		01.06.10 regulation of lipid, fatty acid and isoprenoid metabolism	1	0.17	FFUJ_09252	42	0.28	0.607143	1	1	1
324		01.06.02.01 phospholipid metabolism	3	0.51	FFUJ_05368 FFUJ_12694 FFUJ_09246	132	0.89	0.573034	1	1	1
325		01.06.02 membrane lipid metabolism	6	1.03	FFUJ_05368 FFUJ_12694 FFUJ_09253 FFUJ_09246 FFUJ_09244 FFUJ_11113	164	1.1	0.936364	1	1	1
326		01.05.25 regulation of C-compound and carbohydrate metabolism	9	1.54	FFUJ_03671 FFUJ_06723 FFUJ_05403 FFUJ_13963 FFUJ_13804 FFUJ_09247 FFUJ_10274 FFUJ_11339 FFUJ_14116	245	1.65	0.933333	1	1	1
327		01.05.13 transfer of activated C-1 groups	3	0.51	FFUJ_13969 FFUJ_11074 FFUJ_11622	90	0.6	0.85	1	1	1
328		01.05.11.07.01 aerobic aromate catabolism	2	0.34	FFUJ_12678 FFUJ_12041	101	0.68	0.5	1	1	1
329		01.05.11.07 aromate catabolism	3	0.51	FFUJ_12678 FFUJ_11106 FFUJ_12041	103	0.69	0.73913	1	1	1
330		01.05.11 aromate metabolism	5	0.85	FFUJ_05479 FFUJ_12678 FFUJ_10865 FFUJ_11106 FFUJ_12041	131	0.88	0.965909	1	1	1
331		01.05.09.04 aminosaccharide anabolism	1	0.17	FFUJ_02521	42	0.28	0.607143	1	1	1
332		01.05.02.04 sugar, glucoside, polyol and carboxylate anabolism	4	0.68	FFUJ_09063 FFUJ_12835 FFUJ_09237 FFUJ_09702	105	0.7	0.971429	1	1	1
333		01.04 phosphate metabolism	10	1.71	FFUJ_05045 FFUJ_02348 FFUJ_02685 FFUJ_03671 FFUJ_08029 FFUJ_05766 FFUJ_09062 FFUJ_10047 FFUJ_11264 FFUJ_11972	633	4.27	0.400468	1	1	1
334		01.03.01.03 purine nucleotide/nucleoside/nucleobase anabolism	1	0.17	FFUJ_09705	39	0.26	0.653846	1	1	1
335		01.03.01 purin nucleotide/nucleoside/nucleobase metabolism	4	0.68	FFUJ_00042 FFUJ_09062 FFUJ_09705 FFUJ_11908	171	1.15	0.591304	1	1	1
336		01.03 nucleotide/nucleoside/nucleobase metabolism	8	1.37	FFUJ_00042 FFUJ_05007 FFUJ_07157 FFUJ_09062 FFUJ_13806 FFUJ_09705 FFUJ_10451 FFUJ_11908	446	3.01	0.45515	1	1	1
337		01.02.07.01 regulation of nitrogen metabolism	1	0.17	FFUJ_12536	54	0.36	0.472222	1	1	1
338		01.01.09.03 metabolism of cysteine	1	0.17	FFUJ_09338	37	0.24	0.708333	1	1	1
339		01.01.09.02 metabolism of serine	1	0.17	FFUJ_11622	63	0.42	0.404762	1	1	1
340		01.01.06.06 metabolism of lysine	2	0.34	FFUJ_00199 FFUJ_10375	62	0.41	0.829268	1	1	1
341		01.01.06.05.01 biosynthesis of methionine	1	0.17	FFUJ_09338	33	0.22	0.772727	1	1	1
342		01.01.06.05 metabolism of methionine	1	0.17	FFUJ_09338	49	0.33	0.515152	1	1	1
343		01.01.06 metabolism of the aspartate family	5	0.85	FFUJ_00199 FFUJ_09338 FFUJ_10375 FFUJ_11074 FFUJ_11793	156	1.05	0.809524	1	1	1
344		01.01.05.03 metabolism of urea (urea cycle)	1	0.17	FFUJ_01743	29	0.19	0.894737	1	1	1
345		01.01.05 metabolism of urea cycle, creatine and polyamines	1	0.17	FFUJ_01743	58	0.39	0.435897	1	1	1
To correct for multiple comparisons in multiple hypothesis testing for the 845 taxonomical allowed FunCats, we calculated the Bonferroni correction as well as the False discovery rate (FDR) control with an experiment-wide significance level alpha of 0.05. The table is sorted by the p-value (k position). You will find as filter the holding criteria B=Bonferroni correction < 0.05, F:p-value < False…

## Sheet: D) WT-Δcsm1 6 mM Gln up
Table S3D 'FunCat' analysis of genes up-regulated in the Δcsm1 mutant, 6 mM Gln.
The comparison is done to p3_p185772_Fus_fujik_v21 containing 14813 annotated genes.
To correct for multiple comparisons in multiple hypothesis testing for the 845 taxonomical allowed FunCats, we calculated the Bonferroni correction as well as the False discovery rate (FDR) control with an experiment-wide significance level alpha of 0.05. The table is sorted by the P-value.
The comparison is done to p3_p185772_Fus_fujik_v21 containing 14813 annotated genes.
645 out of 647 genes are found:
FFUJ_00019 FFUJ_00020 FFUJ_00021 FFUJ_00022 FFUJ_00026 FFUJ_00034 FFUJ_00035 FFUJ_00036 FFUJ_00037 FFUJ_00078 FFUJ_00090 FFUJ_00122 FFUJ_00134 FFUJ_00135 FFUJ_00136 FFUJ_00137 FFUJ_00138 FFUJ_00156 FFUJ_00163 FFUJ_00170 FFUJ_00174 FFUJ_00204 FFUJ_00231 FFUJ_00234 FFUJ_00281 FFUJ_00295 FFUJ_00305 FFUJ_00307 FFUJ_00332 FFUJ_00360 FFUJ_00376 FFUJ_00438 FFUJ_00473 FFUJ_00512 FFUJ_00518 FFUJ_00574 FFU…
k	Filter	FUNCTIONAL CATEGORY	abs SET	rel SET	genes SET	abs GENOME	rel GENOME	rel SET/rel GENOME	P-VALUE	Bonferroni_corr	FDR
1	BF*	99 UNCLASSIFIED PROTEINS	368	57	FFUJ_02073 FFUJ_02013 FFUJ_01992 FFUJ_01991 FFUJ_01986 FFUJ_01925 FFUJ_01924 FFUJ_01923 FFUJ_01921 FFUJ_01920 FFUJ_01919 FFUJ_01899 FFUJ_01668 FFUJ_01667 FFUJ_01613 FFUJ_01605 FFUJ_01566 FFUJ_01034 FFUJ_00971 FFUJ_00903 FFUJ_00852 FFUJ_00817 FFUJ_00814 FFUJ_00691 FFUJ_00574 FFUJ_00518 FFUJ_00512 FFUJ_00438 FFUJ_00376 FFUJ_00360 FFUJ_00332 FFUJ_00281 FFUJ_00174 FFUJ_00163 FFUJ_00156 FFUJ_00136 FFU…	6795	45.8	1.24454	3.81116e-09	3.22043e-06	3.22043e-06
2	BF*	01.20 secondary metabolism	132	20.4	FFUJ_02020 FFUJ_02019 FFUJ_01995 FFUJ_01987 FFUJ_01363 FFUJ_00845 FFUJ_00647 FFUJ_00204 FFUJ_00138 FFUJ_00135 FFUJ_00122 FFUJ_00090 FFUJ_00037 FFUJ_00035 FFUJ_00021 FFUJ_05054 FFUJ_04329 FFUJ_04047 FFUJ_03990 FFUJ_03989 FFUJ_03987 FFUJ_03986 FFUJ_03985 FFUJ_03984 FFUJ_03983 FFUJ_03819 FFUJ_03818 FFUJ_03775 FFUJ_03988 FFUJ_02113 FFUJ_02119 FFUJ_02180 FFUJ_02208 FFUJ_02217 FFUJ_02243 FFUJ_02352 FFU…	2127	14.3	1.42657	9.95235e-06	0.00840973	0.00420487
3	*	01.20.05 metabolism of acetic acid derivatives	10	1.55	FFUJ_00021 FFUJ_03984 FFUJ_08004 FFUJ_08025 FFUJ_08217 FFUJ_12239 FFUJ_10058 FFUJ_10256 FFUJ_10934 FFUJ_12090	75	0.5	3.1	0.00147067	1	0.414239
4	*	01.20.36 non-ribosomal peptide synthesis	6	0.93	FFUJ_08113 FFUJ_12239 FFUJ_10058 FFUJ_09296 FFUJ_10934 FFUJ_12090	31	0.2	4.65	0.00193004	1	0.407722
5	*	01.20.05.11 metabolism of polyketides	6	0.93	FFUJ_00021 FFUJ_03984 FFUJ_12239 FFUJ_10058 FFUJ_10934 FFUJ_12090	35	0.23	4.04348	0.00367163	1	0.620506
6	*	01.20.37.03 metabolism of peptide antibiotics	3	0.46	FFUJ_06720 FFUJ_09296 FFUJ_10934	10	0.06	7.66667	0.00783782	1	1
7	*	01.20.37 metabolism of peptide derived compounds	7	1.08	FFUJ_02243 FFUJ_06720 FFUJ_06351 FFUJ_09113 FFUJ_09296 FFUJ_10934 FFUJ_11284	58	0.39	2.76923	0.0125761	1	1
8	*	34.11.13.07 circulation (e.g. blood pressure)	3	0.46	FFUJ_08004 FFUJ_08025 FFUJ_08217	12	0.08	5.75	0.0134654	1	1
9	*	32.07.07.05 peroxidase reaction	3	0.46	FFUJ_08004 FFUJ_08025 FFUJ_08217	12	0.08	5.75	0.0134654	1	1
10	*	32.05.03 defense related proteins	9	1.39	FFUJ_01995 FFUJ_00473 FFUJ_02243 FFUJ_12958 FFUJ_06720 FFUJ_06351 FFUJ_08916 FFUJ_09296 FFUJ_10934	90	0.6	2.31667	0.0163173	1	1
11	*	34.11.13 gas and metabolite distribution	3	0.46	FFUJ_08004 FFUJ_08025 FFUJ_08217	13	0.08	5.75	0.0169474	1	1
12	*	16.05 polysaccharide binding	5	0.77	FFUJ_03455 FFUJ_07040 FFUJ_08799 FFUJ_09591 FFUJ_10233	35	0.23	3.34783	0.0169549	1	1
13	*	32.07.07 oxygen and radical detoxification	8	1.24	FFUJ_03451 FFUJ_03556 FFUJ_08004 FFUJ_08025 FFUJ_08217 FFUJ_14017 FFUJ_10056 FFUJ_11284	77	0.51	2.43137	0.0185689	1	1
14	*	32.07.01 detoxification involving cytochrome P450	9	1.39	FFUJ_01995 FFUJ_01783 FFUJ_00473 FFUJ_08916 FFUJ_09929 FFUJ_09435 FFUJ_10258 FFUJ_11921 FFUJ_11837	99	0.66	2.10606	0.0284588	1	1
15	*	32.05 disease, virulence and defense	33	5.11	FFUJ_02019 FFUJ_01995 FFUJ_01363 FFUJ_00473 FFUJ_05054 FFUJ_04793 FFUJ_04329 FFUJ_03988 FFUJ_02243 FFUJ_02817 FFUJ_02118 FFUJ_12958 FFUJ_06720 FFUJ_07031 FFUJ_06351 FFUJ_06437 FFUJ_06531 FFUJ_06553 FFUJ_09096 FFUJ_08916 FFUJ_08179 FFUJ_08114 FFUJ_14059 FFUJ_14042 FFUJ_12769 FFUJ_10078 FFUJ_09296 FFUJ_10239 FFUJ_10259 FFUJ_10799 FFUJ_10934 FFUJ_10795 FFUJ_11941	545	3.67	1.39237	0.0350183	1	1
16	*	40.10.02.01 anti-apoptosis	4	0.62	FFUJ_08004 FFUJ_08217 FFUJ_12175 FFUJ_09986	29	0.19	3.26316	0.0356452	1	1
17	*	01.20.17.09 metabolism of alkaloids	4	0.62	FFUJ_14074 FFUJ_10553 FFUJ_10896 FFUJ_11707	30	0.2	3.1	0.0397613	1	1
18	*	40.01.03.03 guidance of longitudinal cell extension (e.g. pollen tube guidance, axonal pathfinding)	7	1.08	FFUJ_00170 FFUJ_00078 FFUJ_02227 FFUJ_06856 FFUJ_14329 FFUJ_10010 FFUJ_11082	74	0.49	2.20408	0.0417636	1	1
19	*	01.20.09 metabolism of derivatives of intermediates of the TCA and glyoxylate pathway	1	0.15	FFUJ_06729	1	0	0	0.0435428	1	1
20	*	32.07 detoxification	36	5.58	FFUJ_02019 FFUJ_01995 FFUJ_01783 FFUJ_00473 FFUJ_00204 FFUJ_00019 FFUJ_04329 FFUJ_03986 FFUJ_02817 FFUJ_03451 FFUJ_03556 FFUJ_03622 FFUJ_03686 FFUJ_02118 FFUJ_06702 FFUJ_08004 FFUJ_08025 FFUJ_05516 FFUJ_08916 FFUJ_08217 FFUJ_14059 FFUJ_14017 FFUJ_13827 FFUJ_12769 FFUJ_10075 FFUJ_10056 FFUJ_10020 FFUJ_09929 FFUJ_09435 FFUJ_10258 FFUJ_10259 FFUJ_10795 FFUJ_11284 FFUJ_11846 FFUJ_11921 FFUJ_11837	621	4.19	1.33174	0.0490214	1	1
21		01.25.01 extracellular polysaccharide degradation	4	0.62	FFUJ_03455 FFUJ_08799 FFUJ_09591 FFUJ_10233	33	0.22	2.81818	0.0536618	1	1
22		32.07.07.03 glutathione conjugation reaction	3	0.46	FFUJ_14017 FFUJ_10056 FFUJ_11284	20	0.13	3.53846	0.0539764	1	1
23		01.01.09.04.01 biosynthesis of phenylalanine	6	0.93	FFUJ_06703 FFUJ_10051 FFUJ_09435 FFUJ_09432 FFUJ_10522 FFUJ_11921	63	0.42	2.21429	0.0556929	1	1
24		01.20.37.05 metabolism of beta-lactams	3	0.46	FFUJ_02243 FFUJ_06351 FFUJ_09113	22	0.14	3.28571	0.0684383	1	1
25		16.21.01 heme binding	7	1.08	FFUJ_01995 FFUJ_03451 FFUJ_09096 FFUJ_08115 FFUJ_12387 FFUJ_09929 FFUJ_10258	84	0.56	1.92857	0.0730765	1	1
26		01.20.05.09 metabolism of eicosanoids	3	0.46	FFUJ_08004 FFUJ_08025 FFUJ_08217	23	0.15	3.06667	0.076259	1	1
27		20.01.01.07.08 organic anion transport	1	0.15	FFUJ_07031	2	0.01	15	0.0851925	1	1
28		02.16.03.03 heterofermentative pathway and fermentaton of other saccharides	1	0.15	FFUJ_03452	2	0.01	15	0.0851925	1	1
29		01.20.19.03 metabolism of open-chain tetrapyrrols	1	0.15	FFUJ_06719	2	0.01	15	0.0851925	1	1
30		01.05.03.01.07 glycogen catabolism	1	0.15	FFUJ_06693	2	0.01	15	0.0851925	1	1
31		01.25 extracellular metabolism	6	0.93	FFUJ_02243 FFUJ_03455 FFUJ_08799 FFUJ_09591 FFUJ_10233 FFUJ_10647	72	0.48	1.9375	0.0930534	1	1
32		01.20.19 metabolism of secondary products derived from glycine, L-serine and L-alanine	4	0.62	FFUJ_06719 FFUJ_13880 FFUJ_11025 FFUJ_11966	40	0.27	2.2963	0.0948794	1	1
33		34.05.01 cell migration	7	1.08	FFUJ_00170 FFUJ_00078 FFUJ_02227 FFUJ_06856 FFUJ_14329 FFUJ_10010 FFUJ_11082	90	0.6	1.8	0.0970972	1	1
34		32.05.01 resistance proteins	14	2.17	FFUJ_02019 FFUJ_05054 FFUJ_04793 FFUJ_04329 FFUJ_02817 FFUJ_02118 FFUJ_12958 FFUJ_07031 FFUJ_08114 FFUJ_14059 FFUJ_12769 FFUJ_10078 FFUJ_10259 FFUJ_10795	220	1.48	1.46622	0.10037	1	1
35		32.10.09 degradation / modification of foreign (exogenous) ester compounds	3	0.46	FFUJ_02243 FFUJ_06351 FFUJ_06449	27	0.18	2.55556	0.111107	1	1
36		01.05.05 C-1 compound metabolism	3	0.46	FFUJ_06994 FFUJ_14325 FFUJ_05840	27	0.18	2.55556	0.111107	1	1
37		01.02.02.06 assimilation of ammonia	2	0.31	FFUJ_05780 FFUJ_10495	14	0.09	3.44444	0.122003	1	1
38		30.05.01.12.05 insulin receptor signalling pathway	1	0.15	FFUJ_09759	3	0.02	7.5	0.125031	1	1
39		01.06.06.13 tetraterpenes (carotinoids) metabolism	1	0.15	FFUJ_11803	3	0.02	7.5	0.125031	1	1
40		01.06 lipid, fatty acid and isoprenoid metabolism	51	7.9	FFUJ_02020 FFUJ_01995 FFUJ_01783 FFUJ_00204 FFUJ_04147 FFUJ_03986 FFUJ_03955 FFUJ_03902 FFUJ_03892 FFUJ_02113 FFUJ_02243 FFUJ_02342 FFUJ_02345 FFUJ_03556 FFUJ_03606 FFUJ_03622 FFUJ_03686 FFUJ_03122 FFUJ_06981 FFUJ_07240 FFUJ_07605 FFUJ_08004 FFUJ_08025 FFUJ_14330 FFUJ_05804 FFUJ_05840 FFUJ_06351 FFUJ_06449 FFUJ_08217 FFUJ_08192 FFUJ_14074 FFUJ_13880 FFUJ_12387 FFUJ_10068 FFUJ_09759 FFUJ_09682 FFU…	1001	6.75	1.17037	0.134564	1	1
41		20.03.22 transport ATPases	9	1.39	FFUJ_13106 FFUJ_13128 FFUJ_07031 FFUJ_13827 FFUJ_12456 FFUJ_10075 FFUJ_10020 FFUJ_10795 FFUJ_11403	136	0.91	1.52747	0.139121	1	1
42		02.01 glycolysis and gluconeogenesis	9	1.39	FFUJ_01363 FFUJ_00019 FFUJ_03677 FFUJ_14356 FFUJ_06657 FFUJ_13993 FFUJ_12240 FFUJ_09759 FFUJ_11945	138	0.93	1.49462	0.148061	1	1
43		16.21.05 FAD/FMN binding	11	1.7	FFUJ_03819 FFUJ_02277 FFUJ_06729 FFUJ_06531 FFUJ_08788 FFUJ_09759 FFUJ_09376 FFUJ_10257 FFUJ_10996 FFUJ_11284 FFUJ_11803	179	1.2	1.41667	0.158275	1	1
44		01.20.19.01 metabolism of porphyrins	3	0.46	FFUJ_06719 FFUJ_11025 FFUJ_11966	32	0.21	2.19048	0.161388	1	1
45		40.10.02.03.01 induction of apoptosis by extracellular signals	1	0.15	FFUJ_12175	4	0.02	7.5	0.163138	1	1
46		30.01.05.07 two-component signal transduction system (e.g. phosphorelay)	1	0.15	FFUJ_09986	4	0.02	7.5	0.163138	1	1
47		01.05.08.07 C-4 compound catabolism	1	0.15	FFUJ_03892	4	0.02	7.5	0.163138	1	1
48		01.20.29 metabolism of secondary products derived from L-glutamic acid, L-proline and L-ornithine	2	0.31	FFUJ_03122 FFUJ_09642	17	0.11	2.81818	0.167696	1	1
49		41.01.03.01 fruit body development (sexually or asexually derived spores)	2	0.31	FFUJ_05780 FFUJ_09929	18	0.12	2.58333	0.18351	1	1
50		01.05.05.07 C-1 compound catabolism	2	0.31	FFUJ_06994 FFUJ_05840	19	0.12	2.58333	0.199528	1	1
51		32.01.01 oxidative stress response	8	1.24	FFUJ_00019 FFUJ_03451 FFUJ_03122 FFUJ_08025 FFUJ_06531 FFUJ_14017 FFUJ_09642 FFUJ_11284	131	0.88	1.40909	0.211796	1	1
52		41.01.03 tissue pattern formation	2	0.31	FFUJ_05780 FFUJ_09929	20	0.13	2.38462	0.2157	1	1
53		32.05.05.01 toxins	3	0.46	FFUJ_03988 FFUJ_06437 FFUJ_11941	37	0.24	1.91667	0.217046	1	1
54		01.01.09.07.01 biosynthesis of histidine	2	0.31	FFUJ_09986 FFUJ_09432	21	0.14	2.21429	0.231984	1	1
55		01.20.01.05 metabolism of sugar alcohols	1	0.15	FFUJ_09332	6	0.04	3.75	0.234451	1	1
56		01.05.03.01 glycogen metabolism	1	0.15	FFUJ_06693	6	0.04	3.75	0.234451	1	1
57		34.03.03 regulation, generation and propagation of action potential	2	0.31	FFUJ_02243 FFUJ_06351	22	0.14	2.21429	0.248338	1	1
58		20.01.15 electron transport	23	3.56	FFUJ_01995 FFUJ_03892 FFUJ_03819 FFUJ_02277 FFUJ_02342 FFUJ_02345 FFUJ_03122 FFUJ_05523 FFUJ_06531 FFUJ_09096 FFUJ_08788 FFUJ_08115 FFUJ_12387 FFUJ_10051 FFUJ_09929 FFUJ_09759 FFUJ_09642 FFUJ_10257 FFUJ_10258 FFUJ_10996 FFUJ_11803 FFUJ_11846 FFUJ_11837	453	3.05	1.16721	0.251957	1	1
59		20.03.02.02 symporter	5	0.77	FFUJ_06981 FFUJ_05525 FFUJ_09120 FFUJ_08192 FFUJ_11012	78	0.52	1.48077	0.252257	1	1
60		16.21 complex cofactor/cosubstrate/vitamine binding	29	4.49	FFUJ_01995 FFUJ_03892 FFUJ_03819 FFUJ_02277 FFUJ_02329 FFUJ_03451 FFUJ_03122 FFUJ_06719 FFUJ_06729 FFUJ_14325 FFUJ_06531 FFUJ_09096 FFUJ_08788 FFUJ_08115 FFUJ_14074 FFUJ_12387 FFUJ_09929 FFUJ_09759 FFUJ_09642 FFUJ_09432 FFUJ_09376 FFUJ_10242 FFUJ_10257 FFUJ_10258 FFUJ_10592 FFUJ_10896 FFUJ_10996 FFUJ_11284 FFUJ_11803	585	3.94	1.13959	0.25996	1	1
61		32.07.03 detoxification by modification	5	0.77	FFUJ_00019 FFUJ_03986 FFUJ_03451 FFUJ_14017 FFUJ_12769	79	0.53	1.45283	0.260554	1	1
62		01.05.05.04 C-1 compound anabolism	1	0.15	FFUJ_05840	7	0.04	3.75	0.267798	1	1
63		34.03.01 synaptic transmission	3	0.46	FFUJ_02243 FFUJ_06351 FFUJ_09120	42	0.28	1.64286	0.275935	1	1
64		20.09.16.01 Type I protein secretion system (ABC-type transport systems)	3	0.46	FFUJ_02019 FFUJ_10259 FFUJ_10795	42	0.28	1.64286	0.275935	1	1
65		01.01.09.07 metabolism of histidine	2	0.31	FFUJ_09986 FFUJ_09432	24	0.16	1.9375	0.281115	1	1
66		01.01.03.02.02 degradation of glutamate	2	0.31	FFUJ_03122 FFUJ_09642	24	0.16	1.9375	0.281115	1	1
67		20.01.01.07.07 phosphate transport	2	0.31	FFUJ_13890 FFUJ_11012	25	0.16	1.9375	0.297473	1	1
68		32.07.07.01 catalase reaction	1	0.15	FFUJ_03451	8	0.05	3	0.299696	1	1
69		01.25.03 extracellular protein degradation	1	0.15	FFUJ_10647	8	0.05	3	0.299696	1	1
70		01.05.08 C-4 compound metabolism	1	0.15	FFUJ_03892	8	0.05	3	0.299696	1	1
71		32 CELL RESCUE, DEFENSE AND VIRULENCE	74	11.4	FFUJ_02019 FFUJ_01995 FFUJ_01783 FFUJ_01363 FFUJ_00473 FFUJ_00204 FFUJ_00078 FFUJ_00021 FFUJ_00019 FFUJ_05054 FFUJ_04793 FFUJ_04329 FFUJ_03986 FFUJ_03988 FFUJ_02243 FFUJ_02352 FFUJ_02817 FFUJ_03451 FFUJ_03556 FFUJ_03606 FFUJ_03622 FFUJ_03686 FFUJ_02118 FFUJ_03122 FFUJ_12958 FFUJ_06702 FFUJ_06720 FFUJ_06856 FFUJ_08004 FFUJ_08025 FFUJ_14295 FFUJ_07031 FFUJ_06351 FFUJ_06437 FFUJ_06449 FFUJ_06531 FFU…	1603	10.8	1.05556	0.311552	1	1
72		34.03 membrane excitability	3	0.46	FFUJ_02243 FFUJ_06351 FFUJ_09120	45	0.3	1.53333	0.312015	1	1
73		40.01.03 directional cell growth (morphogenesis)	8	1.24	FFUJ_00170 FFUJ_00078 FFUJ_04793 FFUJ_02227 FFUJ_06856 FFUJ_14329 FFUJ_10010 FFUJ_11082	149	1	1.24	0.32334	1	1
74		11.04.05 RNA topology	1	0.15	FFUJ_13900	9	0.06	2.5	0.330205	1	1
75		01.01.09.04 metabolism of phenylalanine	6	0.93	FFUJ_06703 FFUJ_10051 FFUJ_09435 FFUJ_09432 FFUJ_10522 FFUJ_11921	109	0.73	1.27397	0.338375	1	1
76		12.04.02 translation elongation	2	0.31	FFUJ_12321 FFUJ_10056	28	0.18	1.72222	0.346089	1	1
77		20.01.27 drug/toxin transport	11	1.7	FFUJ_02019 FFUJ_04329 FFUJ_02817 FFUJ_02118 FFUJ_07031 FFUJ_05516 FFUJ_08115 FFUJ_14059 FFUJ_10078 FFUJ_10259 FFUJ_10795	218	1.47	1.15646	0.351774	1	1
78		20.03.25 ABC transporters	6	0.93	FFUJ_02019 FFUJ_05054 FFUJ_07031 FFUJ_08114 FFUJ_10259 FFUJ_10795	111	0.74	1.25676	0.353979	1	1
79		34.11.03.03 chemotaxis	1	0.15	FFUJ_09120	10	0.06	2.5	0.359388	1	1
80		01.20.17 metabolism of secondary products derived from primary amino acids	6	0.93	FFUJ_03819 FFUJ_08788 FFUJ_14074 FFUJ_10553 FFUJ_10896 FFUJ_11707	112	0.75	1.24	0.361803	1	1
81		11.04.03.11 control of mRNA stability	2	0.31	FFUJ_04717 FFUJ_13900	30	0.2	1.55	0.377889	1	1
82		01.01.09.04.02 degradation of phenylalanine	4	0.62	FFUJ_10051 FFUJ_09435 FFUJ_10522 FFUJ_11921	72	0.48	1.29167	0.383697	1	1
83		32.01.05 heat shock response	3	0.46	FFUJ_00019 FFUJ_03606 FFUJ_08086	51	0.34	1.35294	0.3842	1	1
84		01.01.09.05.01 biosynthesis of tyrosine	1	0.15	FFUJ_09432	11	0.07	2.14286	0.387301	1	1
85		20.03.02.02.01 proton driven symporter	3	0.46	FFUJ_06981 FFUJ_05525 FFUJ_08192	52	0.35	1.31429	0.396103	1	1
86		34.05 cell motility	7	1.08	FFUJ_00170 FFUJ_00078 FFUJ_02227 FFUJ_06856 FFUJ_14329 FFUJ_10010 FFUJ_11082	139	0.93	1.16129	0.402291	1	1
87		20.03.02.02.02 sodium driven symporter	1	0.15	FFUJ_11012	12	0.08	1.875	0.413999	1	1
88		20.01.13 lipid/fatty acid transport	8	1.24	FFUJ_03818 FFUJ_06981 FFUJ_14330 FFUJ_08192 FFUJ_13827 FFUJ_10075 FFUJ_10020 FFUJ_11521	164	1.1	1.12727	0.422819	1	1
89		01.01.09.01 metabolism of glycine	3	0.46	FFUJ_06719 FFUJ_05840 FFUJ_08788	55	0.37	1.24324	0.431407	1	1
90		20.01.01.07 anion transport	4	0.62	FFUJ_07031 FFUJ_09120 FFUJ_13890 FFUJ_11012	77	0.51	1.21569	0.433189	1	1
91		30.05.01.12 transmembrane receptor protein tyrosine kinase signalling pathways	1	0.15	FFUJ_09759	13	0.08	1.875	0.439536	1	1
92		01.05.11.07.02 anaerobic aromate catabolism	1	0.15	FFUJ_12769	13	0.08	1.875	0.439536	1	1
93		43.01.03.07 development of conidia	1	0.15	FFUJ_00295	14	0.09	1.66667	0.463962	1	1
94		16.17.05 sodium binding	1	0.15	FFUJ_09120	14	0.09	1.66667	0.463962	1	1
95		02.01.01 glycolysis methylglyoxal bypass	1	0.15	FFUJ_00019	14	0.09	1.66667	0.463962	1	1
96		01.20.15.03 metabolism of ubiquinone	1	0.15	FFUJ_06703	14	0.09	1.66667	0.463962	1	1
97		01.06.06.05 sesquiterpenes metabolism	1	0.15	FFUJ_10510	14	0.09	1.66667	0.463962	1	1
98		01.01.06.06.01.03 aminoadipic acid pathway	1	0.15	FFUJ_06720	14	0.09	1.66667	0.463962	1	1
99		34.01.03 homeostasis of anions	2	0.31	FFUJ_06994 FFUJ_11012	37	0.24	1.29167	0.483251	1	1
100		34.01.03.03 homeostasis of phosphate	1	0.15	FFUJ_11012	15	0.1	1.5	0.487324	1	1
101		32.07.07.07 superoxide metabolism	1	0.15	FFUJ_03556	15	0.1	1.5	0.487324	1	1
102		32.01.04 pH stress response	1	0.15	FFUJ_00019	15	0.1	1.5	0.487324	1	1
103		10.03.01.01.05 S phase of mitotic cell cycle	1	0.15	FFUJ_11509	15	0.1	1.5	0.487324	1	1
104		01.06.05 fatty acid metabolism	9	1.39	FFUJ_02020 FFUJ_03892 FFUJ_08004 FFUJ_08025 FFUJ_08217 FFUJ_12387 FFUJ_09332 FFUJ_10256 FFUJ_10257	198	1.33	1.04511	0.495964	1	1
105		01.01.06.06.01 biosynthesis of lysine	2	0.31	FFUJ_04387 FFUJ_06720	38	0.25	1.24	0.497397	1	1
106		20.03.02 carrier (electrochemical potential-driven transport)	7	1.08	FFUJ_02714 FFUJ_02118 FFUJ_06981 FFUJ_05525 FFUJ_09120 FFUJ_08192 FFUJ_11012	153	1.03	1.04854	0.501621	1	1
107		20.09.16 cellular export and secretion	14	2.17	FFUJ_02019 FFUJ_04329 FFUJ_02817 FFUJ_02118 FFUJ_13128 FFUJ_06981 FFUJ_14330 FFUJ_08192 FFUJ_14059 FFUJ_12456 FFUJ_10078 FFUJ_10259 FFUJ_10795 FFUJ_11403	314	2.11	1.02844	0.502832	1	1
108		01.25.07 extracellular ester compound degradation	1	0.15	FFUJ_02243	16	0.1	1.5	0.50967	1	1
109		01.07.04 utilization of vitamins, cofactors, and prosthetic groups	1	0.15	FFUJ_06420	16	0.1	1.5	0.50967	1	1
110		01.01.09.01.02 degradation of glycine	1	0.15	FFUJ_05840	16	0.1	1.5	0.50967	1	1
111		01.01.06.06 metabolism of lysine	3	0.46	FFUJ_04387 FFUJ_06720 FFUJ_05840	62	0.41	1.12195	0.510453	1	1
112		20.01.07 amino acid/amino acid derivatives transport	6	0.93	FFUJ_03818 FFUJ_02714 FFUJ_02178 FFUJ_06575 FFUJ_10091 FFUJ_09817	133	0.89	1.04494	0.523723	1	1
113		30.05.02.20 Wnt signalling pathway	1	0.15	FFUJ_09434	17	0.11	1.36364	0.531044	1	1
114		01.01.09.06.02 degradation of tryptophan	1	0.15	FFUJ_09096	17	0.11	1.36364	0.531044	1	1
115		01.06.10 regulation of lipid, fatty acid and isoprenoid metabolism	2	0.31	FFUJ_11521 FFUJ_11686	42	0.28	1.10714	0.551433	1	1
116		30.05.01.10 two-component signal transduction system (sensor kinase component)	1	0.15	FFUJ_10367	18	0.12	1.25	0.551487	1	1
117		14.07.02.01 O-directed glycosylation, deglycosylation	1	0.15	FFUJ_04587	18	0.12	1.25	0.551487	1	1
118		01.05.13.03 tetrahydrofolate-dependent C-1-transfer	1	0.15	FFUJ_05840	18	0.12	1.25	0.551487	1	1
119		01.01.06.06.01.01 diaminopimelic acid pathway	1	0.15	FFUJ_04387	18	0.12	1.25	0.551487	1	1
120		34.01.01.03 homeostasis of protons	3	0.46	FFUJ_06981 FFUJ_06994 FFUJ_08192	66	0.44	1.04545	0.552941	1	1
121		34.07 cell adhesion	2	0.31	FFUJ_08115 FFUJ_12321	43	0.29	1.06897	0.564287	1	1
122		42.27 extracellular / secretion proteins	1	0.15	FFUJ_06553	19	0.12	1.25	0.57104	1	1
123		20.01.03.03 C4-dicarboxylate transport (e.g. malate, succinate, fumarate)	1	0.15	FFUJ_13890	19	0.12	1.25	0.57104	1	1
124		01.20.33 metabolism of secondary products derived from L-tryptophan	1	0.15	FFUJ_09376	19	0.12	1.25	0.57104	1	1
125		01.05.02.01 nucleotide-sugar metabolism	1	0.15	FFUJ_14325	19	0.12	1.25	0.57104	1	1
126		01.01.09.01.01 biosynthesis of glycine	2	0.31	FFUJ_06719 FFUJ_08788	44	0.29	1.06897	0.576874	1	1
127		16.13 C-compound binding	2	0.31	FFUJ_13890 FFUJ_09759	45	0.3	1.03333	0.589193	1	1
128		40.10.02.04 regulation of apoptosis	1	0.15	FFUJ_12175	20	0.13	1.15385	0.589742	1	1
129		02.16.03 lactate fermentation	1	0.15	FFUJ_03452	20	0.13	1.15385	0.589742	1	1
130		02.01.03 regulation of glycolysis and gluconeogenesis	1	0.15	FFUJ_11945	20	0.13	1.15385	0.589742	1	1
131		01 METABOLISM	213	33	FFUJ_02020 FFUJ_02019 FFUJ_01995 FFUJ_01987 FFUJ_01783 FFUJ_01363 FFUJ_00845 FFUJ_00647 FFUJ_00473 FFUJ_00231 FFUJ_00204 FFUJ_00138 FFUJ_00135 FFUJ_00122 FFUJ_00090 FFUJ_00037 FFUJ_00035 FFUJ_00021 FFUJ_00019 FFUJ_05054 FFUJ_04793 FFUJ_04587 FFUJ_04572 FFUJ_04329 FFUJ_04147 FFUJ_04047 FFUJ_03990 FFUJ_03989 FFUJ_03987 FFUJ_03986 FFUJ_03985 FFUJ_03984 FFUJ_03983 FFUJ_03955 FFUJ_03902 FFUJ_03892 FFU…	4949	33.4	0.988024	0.599268	1	1
132		34.11.10 response to biotic stimulus	1	0.15	FFUJ_12958	21	0.14	1.07143	0.60763	1	1
133		43.01.03.09 development of asco- basidio- or zygospore	2	0.31	FFUJ_05780 FFUJ_10367	210	1.41	0.219858	1	1	1
134		43.01.03.06 hyphae formation	1	0.15	FFUJ_10367	23	0.15	1	1	1	1
135		43.01.03.05 budding, cell polarity and filament formation	1	0.15	FFUJ_00234	299	2.01	0.0746269	1	1	1
136		43.01.03 fungal and other eukaryotic cell type differentiation	13	2.01	FFUJ_00307 FFUJ_00295 FFUJ_00234 FFUJ_03775 FFUJ_02217 FFUJ_06786 FFUJ_06856 FFUJ_05780 FFUJ_09313 FFUJ_10239 FFUJ_10367 FFUJ_10693 FFUJ_12000	727	4.9	0.410204	1	1	1
137		43.01 fungal/microorganismic cell type differentiation	13	2.01	FFUJ_00307 FFUJ_00295 FFUJ_00234 FFUJ_03775 FFUJ_02217 FFUJ_06786 FFUJ_06856 FFUJ_05780 FFUJ_09313 FFUJ_10239 FFUJ_10367 FFUJ_10693 FFUJ_12000	727	4.9	0.410204	1	1	1
138		43 CELL TYPE DIFFERENTIATION	13	2.01	FFUJ_00307 FFUJ_00295 FFUJ_00234 FFUJ_03775 FFUJ_02217 FFUJ_06786 FFUJ_06856 FFUJ_05780 FFUJ_09313 FFUJ_10239 FFUJ_10367 FFUJ_10693 FFUJ_12000	727	4.9	0.410204	1	1	1
139		42.16 mitochondrion	6	0.93	FFUJ_03902 FFUJ_03122 FFUJ_13106 FFUJ_09759 FFUJ_09682 FFUJ_09642	201	1.35	0.688889	1	1	1
140		42.10.03 organization of chromosome structure	6	0.93	FFUJ_14325 FFUJ_05685 FFUJ_08227 FFUJ_09986 FFUJ_10647 FFUJ_11080	272	1.83	0.508197	1	1	1
141		42.10 nucleus	6	0.93	FFUJ_14325 FFUJ_05685 FFUJ_08227 FFUJ_09986 FFUJ_10647 FFUJ_11080	313	2.11	0.440758	1	1	1
142		42.04 cytoskeleton/structural proteins	1	0.15	FFUJ_14295	294	1.98	0.0757576	1	1	1
143		42.01 cell wall	7	1.08	FFUJ_00234 FFUJ_00231 FFUJ_04587 FFUJ_04572 FFUJ_14325 FFUJ_09437 FFUJ_10367	292	1.97	0.548223	1	1	1
144		42 BIOGENESIS OF CELLULAR COMPONENTS	20	3.1	FFUJ_00234 FFUJ_00231 FFUJ_04587 FFUJ_04572 FFUJ_03902 FFUJ_03122 FFUJ_13106 FFUJ_14325 FFUJ_14295 FFUJ_05685 FFUJ_06553 FFUJ_08227 FFUJ_09986 FFUJ_09759 FFUJ_09682 FFUJ_09642 FFUJ_09437 FFUJ_10367 FFUJ_10647 FFUJ_11080	1208	8.15	0.380368	1	1	1
145		41.01 fungal/microorganismic development	2	0.31	FFUJ_05780 FFUJ_09929	104	0.7	0.442857	1	1	1
146		41 DEVELOPMENT (Systemic)	2	0.31	FFUJ_05780 FFUJ_09929	104	0.7	0.442857	1	1	1
147		40.10.02.03 induction of apoptosis	1	0.15	FFUJ_12175	30	0.2	0.75	1	1	1
148		40.10.02 apoptosis (type I programmed cell death)	4	0.62	FFUJ_08004 FFUJ_08217 FFUJ_12175 FFUJ_09986	141	0.95	0.652632	1	1	1
149		40.10 cell death	4	0.62	FFUJ_08004 FFUJ_08217 FFUJ_12175 FFUJ_09986	157	1.05	0.590476	1	1	1
150		40.01.05 growth regulators / regulation of cell size	1	0.15	FFUJ_07962	42	0.28	0.535714	1	1	1
151		40.01 cell growth / morphogenesis	11	1.7	FFUJ_00170 FFUJ_00078 FFUJ_04793 FFUJ_02227 FFUJ_06856 FFUJ_07962 FFUJ_14329 FFUJ_10010 FFUJ_11080 FFUJ_11082 FFUJ_11686	404	2.72	0.625	1	1	1
152		40 CELL FATE	15	2.32	FFUJ_00170 FFUJ_00078 FFUJ_04793 FFUJ_02227 FFUJ_06856 FFUJ_07962 FFUJ_08004 FFUJ_14329 FFUJ_08217 FFUJ_12175 FFUJ_10010 FFUJ_09986 FFUJ_11080 FFUJ_11082 FFUJ_11686	568	3.83	0.605744	1	1	1
153		34.11.12 perception of nutrients and nutritional adaptation	1	0.15	FFUJ_06575	87	0.58	0.258621	1	1	1
154		34.11.09 temperature perception and response	1	0.15	FFUJ_03606	26	0.17	0.882353	1	1	1
155		34.11.03.13 osmosensing and response	1	0.15	FFUJ_10367	66	0.44	0.340909	1	1	1
156		34.11.03 chemoperception and response	3	0.46	FFUJ_07031 FFUJ_09120 FFUJ_10367	143	0.96	0.479167	1	1	1
157		34.11.01 photoperception and response	1	0.15	FFUJ_03902	58	0.39	0.384615	1	1	1
158		34.11 cellular sensing and response to external stimulus	11	1.7	FFUJ_03902 FFUJ_03606 FFUJ_12958 FFUJ_07962 FFUJ_08004 FFUJ_08025 FFUJ_07031 FFUJ_06575 FFUJ_09120 FFUJ_08217 FFUJ_10367	357	2.41	0.705394	1	1	1
159		34.01.01.01 homeostasis of metal ions (Na, K, Ca etc.)	5	0.77	FFUJ_09120 FFUJ_12321 FFUJ_09296 FFUJ_10934 FFUJ_11943	211	1.42	0.542254	1	1	1
160		34.01.01 homeostasis of cations	9	1.39	FFUJ_06981 FFUJ_06994 FFUJ_09120 FFUJ_08192 FFUJ_12321 FFUJ_09296 FFUJ_10934 FFUJ_11012 FFUJ_11943	302	2.03	0.684729	1	1	1
161		34.01 homeostasis	9	1.39	FFUJ_06981 FFUJ_06994 FFUJ_09120 FFUJ_08192 FFUJ_12321 FFUJ_09296 FFUJ_10934 FFUJ_11012 FFUJ_11943	348	2.34	0.594017	1	1	1
162		34 INTERACTION WITH THE ENVIRONMENT	29	4.49	FFUJ_00170 FFUJ_00078 FFUJ_03902 FFUJ_02227 FFUJ_02243 FFUJ_03606 FFUJ_12958 FFUJ_06856 FFUJ_06981 FFUJ_06994 FFUJ_07962 FFUJ_08004 FFUJ_08025 FFUJ_14329 FFUJ_07031 FFUJ_06351 FFUJ_06575 FFUJ_09120 FFUJ_08217 FFUJ_08192 FFUJ_08115 FFUJ_12321 FFUJ_10010 FFUJ_09296 FFUJ_10367 FFUJ_10934 FFUJ_11012 FFUJ_11082 FFUJ_11943	853	5.75	0.78087	1	1	1
163		32.10 degradation / modification of foreign (exogenous) compounds	3	0.46	FFUJ_02243 FFUJ_06351 FFUJ_06449	72	0.48	0.958333	1	1	1
164		32.07.05 detoxification by export	7	1.08	FFUJ_02019 FFUJ_02817 FFUJ_02118 FFUJ_05516 FFUJ_14059 FFUJ_10259 FFUJ_10795	181	1.22	0.885246	1	1	1
165		32.05.05 virulence, disease factors	9	1.39	FFUJ_01363 FFUJ_03988 FFUJ_06437 FFUJ_06531 FFUJ_06553 FFUJ_08179 FFUJ_10078 FFUJ_10239 FFUJ_11941	213	1.43	0.972028	1	1	1
166		32.05.01.03 chemical agent resistance	1	0.15	FFUJ_07031	71	0.47	0.319149	1	1	1
167		32.01.11 nutrient starvation response	1	0.15	FFUJ_14059	56	0.37	0.405405	1	1	1
168		32.01.09 DNA damage response	6	0.93	FFUJ_00078 FFUJ_06856 FFUJ_14295 FFUJ_10101 FFUJ_09434 FFUJ_14235	145	0.97	0.958763	1	1	1
169		32.01.07 unfolded protein response (e.g. ER quality control)	1	0.15	FFUJ_00021	83	0.56	0.267857	1	1	1
170		32.01.03 osmotic and salt stress response	1	0.15	FFUJ_00019	95	0.64	0.234375	1	1	1
171		32.01 stress response	24	3.72	FFUJ_00078 FFUJ_00021 FFUJ_00019 FFUJ_05054 FFUJ_02352 FFUJ_03451 FFUJ_03606 FFUJ_03122 FFUJ_06856 FFUJ_08025 FFUJ_14295 FFUJ_06531 FFUJ_08114 FFUJ_08086 FFUJ_14059 FFUJ_14017 FFUJ_12133 FFUJ_10101 FFUJ_09642 FFUJ_09434 FFUJ_09320 FFUJ_11284 FFUJ_11575 FFUJ_14235	730	4.92	0.756098	1	1	1
172		30.05.02.24 G-protein coupled receptor signalling pathway	1	0.15	FFUJ_04905	48	0.32	0.46875	1	1	1
173		30.05.02 non-enzymatic receptor mediated signalling	2	0.31	FFUJ_04905 FFUJ_09434	93	0.62	0.5	1	1	1
174		30.05.01 receptor enzyme mediated signalling	2	0.31	FFUJ_09759 FFUJ_10367	73	0.49	0.632653	1	1	1
175		30.05 transmembrane signal transduction	6	0.93	FFUJ_04905 FFUJ_09120 FFUJ_09759 FFUJ_09434 FFUJ_09203 FFUJ_10367	199	1.34	0.69403	1	1	1
176		30.01.09.03 Ca2+ mediated signal transduction	1	0.15	FFUJ_12175	36	0.24	0.625	1	1	1
177		30.01.09 second messenger mediated signal transduction	2	0.31	FFUJ_12175 FFUJ_11686	106	0.71	0.43662	1	1	1
178		30.01.05.01.06 serine/threonine kinase	3	0.46	FFUJ_06856 FFUJ_12175 FFUJ_12321	86	0.58	0.793103	1	1	1
179		30.01.05.01 protein kinase	3	0.46	FFUJ_06856 FFUJ_12175 FFUJ_12321	154	1.03	0.446602	1	1	1
180		30.01.05 enzyme mediated signal transduction	4	0.62	FFUJ_06856 FFUJ_12175 FFUJ_12321 FFUJ_09986	310	2.09	0.296651	1	1	1
181		30.01 cellular signalling	10	1.55	FFUJ_06856 FFUJ_12175 FFUJ_12321 FFUJ_09986 FFUJ_09759 FFUJ_09203 FFUJ_10239 FFUJ_10367 FFUJ_11686 FFUJ_12000	604	4.07	0.380835	1	1	1
182		30 CELLULAR COMMUNICATION/SIGNAL TRANSDUCTION MECHANISM	13	2.01	FFUJ_04905 FFUJ_06856 FFUJ_09120 FFUJ_12175 FFUJ_12321 FFUJ_09986 FFUJ_09759 FFUJ_09434 FFUJ_09203 FFUJ_10239 FFUJ_10367 FFUJ_11686 FFUJ_12000	701	4.73	0.424947	1	1	1
183		20.09.18.07 non-vesicular cellular import	12	1.86	FFUJ_01987 FFUJ_02178 FFUJ_13573 FFUJ_06948 FFUJ_06974 FFUJ_06981 FFUJ_14330 FFUJ_05525 FFUJ_08192 FFUJ_10091 FFUJ_09333 FFUJ_11943	353	2.38	0.781513	1	1	1
184		20.09.18 cellular import	16	2.48	FFUJ_01987 FFUJ_03818 FFUJ_02178 FFUJ_13573 FFUJ_06948 FFUJ_06974 FFUJ_06981 FFUJ_14330 FFUJ_05525 FFUJ_08192 FFUJ_10091 FFUJ_09333 FFUJ_10370 FFUJ_11012 FFUJ_11290 FFUJ_11943	629	4.24	0.584906	1	1	1
185		20.09.13 vacuolar/lysosomal transport	1	0.15	FFUJ_02714	166	1.12	0.133929	1	1	1
186		20.09.04 mitochondrial transport	3	0.46	FFUJ_13890 FFUJ_09817 FFUJ_11943	124	0.83	0.554217	1	1	1
187		20.09 transport routes	30	4.65	FFUJ_02019 FFUJ_01987 FFUJ_04329 FFUJ_03818 FFUJ_02714 FFUJ_02817 FFUJ_02118 FFUJ_02178 FFUJ_13128 FFUJ_13573 FFUJ_06948 FFUJ_06974 FFUJ_06981 FFUJ_14330 FFUJ_05525 FFUJ_08192 FFUJ_14059 FFUJ_12456 FFUJ_13890 FFUJ_10091 FFUJ_10078 FFUJ_09333 FFUJ_09817 FFUJ_10259 FFUJ_10370 FFUJ_11012 FFUJ_10795 FFUJ_11290 FFUJ_11403 FFUJ_11943	1395	9.41	0.494155	1	1	1
188		20.03.02.03.01 proton driven antiporter	2	0.31	FFUJ_02714 FFUJ_02118	48	0.32	0.96875	1	1	1
189		20.03.02.03 antiporter	2	0.31	FFUJ_02714 FFUJ_02118	77	0.51	0.607843	1	1	1
190		20.03.01.01 ion channels	1	0.15	FFUJ_12321	36	0.24	0.625	1	1	1
191		20.03.01 channel / pore class transport	1	0.15	FFUJ_12321	56	0.37	0.405405	1	1	1
192		20.03 transport facilities	37	5.73	FFUJ_02019 FFUJ_01987 FFUJ_05054 FFUJ_03818 FFUJ_02327 FFUJ_02714 FFUJ_02118 FFUJ_13106 FFUJ_13128 FFUJ_13573 FFUJ_06948 FFUJ_06981 FFUJ_14330 FFUJ_07031 FFUJ_05525 FFUJ_09120 FFUJ_08192 FFUJ_08179 FFUJ_08114 FFUJ_14042 FFUJ_13827 FFUJ_12321 FFUJ_12456 FFUJ_13890 FFUJ_10091 FFUJ_10075 FFUJ_10020 FFUJ_09333 FFUJ_09817 FFUJ_10257 FFUJ_10259 FFUJ_10370 FFUJ_11012 FFUJ_10795 FFUJ_11290 FFUJ_11403 FFU…	954	6.44	0.889752	1	1	1
193		20.01.26 neurotransmitter transport	2	0.31	FFUJ_03818 FFUJ_09120	54	0.36	0.861111	1	1	1
194		20.01.23 allantoin and allantoate transport	1	0.15	FFUJ_09333	109	0.73	0.205479	1	1	1
195		20.01.11 amine / polyamine transport	1	0.15	FFUJ_03818	71	0.47	0.319149	1	1	1
196		20.01.03.01 sugar transport	2	0.31	FFUJ_14330 FFUJ_05525	64	0.43	0.72093	1	1	1
197		20.01.03 C-compound and carbohydrate transport	14	2.17	FFUJ_01987 FFUJ_03818 FFUJ_13573 FFUJ_06948 FFUJ_06974 FFUJ_06981 FFUJ_14330 FFUJ_05525 FFUJ_09120 FFUJ_08192 FFUJ_08179 FFUJ_14042 FFUJ_13890 FFUJ_09817	398	2.68	0.809701	1	1	1
198		20.01.01.01.01 heavy metal ion transport (Cu+, Fe3+, etc.)	1	0.15	FFUJ_11943	102	0.68	0.220588	1	1	1
199		20.01.01.01 cation transport (H+, Na+, K+, Ca2+ , NH4+, etc.)	6	0.93	FFUJ_05185 FFUJ_14295 FFUJ_09120 FFUJ_12321 FFUJ_09986 FFUJ_11943	278	1.87	0.497326	1	1	1
200		20.01.01 ion transport	9	1.39	FFUJ_05185 FFUJ_14295 FFUJ_07031 FFUJ_09120 FFUJ_12321 FFUJ_13890 FFUJ_09986 FFUJ_11012 FFUJ_11943	339	2.28	0.609649	1	1	1
201		20.01 transported compounds (substrates)	62	9.61	FFUJ_02019 FFUJ_01995 FFUJ_01987 FFUJ_05185 FFUJ_04329 FFUJ_03892 FFUJ_03819 FFUJ_03818 FFUJ_02277 FFUJ_02342 FFUJ_02345 FFUJ_02714 FFUJ_02817 FFUJ_02118 FFUJ_03122 FFUJ_02178 FFUJ_13573 FFUJ_06948 FFUJ_06974 FFUJ_06981 FFUJ_14330 FFUJ_14295 FFUJ_07031 FFUJ_05523 FFUJ_05525 FFUJ_06531 FFUJ_06575 FFUJ_05516 FFUJ_09120 FFUJ_09096 FFUJ_08788 FFUJ_08192 FFUJ_08179 FFUJ_08115 FFUJ_14059 FFUJ_14042 FFU…	1836	12.3	0.781301	1	1	1
202		20 CELLULAR TRANSPORT, TRANSPORT FACILITIES AND TRANSPORT ROUTES	72	11.1	FFUJ_02019 FFUJ_01995 FFUJ_01987 FFUJ_05185 FFUJ_05054 FFUJ_04329 FFUJ_03892 FFUJ_03819 FFUJ_03818 FFUJ_02277 FFUJ_02327 FFUJ_02342 FFUJ_02345 FFUJ_02714 FFUJ_02817 FFUJ_02118 FFUJ_03122 FFUJ_02178 FFUJ_13106 FFUJ_13128 FFUJ_13573 FFUJ_06948 FFUJ_06974 FFUJ_06981 FFUJ_14330 FFUJ_14295 FFUJ_07031 FFUJ_05523 FFUJ_05525 FFUJ_06531 FFUJ_06575 FFUJ_05516 FFUJ_09120 FFUJ_09096 FFUJ_08788 FFUJ_08192 FFU…	2264	15.2	0.730263	1	1	1
203		18.02.01.01.01 GTPase activator (GAP)	1	0.15	FFUJ_10056	49	0.33	0.454545	1	1	1
204		18.02.01.01 enzyme activator	1	0.15	FFUJ_10056	146	0.98	0.153061	1	1	1
205		18.02.01 enzymatic activity regulation / enzyme regulator	3	0.46	FFUJ_03979 FFUJ_12175 FFUJ_10056	324	2.18	0.211009	1	1	1
206		18.02 regulation of protein activity	5	0.77	FFUJ_03979 FFUJ_06856 FFUJ_12175 FFUJ_12321 FFUJ_10056	529	3.57	0.215686	1	1	1
207		18.01.01 regulation by modification	2	0.31	FFUJ_06856 FFUJ_12175	157	1.05	0.295238	1	1	1
208		18.01 regulation by	2	0.31	FFUJ_06856 FFUJ_12175	271	1.82	0.17033	1	1	1
209		18 REGULATION OF METABOLISM AND PROTEIN FUNCTION	5	0.77	FFUJ_03979 FFUJ_06856 FFUJ_12175 FFUJ_12321 FFUJ_10056	540	3.64	0.211538	1	1	1
210		16.21.17 pyridoxal phosphate binding	3	0.46	FFUJ_02329 FFUJ_06719 FFUJ_09432	74	0.49	0.938776	1	1	1
211		16.21.07 NAD/NADP binding	9	1.39	FFUJ_03892 FFUJ_03122 FFUJ_08788 FFUJ_14074 FFUJ_09642 FFUJ_10242 FFUJ_10592 FFUJ_10896 FFUJ_11284	284	1.91	0.727749	1	1	1
212		16.19.05 GTP binding	2	0.31	FFUJ_12958 FFUJ_10056	145	0.97	0.319588	1	1	1
213		16.19.03 ATP binding	16	2.48	FFUJ_00078 FFUJ_13106 FFUJ_06856 FFUJ_14295 FFUJ_07031 FFUJ_09120 FFUJ_08936 FFUJ_08361 FFUJ_08227 FFUJ_12175 FFUJ_12321 FFUJ_13900 FFUJ_09434 FFUJ_10795 FFUJ_11945 FFUJ_14235	672	4.53	0.547461	1	1	1
214		16.19 nucleotide/nucleoside/nucleobase binding	20	3.1	FFUJ_00078 FFUJ_04717 FFUJ_12958 FFUJ_13106 FFUJ_06856 FFUJ_14295 FFUJ_07031 FFUJ_05804 FFUJ_09120 FFUJ_08936 FFUJ_08361 FFUJ_08227 FFUJ_12175 FFUJ_12321 FFUJ_13900 FFUJ_10056 FFUJ_09434 FFUJ_10795 FFUJ_11945 FFUJ_14235	896	6.04	0.513245	1	1	1
215		16.17.09 heavy metal binding (Cu, Fe, Zn)	14	2.17	FFUJ_02020 FFUJ_03987 FFUJ_03451 FFUJ_07962 FFUJ_08004 FFUJ_08025 FFUJ_09096 FFUJ_08217 FFUJ_08115 FFUJ_12321 FFUJ_12387 FFUJ_13900 FFUJ_10258 FFUJ_10647	540	3.64	0.596154	1	1	1
216		16.17.01 calcium binding	4	0.62	FFUJ_08025 FFUJ_08115 FFUJ_12321 FFUJ_09759	98	0.66	0.939394	1	1	1
217		16.17 metal binding	17	2.63	FFUJ_02020 FFUJ_03987 FFUJ_03955 FFUJ_03451 FFUJ_07962 FFUJ_08004 FFUJ_08025 FFUJ_09120 FFUJ_09096 FFUJ_08217 FFUJ_08115 FFUJ_12321 FFUJ_12387 FFUJ_13900 FFUJ_09759 FFUJ_10258 FFUJ_10647	826	5.57	0.472172	1	1	1
218		16.03.03 RNA binding	3	0.46	FFUJ_04717 FFUJ_03902 FFUJ_09682	344	2.32	0.198276	1	1	1
219		16.03.01 DNA binding	16	2.48	FFUJ_00078 FFUJ_04717 FFUJ_13063 FFUJ_06856 FFUJ_14295 FFUJ_05685 FFUJ_05780 FFUJ_08227 FFUJ_08090 FFUJ_10101 FFUJ_10010 FFUJ_09986 FFUJ_09434 FFUJ_10495 FFUJ_11080 FFUJ_14235	507	3.42	0.725146	1	1	1
220		16.03 nucleic acid binding	20	3.1	FFUJ_00078 FFUJ_04717 FFUJ_03902 FFUJ_13063 FFUJ_06856 FFUJ_14295 FFUJ_05685 FFUJ_05780 FFUJ_08936 FFUJ_08227 FFUJ_08090 FFUJ_12321 FFUJ_10101 FFUJ_10010 FFUJ_09986 FFUJ_09682 FFUJ_09434 FFUJ_10495 FFUJ_11080 FFUJ_14235	869	5.86	0.52901	1	1	1
221		16.01 protein binding	25	3.87	FFUJ_02020 FFUJ_01931 FFUJ_00170 FFUJ_00078 FFUJ_00021 FFUJ_03902 FFUJ_02227 FFUJ_13106 FFUJ_06856 FFUJ_07962 FFUJ_08025 FFUJ_14329 FFUJ_14295 FFUJ_08361 FFUJ_08115 FFUJ_13993 FFUJ_12175 FFUJ_12321 FFUJ_10056 FFUJ_10010 FFUJ_09986 FFUJ_09682 FFUJ_09434 FFUJ_11080 FFUJ_11082	1680	11.3	0.342478	1	1	1
222		16 PROTEIN WITH BINDING FUNCTION OR COFACTOR REQUIREMENT (structural or catalytic)	81	12.5	FFUJ_02020 FFUJ_01995 FFUJ_01931 FFUJ_00170 FFUJ_00078 FFUJ_00021 FFUJ_04717 FFUJ_03987 FFUJ_03955 FFUJ_03902 FFUJ_03892 FFUJ_03819 FFUJ_02227 FFUJ_02277 FFUJ_02329 FFUJ_03451 FFUJ_03455 FFUJ_03122 FFUJ_12958 FFUJ_13063 FFUJ_13106 FFUJ_06719 FFUJ_06729 FFUJ_06856 FFUJ_07040 FFUJ_07962 FFUJ_08004 FFUJ_08025 FFUJ_14329 FFUJ_14325 FFUJ_14295 FFUJ_07031 FFUJ_05685 FFUJ_05780 FFUJ_05804 FFUJ_06531 FFU…	3365	22.7	0.550661	1	1	1
223		14.13.04.02 vacuolar protein degradation	1	0.15	FFUJ_03465	37	0.24	0.625	1	1	1
224		14.13.04 lysosomal and vacuolar protein degradation	1	0.15	FFUJ_03465	60	0.4	0.375	1	1	1
225		14.13.01.01 proteasomal degradation (ubiquitin/proteasomal pathway)	1	0.15	FFUJ_08361	175	1.18	0.127119	1	1	1
226		14.13.01 cytoplasmic and nuclear protein degradation	5	0.77	FFUJ_03902 FFUJ_03465 FFUJ_03573 FFUJ_08361 FFUJ_09682	313	2.11	0.364929	1	1	1
227		14.13 protein/peptide degradation	10	1.55	FFUJ_00137 FFUJ_03955 FFUJ_03902 FFUJ_03465 FFUJ_03556 FFUJ_03573 FFUJ_13569 FFUJ_08361 FFUJ_09682 FFUJ_10647	472	3.18	0.487421	1	1	1
228		14.10 assembly of protein complexes	2	0.31	FFUJ_02345 FFUJ_13106	279	1.88	0.164894	1	1	1
229		14.07.11 protein processing (proteolytic)	5	0.77	FFUJ_00137 FFUJ_03465 FFUJ_03556 FFUJ_03573 FFUJ_13569	155	1.04	0.740385	1	1	1
230		14.07.09 posttranslational modification of amino acids (e.g. hydroxylation, methylation)	1	0.15	FFUJ_08361	57	0.38	0.394737	1	1	1
231		14.07.05 modification by ubiquitination, deubiquitination	1	0.15	FFUJ_08361	142	0.95	0.157895	1	1	1
232		14.07.04 modification by acetylation, deacetylation	3	0.46	FFUJ_03955 FFUJ_10647 FFUJ_11080	81	0.54	0.851852	1	1	1
233		14.07.03 modification by phosphorylation, dephosphorylation, autophosphorylation	4	0.62	FFUJ_06856 FFUJ_12175 FFUJ_12321 FFUJ_10367	273	1.84	0.336957	1	1	1
234		14.07.02.02 N-directed glycosylation, deglycosylation	1	0.15	FFUJ_04587	49	0.33	0.454545	1	1	1
235		14.07.02 modification with sugar residues (e.g. glycosylation, deglycosylation)	2	0.31	FFUJ_04587 FFUJ_04572	92	0.62	0.5	1	1	1
236		14.07.01 modification with fatty acids (e.g. myristylation, palmitylation, farnesylation)	1	0.15	FFUJ_11521	47	0.31	0.483871	1	1	1
237		14.07 protein modification	17	2.63	FFUJ_00137 FFUJ_04587 FFUJ_04572 FFUJ_03955 FFUJ_03465 FFUJ_03556 FFUJ_03573 FFUJ_13569 FFUJ_06856 FFUJ_08361 FFUJ_12175 FFUJ_12321 FFUJ_10367 FFUJ_10647 FFUJ_11080 FFUJ_11521 FFUJ_14174	900	6.07	0.433278	1	1	1
238		14.04 protein targeting, sorting and translocation	1	0.15	FFUJ_11943	322	2.17	0.0691244	1	1	1
239		14.01 protein folding and stabilization	2	0.31	FFUJ_12133 FFUJ_09376	142	0.95	0.326316	1	1	1
240		14 PROTEIN FATE (folding, modification, destination)	24	3.72	FFUJ_00137 FFUJ_04587 FFUJ_04572 FFUJ_03955 FFUJ_03902 FFUJ_02345 FFUJ_03465 FFUJ_03556 FFUJ_03573 FFUJ_13106 FFUJ_13569 FFUJ_06856 FFUJ_08361 FFUJ_12175 FFUJ_12321 FFUJ_12133 FFUJ_09682 FFUJ_09376 FFUJ_10367 FFUJ_10647 FFUJ_11080 FFUJ_11521 FFUJ_11943 FFUJ_14174	1543	10.4	0.357692	1	1	1
241		12.07 translational control	3	0.46	FFUJ_00231 FFUJ_12321 FFUJ_13900	90	0.6	0.766667	1	1	1
242		12.04.01 translation initiation	1	0.15	FFUJ_04717	64	0.43	0.348837	1	1	1
243		12.04 translation	3	0.46	FFUJ_04717 FFUJ_12321 FFUJ_10056	227	1.53	0.300654	1	1	1
244		12 PROTEIN SYNTHESIS	5	0.77	FFUJ_00231 FFUJ_04717 FFUJ_12321 FFUJ_13900 FFUJ_10056	452	3.05	0.252459	1	1	1
245		11.04.03.01 splicing	3	0.46	FFUJ_03902 FFUJ_08936 FFUJ_09682	238	1.6	0.2875	1	1	1
246		11.04.03 mRNA processing (splicing, 5^-, 3^-end processing)	5	0.77	FFUJ_04717 FFUJ_03902 FFUJ_08936 FFUJ_13900 FFUJ_09682	301	2.03	0.37931	1	1	1
247		11.04.02 tRNA processing	1	0.15	FFUJ_08936	59	0.39	0.384615	1	1	1
248		11.04.01 rRNA processing	1	0.15	FFUJ_08936	191	1.28	0.117188	1	1	1
249		11.04 RNA processing	6	0.93	FFUJ_00231 FFUJ_04717 FFUJ_03902 FFUJ_08936 FFUJ_13900 FFUJ_09682	470	3.17	0.293375	1	1	1
250		11.02.03.04.01 transcription activation	5	0.77	FFUJ_05764 FFUJ_05780 FFUJ_08227 FFUJ_10495 FFUJ_11080	245	1.65	0.466667	1	1	1
251		11.02.03.04 transcriptional control	16	2.48	FFUJ_02020 FFUJ_03974 FFUJ_02119 FFUJ_13063 FFUJ_14325 FFUJ_05685 FFUJ_05764 FFUJ_05780 FFUJ_06607 FFUJ_09074 FFUJ_08227 FFUJ_08090 FFUJ_10101 FFUJ_09986 FFUJ_10495 FFUJ_11080	886	5.98	0.414716	1	1	1
252		11.02.03.01 general transcription activities	1	0.15	FFUJ_09986	203	1.37	0.109489	1	1	1
253		11.02.03 mRNA synthesis	17	2.63	FFUJ_02020 FFUJ_03974 FFUJ_02119 FFUJ_13063 FFUJ_14325 FFUJ_05685 FFUJ_05764 FFUJ_05780 FFUJ_06607 FFUJ_09074 FFUJ_08936 FFUJ_08227 FFUJ_08090 FFUJ_10101 FFUJ_09986 FFUJ_10495 FFUJ_11080	1004	6.77	0.388479	1	1	1
254		11.02.02 tRNA synthesis	2	0.31	FFUJ_00231 FFUJ_13900	57	0.38	0.815789	1	1	1
255		11.02.01 rRNA synthesis	1	0.15	FFUJ_08936	69	0.46	0.326087	1	1	1
256		11.02 RNA synthesis	19	2.94	FFUJ_02020 FFUJ_00231 FFUJ_03974 FFUJ_02119 FFUJ_13063 FFUJ_14325 FFUJ_05685 FFUJ_05764 FFUJ_05780 FFUJ_06607 FFUJ_09074 FFUJ_08936 FFUJ_08227 FFUJ_08090 FFUJ_13900 FFUJ_10101 FFUJ_09986 FFUJ_10495 FFUJ_11080	1091	7.36	0.399457	1	1	1
257		11 TRANSCRIPTION	22	3.41	FFUJ_02020 FFUJ_00231 FFUJ_04717 FFUJ_03974 FFUJ_03902 FFUJ_02119 FFUJ_13063 FFUJ_14325 FFUJ_05685 FFUJ_05764 FFUJ_05780 FFUJ_06607 FFUJ_09074 FFUJ_08936 FFUJ_08227 FFUJ_08090 FFUJ_13900 FFUJ_10101 FFUJ_09986 FFUJ_09682 FFUJ_10495 FFUJ_11080	1378	9.3	0.366667	1	1	1
258		10.03.05.01 spindle pole body/centrosome and microtubule cycle	1	0.15	FFUJ_13206	45	0.3	0.5	1	1	1
259		10.03.05 cell cycle dependent cytoskeleton reorganization	1	0.15	FFUJ_13206	58	0.39	0.384615	1	1	1
260		10.03.03 cytokinesis (cell division) /septum formation and hydrolysis	1	0.15	FFUJ_11686	169	1.14	0.131579	1	1	1
261		10.03.01.03 cell cycle checkpoints (checkpoints of morphogenesis, DNA-damage,-replication, mitotic phase and spindle)	1	0.15	FFUJ_11509	77	0.51	0.294118	1	1	1
262		10.03.01.01.03 G1/S transition of mitotic cell cycle	1	0.15	FFUJ_09986	47	0.31	0.483871	1	1	1
263		10.03.01.01 mitotic cell cycle	2	0.31	FFUJ_09986 FFUJ_11509	194	1.3	0.238462	1	1	1
264		10.03.01 mitotic cell cycle and cell cycle control	5	0.77	FFUJ_03979 FFUJ_14059 FFUJ_09986 FFUJ_11509 FFUJ_11943	527	3.55	0.216901	1	1	1
265		10.03 cell cycle	7	1.08	FFUJ_03979 FFUJ_13206 FFUJ_14059 FFUJ_09986 FFUJ_11509 FFUJ_11686 FFUJ_11943	729	4.92	0.219512	1	1	1
266		10.01.09.05 DNA conformation modification (e.g. chromatin)	4	0.62	FFUJ_05685 FFUJ_08227 FFUJ_09986 FFUJ_11080	292	1.97	0.314721	1	1	1
267		10.01.09 DNA restriction or modification	4	0.62	FFUJ_05685 FFUJ_08227 FFUJ_09986 FFUJ_11080	299	2.01	0.308458	1	1	1
268		10.01.05.01 DNA repair	10	1.55	FFUJ_00231 FFUJ_00078 FFUJ_06856 FFUJ_14295 FFUJ_08227 FFUJ_08090 FFUJ_13900 FFUJ_10101 FFUJ_09434 FFUJ_14235	266	1.79	0.865922	1	1	1
269		10.01.05 DNA recombination and DNA repair	11	1.7	FFUJ_00231 FFUJ_00078 FFUJ_06856 FFUJ_07396 FFUJ_14295 FFUJ_08227 FFUJ_08090 FFUJ_13900 FFUJ_10101 FFUJ_09434 FFUJ_14235	310	2.09	0.813397	1	1	1
270		10.01.03 DNA synthesis and replication	1	0.15	FFUJ_13900	151	1.01	0.148515	1	1	1
271		10.01.02 DNA topology	4	0.62	FFUJ_00231 FFUJ_08936 FFUJ_08227 FFUJ_13900	102	0.68	0.911765	1	1	1
272		10.01 DNA processing	15	2.32	FFUJ_00231 FFUJ_00078 FFUJ_06856 FFUJ_07396 FFUJ_14295 FFUJ_05685 FFUJ_08936 FFUJ_08227 FFUJ_08090 FFUJ_13900 FFUJ_10101 FFUJ_09986 FFUJ_09434 FFUJ_11080 FFUJ_14235	620	4.18	0.555024	1	1	1
273		10 CELL CYCLE AND DNA PROCESSING	21	3.25	FFUJ_00231 FFUJ_00078 FFUJ_03979 FFUJ_13206 FFUJ_06856 FFUJ_07396 FFUJ_14295 FFUJ_05685 FFUJ_08936 FFUJ_08227 FFUJ_08090 FFUJ_14059 FFUJ_13900 FFUJ_10101 FFUJ_09986 FFUJ_09434 FFUJ_11080 FFUJ_11509 FFUJ_11686 FFUJ_11943 FFUJ_14235	1130	7.62	0.426509	1	1	1
274		02.45 energy conversion and regeneration	3	0.46	FFUJ_02277 FFUJ_10799 FFUJ_10996	93	0.62	0.741935	1	1	1
275		02.25 oxidation of fatty acids	3	0.46	FFUJ_02342 FFUJ_02345 FFUJ_10256	72	0.48	0.958333	1	1	1
276		02.19 metabolism of energy reserves (e.g. glycogen, trehalose)	2	0.31	FFUJ_03573 FFUJ_06693	61	0.41	0.756098	1	1	1
277		02.16 fermentation	2	0.31	FFUJ_03452 FFUJ_06729	139	0.93	0.333333	1	1	1
278		02.13.03 aerobic respiration	2	0.31	FFUJ_02020 FFUJ_13106	111	0.74	0.418919	1	1	1
279		02.13 respiration	7	1.08	FFUJ_02020 FFUJ_02345 FFUJ_13106 FFUJ_05523 FFUJ_09759 FFUJ_10257 FFUJ_10799	201	1.35	0.8	1	1	1
280		02.11.05 accessory proteins of electron transport and membrane-associated energy conservation	1	0.15	FFUJ_02345	52	0.35	0.428571	1	1	1
281		02.11 electron transport and membrane-associated energy conservation	5	0.77	FFUJ_02277 FFUJ_02342 FFUJ_02345 FFUJ_10257 FFUJ_10996	178	1.2	0.641667	1	1	1
282		02.10 tricarboxylic-acid pathway (citrate cycle, Krebs cycle, TCA cycle)	1	0.15	FFUJ_02345	63	0.42	0.357143	1	1	1
283		02.07 pentose-phosphate pathway	2	0.31	FFUJ_03452 FFUJ_10242	75	0.5	0.62	1	1	1
284		02 ENERGY	24	3.72	FFUJ_02020 FFUJ_01363 FFUJ_00019 FFUJ_02277 FFUJ_02342 FFUJ_02345 FFUJ_03452 FFUJ_03573 FFUJ_03677 FFUJ_13106 FFUJ_06729 FFUJ_14356 FFUJ_05523 FFUJ_06657 FFUJ_06693 FFUJ_13993 FFUJ_12240 FFUJ_09759 FFUJ_10242 FFUJ_10256 FFUJ_10257 FFUJ_10799 FFUJ_10996 FFUJ_11945	723	4.88	0.762295	1	1	1
285		01.20.70 regulation of secondary metabolism	1	0.15	FFUJ_03989	103	0.69	0.217391	1	1	1
286		01.20.37.01 metabolism of thioredoxin, glutaredoxin, glutathion	1	0.15	FFUJ_11284	25	0.16	0.9375	1	1	1
287		01.20.35.01.01 metabolism of melanins	1	0.15	FFUJ_10241	33	0.22	0.681818	1	1	1
288		01.20.35.01 metabolism of phenylpropanoids	2	0.31	FFUJ_10241 FFUJ_10522	78	0.52	0.596154	1	1	1
289		01.20.35 metabolism of secondary products derived from L-phenylalanine and L-tyrosine	3	0.46	FFUJ_06657 FFUJ_10241 FFUJ_10522	88	0.59	0.779661	1	1	1
290		01.20.17.03 metabolism of amines	2	0.31	FFUJ_03819 FFUJ_08788	53	0.35	0.885714	1	1	1
291		01.20.15 metabolism of derivatives of dehydroquinic acid, shikimic acid and chorismic acid	1	0.15	FFUJ_06703	41	0.27	0.555556	1	1	1
292		01.20.01 metabolism of primary metabolic sugar derivatives	1	0.15	FFUJ_09332	37	0.24	0.625	1	1	1
293		01.07.01 biosynthesis of vitamins, cofactors, and prosthetic groups	8	1.24	FFUJ_00019 FFUJ_04793 FFUJ_02329 FFUJ_06719 FFUJ_07962 FFUJ_06531 FFUJ_09096 FFUJ_11803	206	1.39	0.892086	1	1	1
294		01.07 metabolism of vitamins, cofactors, and prosthetic groups	15	2.32	FFUJ_00019 FFUJ_04793 FFUJ_03902 FFUJ_03892 FFUJ_02329 FFUJ_06719 FFUJ_07962 FFUJ_14351 FFUJ_05840 FFUJ_06420 FFUJ_06531 FFUJ_09096 FFUJ_14017 FFUJ_10592 FFUJ_11803	392	2.64	0.878788	1	1	1
295		01.06.06.11 tetracyclic and pentacyclic triterpenes (cholesterin, steroids and hopanoids) metabolism	3	0.46	FFUJ_01783 FFUJ_03902 FFUJ_09682	149	1	0.46	1	1	1
296		01.06.06 isoprenoid metabolism	5	0.77	FFUJ_01783 FFUJ_03902 FFUJ_09682 FFUJ_10510 FFUJ_11803	195	1.31	0.587786	1	1	1
297		01.06.02.02 glycolipid metabolism	1	0.15	FFUJ_14074	44	0.29	0.517241	1	1	1
298		01.06.02.01 phospholipid metabolism	4	0.62	FFUJ_05804 FFUJ_13880 FFUJ_09759 FFUJ_11686	132	0.89	0.696629	1	1	1
299		01.06.02 membrane lipid metabolism	5	0.77	FFUJ_05804 FFUJ_14074 FFUJ_13880 FFUJ_09759 FFUJ_11686	164	1.1	0.7	1	1	1
300		01.05.25 regulation of C-compound and carbohydrate metabolism	2	0.31	FFUJ_03573 FFUJ_11945	245	1.65	0.187879	1	1	1
301		01.05.13 transfer of activated C-1 groups	1	0.15	FFUJ_05840	90	0.6	0.25	1	1	1
302		01.05.11.07.01 aerobic aromate catabolism	3	0.46	FFUJ_03622 FFUJ_12769 FFUJ_11550	101	0.68	0.676471	1	1	1
303		01.05.11.07 aromate catabolism	3	0.46	FFUJ_03622 FFUJ_12769 FFUJ_11550	103	0.69	0.666667	1	1	1
304		01.05.11 aromate metabolism	5	0.77	FFUJ_03556 FFUJ_03622 FFUJ_06420 FFUJ_12769 FFUJ_11550	131	0.88	0.875	1	1	1
305		01.05.09.04 aminosaccharide anabolism	1	0.15	FFUJ_08218	42	0.28	0.535714	1	1	1
306		01.05.09 aminosaccharide metabolism	2	0.31	FFUJ_08218 FFUJ_10179	71	0.47	0.659574	1	1	1
307		01.05.06.07 C-2 compound and organic acid catabolism	1	0.15	FFUJ_10799	47	0.31	0.483871	1	1	1
308		01.05.06 C-2 compound and organic acid metabolism	1	0.15	FFUJ_10799	56	0.37	0.405405	1	1	1
309		01.05.03 polysaccharide metabolism	9	1.39	FFUJ_03455 FFUJ_07040 FFUJ_06693 FFUJ_08799 FFUJ_08218 FFUJ_09591 FFUJ_09437 FFUJ_10233 FFUJ_10599	301	2.03	0.684729	1	1	1
310		01.05.02.07 sugar, glucoside, polyol and carboxylate catabolism	9	1.39	FFUJ_04572 FFUJ_03455 FFUJ_03677 FFUJ_06729 FFUJ_09759 FFUJ_10464 FFUJ_10599 FFUJ_10799 FFUJ_11945	261	1.76	0.789773	1	1	1
311		01.05.02.04 sugar, glucoside, polyol and carboxylate anabolism	4	0.62	FFUJ_04572 FFUJ_03677 FFUJ_10464 FFUJ_11945	105	0.7	0.885714	1	1	1
312		01.05.02 sugar, glucoside, polyol and carboxylate metabolism	13	2.01	FFUJ_04572 FFUJ_03455 FFUJ_03677 FFUJ_06729 FFUJ_14325 FFUJ_06693 FFUJ_08361 FFUJ_13993 FFUJ_09759 FFUJ_10464 FFUJ_10599 FFUJ_10799 FFUJ_11945	347	2.34	0.858974	1	1	1
313		01.05 C-compound and carbohydrate metabolism	73	11.3	FFUJ_01363 FFUJ_00473 FFUJ_00204 FFUJ_00019 FFUJ_04587 FFUJ_04572 FFUJ_03987 FFUJ_03902 FFUJ_03892 FFUJ_02113 FFUJ_02243 FFUJ_02325 FFUJ_02345 FFUJ_03452 FFUJ_03455 FFUJ_03556 FFUJ_03573 FFUJ_03622 FFUJ_03677 FFUJ_03686 FFUJ_03122 FFUJ_06702 FFUJ_06729 FFUJ_06981 FFUJ_06994 FFUJ_07009 FFUJ_07040 FFUJ_14356 FFUJ_14330 FFUJ_14325 FFUJ_05525 FFUJ_05834 FFUJ_05840 FFUJ_06420 FFUJ_06437 FFUJ_06449 FFU…	1914	12.9	0.875969	1	1	1
314		01.04 phosphate metabolism	13	2.01	FFUJ_03677 FFUJ_12958 FFUJ_13106 FFUJ_06856 FFUJ_07031 FFUJ_08227 FFUJ_12175 FFUJ_12321 FFUJ_10181 FFUJ_10179 FFUJ_10795 FFUJ_11686 FFUJ_11945	633	4.27	0.470726	1	1	1
315		01.03.16 polynucleotide degradation	2	0.31	FFUJ_00231 FFUJ_13900	123	0.83	0.373494	1	1	1
316		01.03.01.03 purine nucleotide/nucleoside/nucleobase anabolism	1	0.15	FFUJ_09986	39	0.26	0.576923	1	1	1
317		01.03.01 purin nucleotide/nucleoside/nucleobase metabolism	3	0.46	FFUJ_12958 FFUJ_05840 FFUJ_09986	171	1.15	0.4	1	1	1
318		01.03 nucleotide/nucleoside/nucleobase metabolism	5	0.77	FFUJ_00231 FFUJ_12958 FFUJ_05840 FFUJ_13900 FFUJ_09986	446	3.01	0.255814	1	1	1
319		01.02.07.01 regulation of nitrogen metabolism	2	0.31	FFUJ_05780 FFUJ_10495	54	0.36	0.861111	1	1	1
320		01.02.07 regulation of nitrogen, sulfur and selenium metabolism	3	0.46	FFUJ_13063 FFUJ_05780 FFUJ_10495	118	0.79	0.582278	1	1	1
321		01.02.02 nitrogen metabolism	3	0.46	FFUJ_05780 FFUJ_08115 FFUJ_10495	81	0.54	0.851852	1	1	1
322		01.02 nitrogen, sulfur and selenium metabolism	11	1.7	FFUJ_03955 FFUJ_13063 FFUJ_05780 FFUJ_08115 FFUJ_10051 FFUJ_09432 FFUJ_09376 FFUJ_10495 FFUJ_11565 FFUJ_11566 FFUJ_11837	385	2.59	0.656371	1	1	1
323		01.01.13 regulation of amino acid metabolism	1	0.15	FFUJ_09986	89	0.6	0.25	1	1	1
324		01.01.11.04.02 degradation of leucine	1	0.15	FFUJ_02342	26	0.17	0.882353	1	1	1
325		01.01.11.04 metabolism of leucine	1	0.15	FFUJ_02342	41	0.27	0.555556	1	1	1
326		01.01.11 metabolism of the pyruvate family (alanine, isoleucine, leucine, valine) and D-alanine	1	0.15	FFUJ_02342	87	0.58	0.258621	1	1	1
327		01.01.09.06 metabolism of tryptophan	1	0.15	FFUJ_09096	50	0.33	0.454545	1	1	1
328		01.01.09.05 metabolism of tyrosine	3	0.46	FFUJ_03122 FFUJ_09642 FFUJ_09432	80	0.54	0.851852	1	1	1
329		01.01.09.02.01 biosynthesis of serine	1	0.15	FFUJ_05840	29	0.19	0.789474	1	1	1
330		01.01.09.02 metabolism of serine	1	0.15	FFUJ_05840	63	0.42	0.357143	1	1	1
331		01.01.09 metabolism of the cysteine - aromatic group	13	2.01	FFUJ_03122 FFUJ_06703 FFUJ_06719 FFUJ_05840 FFUJ_09096 FFUJ_08788 FFUJ_10051 FFUJ_09986 FFUJ_09642 FFUJ_09435 FFUJ_09432 FFUJ_10522 FFUJ_11921	325	2.19	0.917808	1	1	1
332		01.01.06.06.02 degradation of lysine	1	0.15	FFUJ_05840	25	0.16	0.9375	1	1	1
333		01.01.06 metabolism of the aspartate family	3	0.46	FFUJ_04387 FFUJ_06720 FFUJ_05840	156	1.05	0.438095	1	1	1
334		01.01.05.03 metabolism of urea (urea cycle)	1	0.15	FFUJ_04387	29	0.19	0.789474	1	1	1
335		01.01.05 metabolism of urea cycle, creatine and polyamines	1	0.15	FFUJ_04387	58	0.39	0.384615	1	1	1
336		01.01.03.02 metabolism of glutamate	2	0.31	FFUJ_03122 FFUJ_09642	71	0.47	0.659574	1	1	1
337		01.01.03 assimilation of ammonia, metabolism of the glutamate group	3	0.46	FFUJ_03122 FFUJ_09642 FFUJ_11565	145	0.97	0.474227	1	1	1
338		01.01 amino acid metabolism	23	3.56	FFUJ_03983 FFUJ_04387 FFUJ_02329 FFUJ_02342 FFUJ_03573 FFUJ_03122 FFUJ_06703 FFUJ_06719 FFUJ_06720 FFUJ_05840 FFUJ_09096 FFUJ_08788 FFUJ_10051 FFUJ_09986 FFUJ_09642 FFUJ_09435 FFUJ_09432 FFUJ_09296 FFUJ_10256 FFUJ_10522 FFUJ_10934 FFUJ_11565 FFUJ_11921	779	5.25	0.678095	1	1	1
To correct for multiple comparisons in multiple hypothesis testing for the 845 taxonomical allowed FunCats, we calculated the Bonferroni correction as well as the False discovery rate (FDR) control with an experiment-wide significance level alpha of 0.05. The table is sorted by the p-value (k position). You will find as filter the holding criteria B=Bonferroni correction < 0.05, F:p-value < False…

## Sheet: E) WT-Δcsm1 60 mM Gln down
Table S3E 'FunCat' analysis of genes down-regulated in the Δcsm1 mutant, 60 mM Gln.
The comparison is done to p3_p185772_Fus_fujik_v21 containing 14813 annotated genes.
To correct for multiple comparisons in multiple hypothesis testing for the 845 taxonomical allowed FunCats, we calculated the Bonferroni correction as well as the False discovery rate (FDR) control with an experiment-wide significance level alpha of 0.05. The table is sorted by the P-value.
The comparison is done to p3_p185772_Fus_fujik_v21 containing 14813 annotated genes.
535 out of 537 genes are found:
FFUJ_00003 FFUJ_00004 FFUJ_00005 FFUJ_00006 FFUJ_00007 FFUJ_00008 FFUJ_00009 FFUJ_00010 FFUJ_00011 FFUJ_00012 FFUJ_00013 FFUJ_00014 FFUJ_00027 FFUJ_00080 FFUJ_00082 FFUJ_00105 FFUJ_00106 FFUJ_00143 FFUJ_00144 FFUJ_00161 FFUJ_00189 FFUJ_00198 FFUJ_00199 FFUJ_00204 FFUJ_00214 FFUJ_00215 FFUJ_00216 FFUJ_00260 FFUJ_00264 FFUJ_00283 FFUJ_00288 FFUJ_00414 FFUJ_00473 FFUJ_00640 FFUJ_00689 FFUJ_00733 FFU…
k	Filter	FUNCTIONAL CATEGORY	abs SET	rel SET	genes SET	abs GENOME	rel GENOME	rel SET/rel GENOME	P-VALUE	Bonferroni_corr	FDR
1	BF*	01.20 secondary metabolism	159	29.7	FFUJ_02077 FFUJ_01995 FFUJ_01987 FFUJ_01985 FFUJ_01794 FFUJ_00787 FFUJ_00214 FFUJ_00204 FFUJ_00027 FFUJ_00013 FFUJ_00012 FFUJ_00011 FFUJ_00010 FFUJ_00009 FFUJ_00008 FFUJ_00007 FFUJ_00006 FFUJ_00005 FFUJ_00003 FFUJ_00004 FFUJ_05120 FFUJ_05084 FFUJ_04613 FFUJ_04329 FFUJ_04207 FFUJ_03989 FFUJ_03986 FFUJ_03985 FFUJ_03984 FFUJ_03903 FFUJ_03813 FFUJ_03775 FFUJ_03708 FFUJ_05320 FFUJ_02104 FFUJ_02105 FFU…	2127	14.3	2.07692	9.95358e-21	8.41078e-18	8.41078e-18
2	BF*	01 METABOLISM	265	49.5	FFUJ_02082 FFUJ_02077 FFUJ_01995 FFUJ_01987 FFUJ_01985 FFUJ_01794 FFUJ_01783 FFUJ_01330 FFUJ_01167 FFUJ_00925 FFUJ_00787 FFUJ_00473 FFUJ_00214 FFUJ_00204 FFUJ_00199 FFUJ_00198 FFUJ_00106 FFUJ_00027 FFUJ_00013 FFUJ_00012 FFUJ_00011 FFUJ_00010 FFUJ_00009 FFUJ_00008 FFUJ_00007 FFUJ_00006 FFUJ_00005 FFUJ_00003 FFUJ_00004 FFUJ_00105 FFUJ_05120 FFUJ_05084 FFUJ_05008 FFUJ_05007 FFUJ_04613 FFUJ_04329 FFU…	4949	33.4	1.48204	3.30949e-15	2.79652e-12	1.39826e-12
3	BF*	01.05 C-compound and carbohydrate metabolism	112	20.9	FFUJ_02082 FFUJ_02077 FFUJ_01167 FFUJ_00925 FFUJ_00473 FFUJ_00214 FFUJ_00204 FFUJ_00106 FFUJ_00012 FFUJ_00008 FFUJ_00005 FFUJ_03902 FFUJ_05320 FFUJ_02112 FFUJ_02113 FFUJ_02116 FFUJ_02162 FFUJ_02166 FFUJ_02192 FFUJ_02205 FFUJ_02243 FFUJ_02345 FFUJ_03123 FFUJ_03449 FFUJ_03455 FFUJ_03614 FFUJ_03616 FFUJ_03622 FFUJ_03671 FFUJ_03673 FFUJ_03677 FFUJ_03696 FFUJ_03122 FFUJ_13579 FFUJ_06723 FFUJ_07325 FFU…	1914	12.9	1.62016	9.64048e-08	8.1462e-05	2.7154e-05
4	BF*	20.01.15 electron transport	36	6.72	FFUJ_02077 FFUJ_01995 FFUJ_01330 FFUJ_00214 FFUJ_00027 FFUJ_00007 FFUJ_00006 FFUJ_05320 FFUJ_02116 FFUJ_02162 FFUJ_02192 FFUJ_02345 FFUJ_03535 FFUJ_03607 FFUJ_03122 FFUJ_06730 FFUJ_07734 FFUJ_05830 FFUJ_06112 FFUJ_06114 FFUJ_06518 FFUJ_08127 FFUJ_08104 FFUJ_08541 FFUJ_12387 FFUJ_12765 FFUJ_09993 FFUJ_09992 FFUJ_09642 FFUJ_09251 FFUJ_09242 FFUJ_09187 FFUJ_10668 FFUJ_10996 FFUJ_11103 FFUJ_11837	453	3.05	2.20328	8.12659e-06	0.00686697	0.00171674
5	BF*	01.20.05 metabolism of acetic acid derivatives	12	2.24	FFUJ_03984 FFUJ_02105 FFUJ_02219 FFUJ_03607 FFUJ_08004 FFUJ_08124 FFUJ_12239 FFUJ_12765 FFUJ_09241 FFUJ_11233 FFUJ_12051 FFUJ_12090	75	0.5	4.48	1.42805e-05	0.012067	0.0024134
6	BF*	32.05 disease, virulence and defense	40	7.47	FFUJ_01995 FFUJ_01794 FFUJ_00473 FFUJ_00260 FFUJ_00003 FFUJ_00004 FFUJ_05084 FFUJ_04329 FFUJ_02105 FFUJ_02162 FFUJ_02243 FFUJ_02580 FFUJ_02118 FFUJ_07782 FFUJ_05510 FFUJ_05776 FFUJ_06351 FFUJ_06437 FFUJ_08166 FFUJ_08127 FFUJ_12120 FFUJ_12497 FFUJ_12636 FFUJ_12637 FFUJ_12769 FFUJ_12847 FFUJ_12891 FFUJ_12892 FFUJ_10078 FFUJ_09268 FFUJ_09250 FFUJ_09241 FFUJ_10712 FFUJ_10736 FFUJ_10799 FFUJ_10978 FFU…	545	3.67	2.03542	1.69282e-05	0.0143043	0.00238405
7	BF*	01.06.05 fatty acid metabolism	20	3.73	FFUJ_00925 FFUJ_00010 FFUJ_02116 FFUJ_02165 FFUJ_02192 FFUJ_06726 FFUJ_06730 FFUJ_08004 FFUJ_08160 FFUJ_08126 FFUJ_08124 FFUJ_08121 FFUJ_08104 FFUJ_13971 FFUJ_12387 FFUJ_09242 FFUJ_10661 FFUJ_11233 FFUJ_12051 FFUJ_14119	198	1.33	2.80451	3.31395e-05	0.0280029	0.00400041
8	BF*	01.06 lipid, fatty acid and isoprenoid metabolism	61	11.4	FFUJ_01995 FFUJ_01783 FFUJ_00925 FFUJ_00214 FFUJ_00204 FFUJ_00010 FFUJ_04147 FFUJ_03986 FFUJ_03902 FFUJ_05320 FFUJ_02113 FFUJ_02116 FFUJ_02125 FFUJ_02162 FFUJ_02165 FFUJ_02192 FFUJ_02243 FFUJ_02345 FFUJ_03606 FFUJ_03607 FFUJ_03622 FFUJ_03680 FFUJ_03122 FFUJ_06726 FFUJ_06730 FFUJ_07325 FFUJ_08004 FFUJ_05804 FFUJ_06114 FFUJ_06351 FFUJ_06449 FFUJ_06687 FFUJ_08160 FFUJ_08126 FFUJ_08124 FFUJ_08121 FFU…	1001	6.75	1.68889	3.82248e-05	0.0323	0.00403749
9	BF*	16.21 complex cofactor/cosubstrate/vitamine binding	41	7.66	FFUJ_01995 FFUJ_00925 FFUJ_00214 FFUJ_00011 FFUJ_00105 FFUJ_05320 FFUJ_02114 FFUJ_02116 FFUJ_02162 FFUJ_03123 FFUJ_03614 FFUJ_03122 FFUJ_06730 FFUJ_06866 FFUJ_07650 FFUJ_05775 FFUJ_06099 FFUJ_06110 FFUJ_06112 FFUJ_06114 FFUJ_06518 FFUJ_09088 FFUJ_08127 FFUJ_08124 FFUJ_14074 FFUJ_12387 FFUJ_12765 FFUJ_10041 FFUJ_09992 FFUJ_09642 FFUJ_09251 FFUJ_09187 FFUJ_10242 FFUJ_10668 FFUJ_10996 FFUJ_11103 FFU…	585	3.94	1.94416	3.86468e-05	0.0326565	0.0036285
10	F*	20.01 transported compounds (substrates)	97	18.1	FFUJ_02077 FFUJ_01995 FFUJ_01987 FFUJ_01883 FFUJ_01794 FFUJ_01330 FFUJ_00288 FFUJ_00214 FFUJ_00027 FFUJ_00014 FFUJ_00012 FFUJ_00007 FFUJ_00006 FFUJ_00004 FFUJ_05120 FFUJ_05007 FFUJ_04329 FFUJ_04207 FFUJ_03903 FFUJ_03816 FFUJ_05320 FFUJ_02115 FFUJ_02116 FFUJ_02162 FFUJ_02192 FFUJ_02345 FFUJ_02580 FFUJ_02632 FFUJ_02709 FFUJ_03535 FFUJ_03607 FFUJ_03619 FFUJ_03671 FFUJ_03675 FFUJ_03679 FFUJ_02118 FFU…	1836	12.3	1.47154	6.23534e-05	0.0526886	0.00526886
11	F*	01.20.36 non-ribosomal peptide synthesis	7	1.3	FFUJ_00003 FFUJ_02115 FFUJ_02219 FFUJ_12239 FFUJ_09250 FFUJ_10736 FFUJ_12090	31	0.2	6.5	9.52293e-05	0.0804687	0.00731534
12	F*	01.01.09.05 metabolism of tyrosine	11	2.05	FFUJ_00214 FFUJ_03813 FFUJ_05320 FFUJ_03616 FFUJ_03122 FFUJ_12961 FFUJ_12962 FFUJ_13194 FFUJ_12808 FFUJ_09642 FFUJ_10270	80	0.54	3.7963	0.000134899	0.11399	0.00949913
13	F*	01.20.05.11 metabolism of polyketides	7	1.3	FFUJ_03984 FFUJ_02105 FFUJ_02219 FFUJ_12239 FFUJ_12765 FFUJ_09241 FFUJ_12090	35	0.23	5.65217	0.00021487	0.181565	0.0139665
14	F*	02.25 oxidation of fatty acids	10	1.86	FFUJ_00925 FFUJ_02165 FFUJ_02192 FFUJ_02345 FFUJ_06730 FFUJ_08104 FFUJ_09242 FFUJ_10735 FFUJ_12051 FFUJ_14119	72	0.48	3.875	0.000248478	0.209964	0.0149974
15	F*	01.01.09.04.02 degradation of phenylalanine	10	1.86	FFUJ_00027 FFUJ_03535 FFUJ_03616 FFUJ_12961 FFUJ_12962 FFUJ_13194 FFUJ_07782 FFUJ_12808 FFUJ_11106 FFUJ_11569	72	0.48	3.875	0.000248478	0.209964	0.0139976
16	F*	01.01.09 metabolism of the cysteine - aromatic group	25	4.67	FFUJ_00214 FFUJ_00027 FFUJ_03813 FFUJ_05320 FFUJ_02109 FFUJ_02114 FFUJ_03535 FFUJ_03616 FFUJ_02107 FFUJ_03122 FFUJ_12961 FFUJ_12962 FFUJ_13194 FFUJ_07782 FFUJ_06112 FFUJ_09088 FFUJ_12808 FFUJ_09992 FFUJ_09986 FFUJ_09642 FFUJ_10270 FFUJ_10668 FFUJ_11106 FFUJ_11549 FFUJ_11569	325	2.19	2.13242	0.000322006	0.272095	0.0170059
17	F*	01.01 amino acid metabolism	47	8.78	FFUJ_02077 FFUJ_01330 FFUJ_00214 FFUJ_00199 FFUJ_00198 FFUJ_00106 FFUJ_00027 FFUJ_00013 FFUJ_00011 FFUJ_00003 FFUJ_00105 FFUJ_04613 FFUJ_03813 FFUJ_05320 FFUJ_02109 FFUJ_02114 FFUJ_02148 FFUJ_02159 FFUJ_03123 FFUJ_03535 FFUJ_03614 FFUJ_03616 FFUJ_02107 FFUJ_03122 FFUJ_12961 FFUJ_12962 FFUJ_13194 FFUJ_06730 FFUJ_06756 FFUJ_07028 FFUJ_07782 FFUJ_06112 FFUJ_09088 FFUJ_13806 FFUJ_12808 FFUJ_10041 FFU…	779	5.25	1.67238	0.000384947	0.32528	0.0191341
18	F*	01.01.11.02.01 biosynthesis of isoleucine	6	1.12	FFUJ_00011 FFUJ_02159 FFUJ_10041 FFUJ_11106 FFUJ_11994 FFUJ_11908	28	0.18	6.22222	0.000412437	0.34851	0.0193616
19	F*	01.01.11.02 metabolism of isoleucine	7	1.3	FFUJ_00011 FFUJ_02159 FFUJ_03614 FFUJ_10041 FFUJ_11106 FFUJ_11994 FFUJ_11908	39	0.26	5	0.000433756	0.366524	0.0192907
20	F*	02 ENERGY	44	8.22	FFUJ_00925 FFUJ_00106 FFUJ_02116 FFUJ_02162 FFUJ_02165 FFUJ_02192 FFUJ_02345 FFUJ_03614 FFUJ_03671 FFUJ_03677 FFUJ_13349 FFUJ_13579 FFUJ_06730 FFUJ_06866 FFUJ_07325 FFUJ_07734 FFUJ_05432 FFUJ_05830 FFUJ_06099 FFUJ_06693 FFUJ_08126 FFUJ_08124 FFUJ_08104 FFUJ_08541 FFUJ_13887 FFUJ_13805 FFUJ_12240 FFUJ_12765 FFUJ_10165 FFUJ_09993 FFUJ_09390 FFUJ_09242 FFUJ_09187 FFUJ_10242 FFUJ_10735 FFUJ_10799 FFU…	723	4.88	1.68443	0.000492935	0.41653	0.0208265
21	F*	01.01.09.05.02 degradation of tyrosine	7	1.3	FFUJ_03813 FFUJ_03616 FFUJ_12961 FFUJ_12962 FFUJ_13194 FFUJ_12808 FFUJ_10270	40	0.27	4.81481	0.000509622	0.43063	0.0205062
22	F*	32.05.05 virulence, disease factors	18	3.36	FFUJ_00260 FFUJ_05084 FFUJ_02105 FFUJ_06437 FFUJ_08166 FFUJ_08127 FFUJ_12497 FFUJ_12636 FFUJ_12891 FFUJ_12892 FFUJ_10078 FFUJ_09250 FFUJ_09241 FFUJ_10736 FFUJ_11113 FFUJ_11295 FFUJ_11554 FFUJ_11941	213	1.43	2.34965	0.000735034	0.621103	0.028232
23	F*	01.20.37 metabolism of peptide derived compounds	8	1.49	FFUJ_00787 FFUJ_00003 FFUJ_02243 FFUJ_14331 FFUJ_06351 FFUJ_12637 FFUJ_11038 FFUJ_11815	58	0.39	3.82051	0.00107345	0.907069	0.0394378
24	F*	01.01.11.02.02 degradation of isoleucine	4	0.74	FFUJ_00011 FFUJ_03614 FFUJ_10041 FFUJ_11994	14	0.09	8.22222	0.00126143	1	0.0444127
25	F*	01.01.03.02.02 degradation of glutamate	5	0.93	FFUJ_00214 FFUJ_00105 FFUJ_05320 FFUJ_03122 FFUJ_09642	24	0.16	5.8125	0.00144952	1	0.0489939
26	F*	32.05.03 defense related proteins	10	1.86	FFUJ_01995 FFUJ_00473 FFUJ_00003 FFUJ_02162 FFUJ_02243 FFUJ_07782 FFUJ_06351 FFUJ_12637 FFUJ_12847 FFUJ_10978	90	0.6	3.1	0.00148651	1	0.0483115
27	*	32.05.05.01 toxins	6	1.12	FFUJ_06437 FFUJ_08127 FFUJ_12892 FFUJ_09250 FFUJ_10736 FFUJ_11941	37	0.24	4.66667	0.00193299	1	0.0604954
28	*	20.09.18.07 non-vesicular cellular import	24	4.48	FFUJ_01987 FFUJ_01883 FFUJ_00288 FFUJ_05120 FFUJ_04207 FFUJ_03903 FFUJ_02632 FFUJ_02709 FFUJ_03619 FFUJ_03675 FFUJ_03679 FFUJ_06755 FFUJ_07973 FFUJ_14302 FFUJ_06686 FFUJ_05331 FFUJ_13804 FFUJ_10091 FFUJ_09356 FFUJ_10573 FFUJ_10733 FFUJ_11208 FFUJ_11943 FFUJ_12059	353	2.38	1.88235	0.00230487	1	0.0695577
29	*	32.10.09 degradation / modification of foreign (exogenous) ester compounds	5	0.93	FFUJ_02243 FFUJ_06351 FFUJ_06449 FFUJ_12637 FFUJ_09355	27	0.18	5.16667	0.00251815	1	0.0733735
30	*	20.01.09 peptide transport	5	0.93	FFUJ_03816 FFUJ_02632 FFUJ_03679 FFUJ_10431 FFUJ_10764	27	0.18	5.16667	0.00251815	1	0.0709278
31	*	01.20.29 metabolism of secondary products derived from L-glutamic acid, L-proline and L-ornithine	4	0.74	FFUJ_00214 FFUJ_05320 FFUJ_03122 FFUJ_09642	17	0.11	6.72727	0.00275169	1	0.0750057
32	*	01.01.11.03.02 degradation of valine	4	0.74	FFUJ_00011 FFUJ_03614 FFUJ_10041 FFUJ_11994	17	0.11	6.72727	0.00275169	1	0.0726618
33	*	32.07.01 detoxification involving cytochrome P450	10	1.86	FFUJ_01995 FFUJ_01783 FFUJ_00473 FFUJ_00027 FFUJ_07782 FFUJ_06114 FFUJ_08127 FFUJ_12847 FFUJ_09251 FFUJ_11837	99	0.66	2.81818	0.00303572	1	0.0777329
34	*	01.01.11.03.01 biosynthesis of valine	4	0.74	FFUJ_00011 FFUJ_10041 FFUJ_11106 FFUJ_11994	18	0.12	6.16667	0.00343801	1	0.0854448
35	*	32.10 degradation / modification of foreign (exogenous) compounds	8	1.49	FFUJ_02243 FFUJ_06351 FFUJ_06449 FFUJ_12637 FFUJ_12891 FFUJ_09355 FFUJ_09236 FFUJ_11390	72	0.48	3.10417	0.0043198	1	0.104292
36	*	20.09.18 cellular import	36	6.72	FFUJ_01987 FFUJ_01883 FFUJ_00288 FFUJ_00014 FFUJ_05120 FFUJ_05007 FFUJ_04207 FFUJ_03903 FFUJ_02632 FFUJ_02709 FFUJ_03619 FFUJ_03671 FFUJ_03675 FFUJ_03679 FFUJ_13003 FFUJ_06755 FFUJ_07973 FFUJ_14302 FFUJ_06495 FFUJ_06504 FFUJ_06686 FFUJ_05331 FFUJ_13982 FFUJ_13804 FFUJ_12941 FFUJ_10091 FFUJ_10002 FFUJ_09356 FFUJ_10573 FFUJ_10671 FFUJ_10733 FFUJ_10811 FFUJ_11163 FFUJ_11208 FFUJ_11943 FFUJ_12059	629	4.24	1.58491	0.00435483	1	0.102217
37	*	01.01.11.03 metabolism of valine	5	0.93	FFUJ_00011 FFUJ_03614 FFUJ_10041 FFUJ_11106 FFUJ_11994	31	0.2	4.65	0.00470736	1	0.107506
38	*	20 CELLULAR TRANSPORT, TRANSPORT FACILITIES AND TRANSPORT ROUTES	104	19.4	FFUJ_02077 FFUJ_01995 FFUJ_01987 FFUJ_01883 FFUJ_01794 FFUJ_01330 FFUJ_00288 FFUJ_00214 FFUJ_00198 FFUJ_00027 FFUJ_00014 FFUJ_00012 FFUJ_00007 FFUJ_00006 FFUJ_00004 FFUJ_05120 FFUJ_05007 FFUJ_04900 FFUJ_04329 FFUJ_04207 FFUJ_03903 FFUJ_03816 FFUJ_05320 FFUJ_02115 FFUJ_02116 FFUJ_02162 FFUJ_02192 FFUJ_02345 FFUJ_02580 FFUJ_02632 FFUJ_02709 FFUJ_03390 FFUJ_03535 FFUJ_03607 FFUJ_03619 FFUJ_03671 FFU…	2264	15.2	1.27632	0.00481674	1	0.107109
39	*	16.21.17 pyridoxal phosphate binding	8	1.49	FFUJ_00011 FFUJ_00105 FFUJ_02114 FFUJ_03123 FFUJ_09088 FFUJ_10041 FFUJ_11549 FFUJ_11994	74	0.49	3.04082	0.00510996	1	0.110716
40	*	16.21.05 FAD/FMN binding	14	2.61	FFUJ_02116 FFUJ_06730 FFUJ_06866 FFUJ_05775 FFUJ_06099 FFUJ_06110 FFUJ_06112 FFUJ_06114 FFUJ_06518 FFUJ_09992 FFUJ_09187 FFUJ_10668 FFUJ_10996 FFUJ_11103	179	1.2	2.175	0.00550638	1	0.116322
41	*	01.01.09.04 metabolism of phenylalanine	10	1.86	FFUJ_00027 FFUJ_03535 FFUJ_03616 FFUJ_12961 FFUJ_12962 FFUJ_13194 FFUJ_07782 FFUJ_12808 FFUJ_11106 FFUJ_11569	109	0.73	2.54795	0.00604069	1	0.124497
42	*	01.25.01 extracellular polysaccharide degradation	5	0.93	FFUJ_03455 FFUJ_08799 FFUJ_12840 FFUJ_12891 FFUJ_12943	33	0.22	4.22727	0.00619801	1	0.124698
43	*	01.01.03 assimilation of ammonia, metabolism of the glutamate group	12	2.24	FFUJ_01330 FFUJ_00214 FFUJ_00198 FFUJ_00013 FFUJ_00105 FFUJ_05320 FFUJ_03123 FFUJ_03122 FFUJ_12962 FFUJ_09642 FFUJ_11117 FFUJ_11549	145	0.97	2.30928	0.00633551	1	0.1245
44	*	01.20.35.01 metabolism of phenylpropanoids	8	1.49	FFUJ_03813 FFUJ_02166 FFUJ_06114 FFUJ_08160 FFUJ_09390 FFUJ_10241 FFUJ_10270 FFUJ_11569	78	0.52	2.86538	0.00701699	1	0.134758
45	*	01.20.37.05 metabolism of beta-lactams	4	0.74	FFUJ_00787 FFUJ_02243 FFUJ_06351 FFUJ_12637	22	0.14	5.28571	0.00733199	1	0.137678
46	*	01.20.05.09 metabolism of eicosanoids	4	0.74	FFUJ_03607 FFUJ_08004 FFUJ_08124 FFUJ_11233	23	0.15	4.93333	0.00862667	1	0.158468
47	*	32.07 detoxification	34	6.35	FFUJ_01995 FFUJ_01794 FFUJ_01783 FFUJ_00473 FFUJ_00204 FFUJ_00027 FFUJ_00004 FFUJ_04329 FFUJ_03986 FFUJ_02580 FFUJ_03622 FFUJ_02118 FFUJ_13003 FFUJ_07782 FFUJ_08004 FFUJ_05432 FFUJ_05776 FFUJ_06099 FFUJ_06114 FFUJ_08127 FFUJ_12637 FFUJ_12769 FFUJ_12847 FFUJ_10075 FFUJ_09390 FFUJ_09251 FFUJ_09236 FFUJ_10712 FFUJ_11038 FFUJ_11416 FFUJ_11417 FFUJ_11815 FFUJ_11821 FFUJ_11837	621	4.19	1.51551	0.0105058	1	0.188881
48	*	20.01.01.01.01 heavy metal ion transport (Cu+, Fe3+, etc.)	9	1.68	FFUJ_00014 FFUJ_02115 FFUJ_13003 FFUJ_06495 FFUJ_05331 FFUJ_10165 FFUJ_09356 FFUJ_10733 FFUJ_11943	102	0.68	2.47059	0.0114481	1	0.201534
49	*	01.01.11 metabolism of the pyruvate family (alanine, isoleucine, leucine, valine) and D-alanine	8	1.49	FFUJ_00011 FFUJ_02159 FFUJ_03614 FFUJ_06730 FFUJ_10041 FFUJ_11106 FFUJ_11994 FFUJ_11908	87	0.58	2.56897	0.0132202	1	0.227981
50	*	01.01.11.04.02 degradation of leucine	4	0.74	FFUJ_00011 FFUJ_03614 FFUJ_10041 FFUJ_11994	26	0.17	4.35294	0.0133764	1	0.226061
51	*	01.01.03.02 metabolism of glutamate	7	1.3	FFUJ_01330 FFUJ_00214 FFUJ_00105 FFUJ_05320 FFUJ_03122 FFUJ_09642 FFUJ_11549	71	0.47	2.76596	0.0139571	1	0.231249
52	*	01.20.35 metabolism of secondary products derived from L-phenylalanine and L-tyrosine	8	1.49	FFUJ_03813 FFUJ_02166 FFUJ_06114 FFUJ_08160 FFUJ_09390 FFUJ_10241 FFUJ_10270 FFUJ_11569	88	0.59	2.52542	0.0140984	1	0.229099
53	*	16.21.07 NAD/NADP binding	18	3.36	FFUJ_00925 FFUJ_00214 FFUJ_05320 FFUJ_02162 FFUJ_03614 FFUJ_03122 FFUJ_06866 FFUJ_07650 FFUJ_06112 FFUJ_06114 FFUJ_08124 FFUJ_14074 FFUJ_12765 FFUJ_09992 FFUJ_09642 FFUJ_10242 FFUJ_11103 FFUJ_11233	284	1.91	1.75916	0.0151283	1	0.241197
54	*	01.05.06 C-2 compound and organic acid metabolism	6	1.12	FFUJ_00106 FFUJ_02116 FFUJ_02162 FFUJ_07325 FFUJ_10799 FFUJ_11821	56	0.37	3.02703	0.0151991	1	0.237838
55	*	32 CELL RESCUE, DEFENSE AND VIRULENCE	74	13.8	FFUJ_01995 FFUJ_01794 FFUJ_01783 FFUJ_00473 FFUJ_00260 FFUJ_00214 FFUJ_00204 FFUJ_00027 FFUJ_00003 FFUJ_00004 FFUJ_05084 FFUJ_04329 FFUJ_03986 FFUJ_05320 FFUJ_02105 FFUJ_02162 FFUJ_02243 FFUJ_02531 FFUJ_02580 FFUJ_03606 FFUJ_03607 FFUJ_03622 FFUJ_02118 FFUJ_03122 FFUJ_13003 FFUJ_07734 FFUJ_07782 FFUJ_08004 FFUJ_05432 FFUJ_05510 FFUJ_05776 FFUJ_06099 FFUJ_06114 FFUJ_06351 FFUJ_06437 FFUJ_06449 FFU…	1603	10.8	1.27778	0.0156634	1	0.240647
56	*	20.01.01.01.01.01 siderophore-iron transport	5	0.93	FFUJ_00014 FFUJ_02115 FFUJ_13003 FFUJ_06495 FFUJ_10733	42	0.28	3.32143	0.0170531	1	0.25732
57	*	01.20.17 metabolism of secondary products derived from primary amino acids	9	1.68	FFUJ_02162 FFUJ_03123 FFUJ_03449 FFUJ_05775 FFUJ_06110 FFUJ_06112 FFUJ_06518 FFUJ_14074 FFUJ_09992	112	0.75	2.24	0.0200831	1	0.297724
58	*	01.20.17.09 metabolism of alkaloids	4	0.74	FFUJ_03449 FFUJ_05775 FFUJ_06110 FFUJ_14074	30	0.2	3.7	0.0219026	1	0.319099
59	*	01.02 nitrogen, sulfur and selenium metabolism	22	4.11	FFUJ_01330 FFUJ_00198 FFUJ_00027 FFUJ_00007 FFUJ_00006 FFUJ_00105 FFUJ_02114 FFUJ_03123 FFUJ_03535 FFUJ_07105 FFUJ_06099 FFUJ_13806 FFUJ_10041 FFUJ_10668 FFUJ_10764 FFUJ_10866 FFUJ_11038 FFUJ_11117 FFUJ_11815 FFUJ_11820 FFUJ_11994 FFUJ_11837	385	2.59	1.58687	0.0231745	1	0.331906
60	*	02.13.05 regulation of respiration	2	0.37	FFUJ_08541 FFUJ_10165	7	0.04	9.25	0.0242354	1	0.341316
61	*	01.01.09.04.01 biosynthesis of phenylalanine	6	1.12	FFUJ_00027 FFUJ_03535 FFUJ_13194 FFUJ_07782 FFUJ_11106 FFUJ_11569	63	0.42	2.66667	0.0257991	1	0.357381
62	*	01.05.06.07 C-2 compound and organic acid catabolism	5	0.93	FFUJ_00106 FFUJ_02162 FFUJ_07325 FFUJ_10799 FFUJ_11821	47	0.31	3	0.0265786	1	0.36224
63	*	20.01.17 nucleotide/nucleoside/nucleobase transport	4	0.74	FFUJ_05007 FFUJ_06755 FFUJ_14302 FFUJ_11163	33	0.22	3.36364	0.0300617	1	0.403209
64	*	01.20.35.01.01 metabolism of melanins	4	0.74	FFUJ_03813 FFUJ_08160 FFUJ_10241 FFUJ_10270	33	0.22	3.36364	0.0300617	1	0.396908
65	*	20.01.03 C-compound and carbohydrate transport	22	4.11	FFUJ_01987 FFUJ_01883 FFUJ_05120 FFUJ_04207 FFUJ_03903 FFUJ_02709 FFUJ_03619 FFUJ_03671 FFUJ_03675 FFUJ_07973 FFUJ_06686 FFUJ_08541 FFUJ_13982 FFUJ_13804 FFUJ_12636 FFUJ_09817 FFUJ_10573 FFUJ_10811 FFUJ_11208 FFUJ_11295 FFUJ_11554 FFUJ_12059	398	2.68	1.53358	0.0319935	1	0.415916
66	*	02.45.07 heat production	1	0.18	FFUJ_08541	1	0	0	0.0361169	1	0.462406
67	*	16.05 polysaccharide binding	4	0.74	FFUJ_03455 FFUJ_08799 FFUJ_12892 FFUJ_10978	35	0.23	3.21739	0.0363727	1	0.45873
68	*	34.11.12 perception of nutrients and nutritional adaptation	7	1.3	FFUJ_03679 FFUJ_07973 FFUJ_13804 FFUJ_12193 FFUJ_12892 FFUJ_10331 FFUJ_10978	87	0.58	2.24138	0.0377146	1	0.468659
69	*	01.25 extracellular metabolism	6	1.12	FFUJ_02243 FFUJ_03455 FFUJ_08799 FFUJ_12840 FFUJ_12891 FFUJ_12943	72	0.48	2.33333	0.0454148	1	0.556166
70	*	01.05.03 polysaccharide metabolism	17	3.17	FFUJ_02205 FFUJ_03455 FFUJ_06693 FFUJ_08799 FFUJ_08188 FFUJ_14071 FFUJ_12497 FFUJ_12722 FFUJ_12840 FFUJ_12891 FFUJ_12892 FFUJ_12943 FFUJ_10572 FFUJ_10858 FFUJ_10978 FFUJ_11186 FFUJ_11399	301	2.03	1.56158	0.0463547	1	0.559568
71	*	01.05.02 sugar, glucoside, polyol and carboxylate metabolism	19	3.55	FFUJ_02082 FFUJ_03455 FFUJ_03614 FFUJ_03673 FFUJ_03677 FFUJ_07650 FFUJ_06693 FFUJ_08188 FFUJ_14071 FFUJ_13805 FFUJ_12840 FFUJ_12892 FFUJ_10464 FFUJ_10572 FFUJ_10776 FFUJ_10799 FFUJ_10858 FFUJ_10978 FFUJ_11399	347	2.34	1.51709	0.0475992	1	0.566498
72	*	01.01.09.01 metabolism of glycine	5	0.93	FFUJ_13194 FFUJ_06112 FFUJ_09088 FFUJ_09992 FFUJ_10668	55	0.37	2.51351	0.0478173	1	0.561189
73		20.01.07 amino acid/amino acid derivatives transport	9	1.68	FFUJ_06755 FFUJ_05331 FFUJ_13982 FFUJ_12193 FFUJ_10091 FFUJ_09356 FFUJ_09817 FFUJ_10331 FFUJ_10811	133	0.89	1.88764	0.0518397	1	0.600062
74		01.01.11.04.01 biosynthesis of leucine	3	0.56	FFUJ_00011 FFUJ_10041 FFUJ_11994	24	0.16	3.5	0.0540285	1	0.616947
75		20.03 transport facilities	44	8.22	FFUJ_01987 FFUJ_01883 FFUJ_00288 FFUJ_00004 FFUJ_05120 FFUJ_05007 FFUJ_04900 FFUJ_03903 FFUJ_03816 FFUJ_02632 FFUJ_02709 FFUJ_03390 FFUJ_03619 FFUJ_03675 FFUJ_03679 FFUJ_02118 FFUJ_13003 FFUJ_06755 FFUJ_07973 FFUJ_14302 FFUJ_05776 FFUJ_05830 FFUJ_06495 FFUJ_06504 FFUJ_06686 FFUJ_05331 FFUJ_08541 FFUJ_13982 FFUJ_13804 FFUJ_12636 FFUJ_10091 FFUJ_10075 FFUJ_09993 FFUJ_09699 FFUJ_09356 FFUJ_09817 FFU…	954	6.44	1.2764	0.0561155	1	0.632235
76		01.05.03.03.07 chitin catabolism	2	0.37	FFUJ_12892 FFUJ_10978	11	0.07	5.28571	0.0577111	1	0.641657
77		01.01.11.04 metabolism of leucine	4	0.74	FFUJ_00011 FFUJ_03614 FFUJ_10041 FFUJ_11994	41	0.27	2.74074	0.0595379	1	0.65337
78		42.02 eukaryotic plasma membrane	3	0.56	FFUJ_07650 FFUJ_09244 FFUJ_11113	25	0.16	3.5	0.0598082	1	0.647922
79		02.01 glycolysis and gluconeogenesis	9	1.68	FFUJ_03671 FFUJ_03677 FFUJ_07325 FFUJ_05432 FFUJ_13805 FFUJ_12240 FFUJ_09390 FFUJ_10858 FFUJ_11821	138	0.93	1.80645	0.0625888	1	0.669463
80		01.02.07 regulation of nitrogen, sulfur and selenium metabolism	8	1.49	FFUJ_00198 FFUJ_03123 FFUJ_07105 FFUJ_13806 FFUJ_10866 FFUJ_11038 FFUJ_11117 FFUJ_11815	118	0.79	1.88608	0.0639075	1	0.675023
81		34.11.13.07 circulation (e.g. blood pressure)	2	0.37	FFUJ_08004 FFUJ_09993	12	0.08	4.625	0.067638	1	0.705606
82		42.03 cytoplasm	1	0.18	FFUJ_13349	2	0.01	18	0.0709318	1	0.730943
83		01.05.03.01.07 glycogen catabolism	1	0.18	FFUJ_06693	2	0.01	18	0.0709318	1	0.722137
84		01.06.02.02 glycolipid metabolism	4	0.74	FFUJ_08121 FFUJ_14074 FFUJ_09244 FFUJ_11113	44	0.29	2.55172	0.0734646	1	0.739019
85		01.01.09.01.01 biosynthesis of glycine	4	0.74	FFUJ_13194 FFUJ_06112 FFUJ_09088 FFUJ_09992	44	0.29	2.55172	0.0734646	1	0.730325
86		34.11.13 gas and metabolite distribution	2	0.37	FFUJ_08004 FFUJ_09993	13	0.08	4.625	0.0780773	1	0.767155
87		01.05.11.07.02 anaerobic aromate catabolism	2	0.37	FFUJ_12769 FFUJ_11106	13	0.08	4.625	0.0780773	1	0.758337
88		16.13.01 sugar binding	3	0.56	FFUJ_07973 FFUJ_12892 FFUJ_10978	28	0.18	3.11111	0.0787747	1	0.756416
89		01.05.11.07 aromate catabolism	7	1.3	FFUJ_03616 FFUJ_03622 FFUJ_06114 FFUJ_12769 FFUJ_12808 FFUJ_12809 FFUJ_11106	103	0.69	1.88406	0.0791299	1	0.751289
90		20.01.01.01 cation transport (H+, Na+, K+, Ca2+ , NH4+, etc.)	15	2.8	FFUJ_00014 FFUJ_00012 FFUJ_02115 FFUJ_13003 FFUJ_05830 FFUJ_06495 FFUJ_06504 FFUJ_05331 FFUJ_10165 FFUJ_09993 FFUJ_09986 FFUJ_09699 FFUJ_09356 FFUJ_10733 FFUJ_11943	278	1.87	1.49733	0.0797753	1	0.749001
91		02.01.01 glycolysis methylglyoxal bypass	2	0.37	FFUJ_05432 FFUJ_09390	14	0.09	4.11111	0.0889793	1	0.826236
92		01.01.03.03.01 biosynthesis of proline	2	0.37	FFUJ_01330 FFUJ_00013	14	0.09	4.11111	0.0889793	1	0.817255
93		20.01.27 drug/toxin transport	12	2.24	FFUJ_01794 FFUJ_00004 FFUJ_04329 FFUJ_02580 FFUJ_03679 FFUJ_02118 FFUJ_13003 FFUJ_05776 FFUJ_10078 FFUJ_10712 FFUJ_11416 FFUJ_11417	218	1.47	1.52381	0.0974567	1	0.885494
94		32.01.04 pH stress response	2	0.37	FFUJ_05432 FFUJ_09390	15	0.1	3.7	0.100297	1	0.901606
95		30.05.01.18.01 TGF-beta-receptor signalling pathway	2	0.37	FFUJ_08124 FFUJ_11233	15	0.1	3.7	0.100297	1	0.892116
96		02.11.07 regulation of electron transport and membrane-associated energy conservation	2	0.37	FFUJ_08541 FFUJ_12765	15	0.1	3.7	0.100297	1	0.882823
97		01.01.09.03.02 degradation of cysteine	2	0.37	FFUJ_02114 FFUJ_11549	15	0.1	3.7	0.100297	1	0.873722
98		01.05.11 aromate metabolism	8	1.49	FFUJ_03616 FFUJ_03622 FFUJ_06114 FFUJ_12769 FFUJ_12808 FFUJ_12809 FFUJ_10865 FFUJ_11106	131	0.88	1.69318	0.102023	1	0.879686
99		02.16.13 acetate fermentation	1	0.18	FFUJ_07325	3	0.02	9	0.104491	1	0.891871
100		20.01.01 ion transport	17	3.17	FFUJ_00014 FFUJ_00012 FFUJ_02115 FFUJ_13003 FFUJ_05830 FFUJ_06495 FFUJ_06504 FFUJ_05331 FFUJ_08541 FFUJ_12941 FFUJ_10165 FFUJ_09993 FFUJ_09986 FFUJ_09699 FFUJ_09356 FFUJ_10733 FFUJ_11943	339	2.28	1.39035	0.10844	1	0.916315
101		02.11 electron transport and membrane-associated energy conservation	10	1.86	FFUJ_02162 FFUJ_02345 FFUJ_06730 FFUJ_06866 FFUJ_05830 FFUJ_08541 FFUJ_12765 FFUJ_09993 FFUJ_09187 FFUJ_10996	178	1.2	1.55	0.111323	1	0.931367
102		32.01.05 heat shock response	4	0.74	FFUJ_03606 FFUJ_05432 FFUJ_08086 FFUJ_09390	51	0.34	2.17647	0.111644	1	0.924894
103		02.45 energy conversion and regeneration	6	1.12	FFUJ_13349 FFUJ_07325 FFUJ_08541 FFUJ_09187 FFUJ_10799 FFUJ_10996	93	0.62	1.80645	0.119888	1	0.983545
104		01.01.03.05 metabolism of arginine	4	0.74	FFUJ_00198 FFUJ_03123 FFUJ_12962 FFUJ_11117	53	0.35	2.11429	0.123898	1	1
105		01.07.01 biosynthesis of vitamins, cofactors, and prosthetic groups	11	2.05	FFUJ_02077 FFUJ_00106 FFUJ_00010 FFUJ_05008 FFUJ_02162 FFUJ_07325 FFUJ_05432 FFUJ_09088 FFUJ_14015 FFUJ_09390 FFUJ_09244	206	1.39	1.47482	0.127166	1	1
106		01.03.13 regulation of nucleotide/nucleoside/nucleobase metabolism	3	0.56	FFUJ_05007 FFUJ_13806 FFUJ_11163	35	0.23	2.43478	0.131377	1	1
107		02.07 pentose-phosphate pathway	5	0.93	FFUJ_03614 FFUJ_08126 FFUJ_08124 FFUJ_10242 FFUJ_11233	75	0.5	1.86	0.134305	1	1
108		34.11.03.11 pH response	2	0.37	FFUJ_12892 FFUJ_10978	18	0.12	3.08333	0.136317	1	1
109		01.01.06.06.01.01 diaminopimelic acid pathway	2	0.37	FFUJ_00199 FFUJ_02107	18	0.12	3.08333	0.136317	1	1
110		30.01.05.07 two-component signal transduction system (e.g. phosphorelay)	1	0.18	FFUJ_09986	4	0.02	9	0.136841	1	1
111		01.20.01.07 metabolism of glycosides	1	0.18	FFUJ_09341	4	0.02	9	0.136841	1	1
112		34.01.01.01 homeostasis of metal ions (Na, K, Ca etc.)	11	2.05	FFUJ_00014 FFUJ_02115 FFUJ_13003 FFUJ_06495 FFUJ_05331 FFUJ_10165 FFUJ_09993 FFUJ_09699 FFUJ_09356 FFUJ_10733 FFUJ_11943	211	1.42	1.44366	0.142847	1	1
113		01.01.09.03 metabolism of cysteine	3	0.56	FFUJ_02109 FFUJ_02114 FFUJ_11549	37	0.24	2.33333	0.148201	1	1
114		01.05.02.07 sugar, glucoside, polyol and carboxylate catabolism	13	2.42	FFUJ_02082 FFUJ_03455 FFUJ_03614 FFUJ_03677 FFUJ_07650 FFUJ_08188 FFUJ_13805 FFUJ_12840 FFUJ_10464 FFUJ_10572 FFUJ_10799 FFUJ_10858 FFUJ_11399	261	1.76	1.375	0.151556	1	1
115		01.05.11.07.01 aerobic aromate catabolism	6	1.12	FFUJ_03616 FFUJ_03622 FFUJ_06114 FFUJ_12769 FFUJ_12808 FFUJ_12809	101	0.68	1.64706	0.158328	1	1
116		32.07.07.03 glutathione conjugation reaction	2	0.37	FFUJ_11038 FFUJ_11815	20	0.13	2.84615	0.161668	1	1
117		01.06.06 isoprenoid metabolism	10	1.86	FFUJ_01783 FFUJ_03902 FFUJ_02162 FFUJ_02165 FFUJ_06726 FFUJ_06114 FFUJ_06687 FFUJ_08121 FFUJ_09682 FFUJ_09251	195	1.31	1.41985	0.168779	1	1
118		01.06.06.11 tetracyclic and pentacyclic triterpenes (cholesterin, steroids and hopanoids) metabolism	8	1.49	FFUJ_01783 FFUJ_03902 FFUJ_02165 FFUJ_06726 FFUJ_06114 FFUJ_08121 FFUJ_09682 FFUJ_09251	149	1	1.49	0.171524	1	1
119		32.05.01 resistance proteins	11	2.05	FFUJ_01794 FFUJ_00004 FFUJ_04329 FFUJ_02580 FFUJ_02118 FFUJ_05510 FFUJ_05776 FFUJ_12769 FFUJ_10078 FFUJ_09268 FFUJ_10712	220	1.48	1.38514	0.17349	1	1
120		34.11.10 response to biotic stimulus	2	0.37	FFUJ_12892 FFUJ_10978	21	0.14	2.64286	0.174641	1	1
121		01.01.09.07.01 biosynthesis of histidine	2	0.37	FFUJ_09986 FFUJ_11549	21	0.14	2.64286	0.174641	1	1
122		01.01.09.03.01 biosynthesis of cysteine	2	0.37	FFUJ_02109 FFUJ_02114	21	0.14	2.64286	0.174641	1	1
123		34.03.03 regulation, generation and propagation of action potential	2	0.37	FFUJ_02243 FFUJ_06351	22	0.14	2.64286	0.187772	1	1
124		01.20.17.01 metabolism of nonprotein amino acids	2	0.37	FFUJ_02162 FFUJ_03123	22	0.14	2.64286	0.187772	1	1
125		42.16 mitochondrion	10	1.86	FFUJ_00214 FFUJ_03902 FFUJ_05320 FFUJ_02159 FFUJ_02162 FFUJ_03122 FFUJ_09682 FFUJ_09642 FFUJ_11103 FFUJ_11908	201	1.35	1.37778	0.191921	1	1
126		02.13 respiration	10	1.86	FFUJ_00106 FFUJ_02116 FFUJ_02345 FFUJ_07734 FFUJ_06099 FFUJ_08541 FFUJ_10165 FFUJ_10799 FFUJ_11103 FFUJ_11820	201	1.35	1.37778	0.191921	1	1
127		02.10 tricarboxylic-acid pathway (citrate cycle, Krebs cycle, TCA cycle)	4	0.74	FFUJ_02345 FFUJ_06866 FFUJ_07325 FFUJ_07734	63	0.42	1.7619	0.192593	1	1
128		34.03.01 synaptic transmission	3	0.56	FFUJ_02243 FFUJ_13349 FFUJ_06351	42	0.28	2	0.192922	1	1
129		32.01.01 oxidative stress response	7	1.3	FFUJ_00214 FFUJ_05320 FFUJ_02531 FFUJ_03122 FFUJ_05432 FFUJ_09642 FFUJ_09390	131	0.88	1.47727	0.195628	1	1
130		20.01.01.07.05 sulfate/sulfite transport	1	0.18	FFUJ_08541	6	0.04	4.5	0.198083	1	1
131		01.20.21 metabolism of sulfuric acid and L-cysteine derivatives	1	0.18	FFUJ_11549	6	0.04	4.5	0.198083	1	1
132		01.05.03.01 glycogen metabolism	1	0.18	FFUJ_06693	6	0.04	4.5	0.198083	1	1
133		01.01.06.02.01 biosynthesis of asparagine	1	0.18	FFUJ_00105	6	0.04	4.5	0.198083	1	1
134		01.01.06.01.02 degradation of aspartate	2	0.37	FFUJ_00105 FFUJ_02107	23	0.15	2.46667	0.201033	1	1
135		01.01.09.07 metabolism of histidine	2	0.37	FFUJ_09986 FFUJ_11549	24	0.16	2.3125	0.214397	1	1
136		01.01.13 regulation of amino acid metabolism	5	0.93	FFUJ_00198 FFUJ_02107 FFUJ_13806 FFUJ_09986 FFUJ_11117	89	0.6	1.55	0.218881	1	1
137		34.03 membrane excitability	3	0.56	FFUJ_02243 FFUJ_13349 FFUJ_06351	45	0.3	1.86667	0.22118	1	1
138		16.13 C-compound binding	3	0.56	FFUJ_07973 FFUJ_12892 FFUJ_10978	45	0.3	1.86667	0.22118	1	1
139		34.11 cellular sensing and response to external stimulus	16	2.99	FFUJ_03902 FFUJ_03606 FFUJ_03679 FFUJ_07650 FFUJ_07973 FFUJ_08004 FFUJ_08541 FFUJ_13804 FFUJ_12193 FFUJ_12892 FFUJ_09993 FFUJ_09992 FFUJ_10331 FFUJ_10978 FFUJ_11038 FFUJ_11815	357	2.41	1.24066	0.221358	1	1
140		20.03.22 transport ATPases	7	1.3	FFUJ_03390 FFUJ_05776 FFUJ_05830 FFUJ_06504 FFUJ_10075 FFUJ_09993 FFUJ_09699	136	0.91	1.42857	0.221383	1	1
141		01.05.11.07.01.03 meta-cleavage	1	0.18	FFUJ_12809	7	0.04	4.5	0.227057	1	1
142		01.05.05.04 C-1 compound anabolism	1	0.18	FFUJ_10076	7	0.04	4.5	0.227057	1	1
143		01.01.06.04.01 biosynthesis of threonine	1	0.18	FFUJ_02107	7	0.04	4.5	0.227057	1	1
144		01.20.37.01 metabolism of thioredoxin, glutaredoxin, glutathion	2	0.37	FFUJ_11038 FFUJ_11815	25	0.16	2.3125	0.22784	1	1
145		10.03.01.01.03 G1/S transition of mitotic cell cycle	3	0.56	FFUJ_10041 FFUJ_09986 FFUJ_11994	47	0.31	1.80645	0.240455	1	1
146		34.11.09 temperature perception and response	2	0.37	FFUJ_03606 FFUJ_08541	26	0.17	2.17647	0.241338	1	1
147		20.09.16 cellular export and secretion	14	2.61	FFUJ_01794 FFUJ_00198 FFUJ_00004 FFUJ_04329 FFUJ_03816 FFUJ_02580 FFUJ_03390 FFUJ_02118 FFUJ_05776 FFUJ_05331 FFUJ_10078 FFUJ_09356 FFUJ_10712 FFUJ_11117	314	2.11	1.23697	0.246355	1	1
148		20.03.02.03.01 proton driven antiporter	3	0.56	FFUJ_02118 FFUJ_11416 FFUJ_11417	48	0.32	1.75	0.250195	1	1
149		30.05.01.18 transmembrane receptor protein serine/threonine kinase signalling pathways	2	0.37	FFUJ_08124 FFUJ_11233	27	0.18	2.05556	0.25487	1	1
150		01.01.05.01 metabolism of polyamines	2	0.37	FFUJ_02077 FFUJ_07028	27	0.18	2.05556	0.25487	1	1
151		16.17.03 potassium binding	1	0.18	FFUJ_09993	8	0.05	3.6	0.254987	1	1
152		01.01.06.05 metabolism of methionine	3	0.56	FFUJ_02109 FFUJ_02114 FFUJ_02107	49	0.33	1.69697	0.259993	1	1
153		32.10.07 degradation / modification of foreign (exogenous) polysaccharides	2	0.37	FFUJ_12891 FFUJ_11390	28	0.18	2.05556	0.268416	1	1
154		01.05.09.07 aminosaccharide catabolism	2	0.37	FFUJ_03673 FFUJ_10978	28	0.18	2.05556	0.268416	1	1
155		01.01.05.01.01 biosynthesis of polyamines	1	0.18	FFUJ_07028	9	0.06	3	0.281909	1	1
156		40.10.02.01 anti-apoptosis	2	0.37	FFUJ_08004 FFUJ_09986	29	0.19	1.94737	0.281957	1	1
157		01.05.03.03 chitin metabolism	2	0.37	FFUJ_12892 FFUJ_10978	29	0.19	1.94737	0.281957	1	1
158		40.10.02.03 induction of apoptosis	2	0.37	FFUJ_02531 FFUJ_09799	30	0.2	1.85	0.295476	1	1
159		01.20.17.03 metabolism of amines	3	0.56	FFUJ_06112 FFUJ_06518 FFUJ_09992	53	0.35	1.6	0.299591	1	1
160		40.10.02.02.01 apoptotic mitochondrial changes	1	0.18	FFUJ_09799	10	0.06	3	0.30786	1	1
161		16.21.11 thiamine pyrophosphate binding	1	0.18	FFUJ_11106	10	0.06	3	0.30786	1	1
162		01.20.37.03 metabolism of peptide antibiotics	1	0.18	FFUJ_00003	10	0.06	3	0.30786	1	1
163		20.01.26 neurotransmitter transport	3	0.56	FFUJ_13982 FFUJ_09993 FFUJ_10811	54	0.36	1.55556	0.309554	1	1
164		01.02.07.01 regulation of nitrogen metabolism	3	0.56	FFUJ_07105 FFUJ_11038 FFUJ_11815	54	0.36	1.55556	0.309554	1	1
165		01.20.70 regulation of secondary metabolism	5	0.93	FFUJ_03989 FFUJ_06723 FFUJ_05403 FFUJ_09161 FFUJ_12060	103	0.69	1.34783	0.315407	1	1
166		32.07.03 detoxification by modification	4	0.74	FFUJ_03986 FFUJ_05432 FFUJ_12769 FFUJ_09390	79	0.53	1.39623	0.319181	1	1
167		01.01.06.01 metabolism of aspartate	2	0.37	FFUJ_00105 FFUJ_02107	32	0.21	1.7619	0.322385	1	1
168		01.01.06.02 metabolism of asparagine	1	0.18	FFUJ_00105	11	0.07	2.57143	0.332875	1	1
169		01.01.06.05.01 biosynthesis of methionine	2	0.37	FFUJ_02109 FFUJ_02107	33	0.22	1.68182	0.335746	1	1
170		40.02.03 activity of intercellular mediators	1	0.18	FFUJ_10865	12	0.08	2.25	0.356987	1	1
171		32.07.07.05 peroxidase reaction	1	0.18	FFUJ_08004	12	0.08	2.25	0.356987	1	1
172		32.05.01.01 antibiotic resistance	1	0.18	FFUJ_05510	12	0.08	2.25	0.356987	1	1
173		02.13.01 anaerobic respiration	1	0.18	FFUJ_06099	12	0.08	2.25	0.356987	1	1
174		20.01.23 allantoin and allantoate transport	5	0.93	FFUJ_01883 FFUJ_00288 FFUJ_05120 FFUJ_06755 FFUJ_14302	109	0.73	1.27397	0.358482	1	1
175		16.21.01 heme binding	4	0.74	FFUJ_01995 FFUJ_08127 FFUJ_12387 FFUJ_09251	84	0.56	1.32143	0.360459	1	1
176		32.07.09 detoxification by degradation	2	0.37	FFUJ_12637 FFUJ_09236	35	0.23	1.6087	0.362219	1	1
177		34 INTERACTION WITH THE ENVIRONMENT	33	6.16	FFUJ_00014 FFUJ_03902 FFUJ_02115 FFUJ_02243 FFUJ_03606 FFUJ_03679 FFUJ_13003 FFUJ_13349 FFUJ_07650 FFUJ_07973 FFUJ_08004 FFUJ_05830 FFUJ_06099 FFUJ_06351 FFUJ_06495 FFUJ_06660 FFUJ_05331 FFUJ_08541 FFUJ_14071 FFUJ_13804 FFUJ_12193 FFUJ_12892 FFUJ_10165 FFUJ_09993 FFUJ_09992 FFUJ_09699 FFUJ_09356 FFUJ_10331 FFUJ_10733 FFUJ_10978 FFUJ_11038 FFUJ_11815 FFUJ_11943	853	5.75	1.0713	0.365803	1	1
178		20.09 transport routes	53	9.9	FFUJ_01987 FFUJ_01883 FFUJ_01794 FFUJ_00288 FFUJ_00198 FFUJ_00014 FFUJ_00004 FFUJ_05120 FFUJ_05007 FFUJ_04329 FFUJ_04207 FFUJ_03903 FFUJ_03816 FFUJ_02580 FFUJ_02632 FFUJ_02709 FFUJ_03390 FFUJ_03619 FFUJ_03671 FFUJ_03675 FFUJ_03679 FFUJ_02118 FFUJ_13003 FFUJ_13349 FFUJ_06755 FFUJ_07973 FFUJ_14302 FFUJ_05776 FFUJ_06495 FFUJ_06504 FFUJ_06686 FFUJ_05331 FFUJ_08541 FFUJ_13982 FFUJ_13804 FFUJ_12941 FFU…	1395	9.41	1.05207	0.368407	1	1
179		02.19 metabolism of energy reserves (e.g. glycogen, trehalose)	3	0.56	FFUJ_13579 FFUJ_06693 FFUJ_13887	61	0.41	1.36585	0.379203	1	1
180		01.20.01.09 metabolism of aminoglycoside antibiotics	1	0.18	FFUJ_11211	13	0.08	2.25	0.38023	1	1
181		01.01.06.01.01 biosynthesis of aspartate	1	0.18	FFUJ_00105	13	0.08	2.25	0.38023	1	1
182		01.06.02 membrane lipid metabolism	7	1.3	FFUJ_03680 FFUJ_05804 FFUJ_08121 FFUJ_14074 FFUJ_09796 FFUJ_09244 FFUJ_11113	164	1.1	1.18182	0.381008	1	1
183		42.19 peroxisome	2	0.37	FFUJ_00925 FFUJ_14119	37	0.24	1.54167	0.388286	1	1
184		01.20.01 metabolism of primary metabolic sugar derivatives	2	0.37	FFUJ_09341 FFUJ_11211	37	0.24	1.54167	0.388286	1	1
185		01.01.03.03 metabolism of proline	2	0.37	FFUJ_01330 FFUJ_00013	37	0.24	1.54167	0.388286	1	1
186		01.01.09.02 metabolism of serine	3	0.56	FFUJ_02109 FFUJ_02107 FFUJ_09088	63	0.42	1.33333	0.398889	1	1
187		01.01.06.06.01 biosynthesis of lysine	2	0.37	FFUJ_00199 FFUJ_02107	38	0.25	1.48	0.401143	1	1
188		16.17.05 sodium binding	1	0.18	FFUJ_09993	14	0.09	2	0.402633	1	1
189		01.06.06.05 sesquiterpenes metabolism	1	0.18	FFUJ_06687	14	0.09	2	0.402633	1	1
190		34.01.01 homeostasis of cations	12	2.24	FFUJ_00014 FFUJ_02115 FFUJ_13003 FFUJ_05830 FFUJ_06495 FFUJ_05331 FFUJ_10165 FFUJ_09993 FFUJ_09699 FFUJ_09356 FFUJ_10733 FFUJ_11943	302	2.03	1.10345	0.409285	1	1
191		34.11.03 chemoperception and response	6	1.12	FFUJ_07650 FFUJ_12892 FFUJ_09992 FFUJ_10978 FFUJ_11038 FFUJ_11815	143	0.96	1.16667	0.413543	1	1
192		01.07.07 regulation of the metabolism of vitamins, cofactors, and prosthetic groups	1	0.18	FFUJ_00106	15	0.1	1.8	0.424229	1	1
193		01.03.01.01 purine nucleotide /nucleoside/nucleobase catabolism	1	0.18	FFUJ_03678	15	0.1	1.8	0.424229	1	1
194		01.01.05.01.02 degradation of polyamines	1	0.18	FFUJ_02077	15	0.1	1.8	0.424229	1	1
195		01.01.03.05.02 degradation of arginine	1	0.18	FFUJ_12962	15	0.1	1.8	0.424229	1	1
196		01.20.15 metabolism of derivatives of dehydroquinic acid, shikimic acid and chorismic acid	2	0.37	FFUJ_08160 FFUJ_10661	41	0.27	1.37037	0.438911	1	1
197		01.25.07 extracellular ester compound degradation	1	0.18	FFUJ_02243	16	0.1	1.8	0.445045	1	1
198		01.07.04 utilization of vitamins, cofactors, and prosthetic groups	1	0.18	FFUJ_10865	16	0.1	1.8	0.445045	1	1
199		01.07 metabolism of vitamins, cofactors, and prosthetic groups	15	2.8	FFUJ_02077 FFUJ_00106 FFUJ_00010 FFUJ_05008 FFUJ_03902 FFUJ_02162 FFUJ_13003 FFUJ_13194 FFUJ_07325 FFUJ_05432 FFUJ_09088 FFUJ_14015 FFUJ_09390 FFUJ_09244 FFUJ_10865	392	2.64	1.06061	0.446757	1	1
200		20.09.16.01 Type I protein secretion system (ABC-type transport systems)	2	0.37	FFUJ_00004 FFUJ_05776	42	0.28	1.32143	0.451211	1	1
201		20.09.16.09.03 exocytosis	2	0.37	FFUJ_00198 FFUJ_11117	43	0.29	1.27586	0.463356	1	1
202		30.05.02.20 Wnt signalling pathway	1	0.18	FFUJ_06507	17	0.11	1.63636	0.46511	1	1
203		11.06.01 rRNA modification	1	0.18	FFUJ_04841	17	0.11	1.63636	0.46511	1	1
204		01.20.31 metabolism of secondary products derived from L-lysine, L-arginine and L-histidine	1	0.18	FFUJ_11549	17	0.11	1.63636	0.46511	1	1
205		20.09.04 mitochondrial transport	5	0.93	FFUJ_13349 FFUJ_08541 FFUJ_10165 FFUJ_09817 FFUJ_11943	124	0.83	1.12048	0.46584	1	1
206		01.01.03.02.01 biosynthesis of glutamate	2	0.37	FFUJ_01330 FFUJ_00105	44	0.29	1.27586	0.475341	1	1
207		20.01.11 amine / polyamine transport	3	0.56	FFUJ_14302 FFUJ_13982 FFUJ_10811	71	0.47	1.19149	0.475524	1	1
208		01.05.09 aminosaccharide metabolism	3	0.56	FFUJ_03673 FFUJ_14071 FFUJ_10978	71	0.47	1.19149	0.475524	1	1
209		32.07.05 detoxification by export	7	1.3	FFUJ_00004 FFUJ_02580 FFUJ_02118 FFUJ_05776 FFUJ_10712 FFUJ_11416 FFUJ_11417	181	1.22	1.06557	0.481361	1	1
210		20.09.16.09 vesicular cellular export	2	0.37	FFUJ_00198 FFUJ_11117	45	0.3	1.23333	0.487162	1	1
211		34.01 homeostasis	13	2.42	FFUJ_00014 FFUJ_02115 FFUJ_13003 FFUJ_05830 FFUJ_06099 FFUJ_06495 FFUJ_05331 FFUJ_10165 FFUJ_09993 FFUJ_09699 FFUJ_09356 FFUJ_10733 FFUJ_11943	348	2.34	1.03419	0.490697	1	1
212		01.01.06 metabolism of the aspartate family	6	1.12	FFUJ_00199 FFUJ_00105 FFUJ_02109 FFUJ_02114 FFUJ_02107 FFUJ_09088	156	1.05	1.06667	0.496456	1	1
213		42.27 extracellular / secretion proteins	1	0.18	FFUJ_12891	19	0.12	1.5	0.503093	1	1
214		20.01.03.03 C4-dicarboxylate transport (e.g. malate, succinate, fumarate)	1	0.18	FFUJ_08541	19	0.12	1.5	0.503093	1	1
215		01.20.33 metabolism of secondary products derived from L-tryptophan	1	0.18	FFUJ_11549	19	0.12	1.5	0.503093	1	1
216		01.05.05.07 C-1 compound catabolism	1	0.18	FFUJ_10076	19	0.12	1.5	0.503093	1	1
217		01.05.02.01 nucleotide-sugar metabolism	1	0.18	FFUJ_14071	19	0.12	1.5	0.503093	1	1
218		01.01.06.04 metabolism of threonine	1	0.18	FFUJ_02107	19	0.12	1.5	0.503093	1	1
219		14.07.11.01 autoproteolytic processing	1	0.18	FFUJ_10671	20	0.13	1.38462	0.521063	1	1
220		02.45.11 conversion to kinetic energy (e.g. movement)	1	0.18	FFUJ_13349	20	0.13	1.38462	0.521063	1	1
221		02.16.03 lactate fermentation	1	0.18	FFUJ_11103	20	0.13	1.38462	0.521063	1	1
222		02.01.03 regulation of glycolysis and gluconeogenesis	1	0.18	FFUJ_03671	20	0.13	1.38462	0.521063	1	1
223		30.05.02.24 G-protein coupled receptor signalling pathway	2	0.37	FFUJ_08124 FFUJ_11233	48	0.32	1.15625	0.521608	1	1
224		01.05.02.04 sugar, glucoside, polyol and carboxylate anabolism	4	0.74	FFUJ_02082 FFUJ_03673 FFUJ_03677 FFUJ_10464	105	0.7	1.05714	0.528485	1	1
225		32.07.07 oxygen and radical detoxification	3	0.56	FFUJ_08004 FFUJ_11038 FFUJ_11815	77	0.51	1.09804	0.529925	1	1
226		20.03.02.03 antiporter	3	0.56	FFUJ_02118 FFUJ_11416 FFUJ_11417	77	0.51	1.09804	0.529925	1	1
227		20.09.14.01 tubulin dependent transport	1	0.18	FFUJ_13349	22	0.14	1.28571	0.55508	1	1
228		01.02.02 nitrogen metabolism	3	0.56	FFUJ_10041 FFUJ_10668 FFUJ_11994	81	0.54	1.03704	0.564388	1	1
229		34.05.02 motor activity	1	0.18	FFUJ_13349	23	0.15	1.2	0.571173	1	1
230		16.06 motor protein binding	1	0.18	FFUJ_13349	23	0.15	1.2	0.571173	1	1
231		01.03.10 metabolism of cyclic and unusual nucleotides	1	0.18	FFUJ_03678	23	0.15	1.2	0.571173	1	1
232		40.10.02.02 apoptotic program	1	0.18	FFUJ_09799	24	0.16	1.125	0.586685	1	1
233		20.01.01.07.07 phosphate transport	1	0.18	FFUJ_12941	25	0.16	1.125	0.601637	1	1
234		01.05.05 C-1 compound metabolism	1	0.18	FFUJ_10076	27	0.18	1	0.629941	1	1
235		01.01.03.03.02 degradation of proline	1	0.18	FFUJ_01330	27	0.18	1	0.629941	1	1
236		99 UNCLASSIFIED PROTEINS	210	39.2	FFUJ_02088 FFUJ_02034 FFUJ_02024 FFUJ_02014 FFUJ_02013 FFUJ_01991 FFUJ_01986 FFUJ_01965 FFUJ_01899 FFUJ_01779 FFUJ_01251 FFUJ_01171 FFUJ_01099 FFUJ_00829 FFUJ_00733 FFUJ_00689 FFUJ_00414 FFUJ_00283 FFUJ_00264 FFUJ_00216 FFUJ_00215 FFUJ_00189 FFUJ_00161 FFUJ_00144 FFUJ_00143 FFUJ_00082 FFUJ_00080 FFUJ_01884 FFUJ_01409 FFUJ_05109 FFUJ_05108 FFUJ_04959 FFUJ_04935 FFUJ_04925 FFUJ_04903 FFUJ_04902 FFU…	6795	45.8	0.855895	0.999285	1	1
237		43.01.03.09 development of asco- basidio- or zygospore	5	0.93	FFUJ_00925 FFUJ_03671 FFUJ_13979 FFUJ_10431 FFUJ_10764	210	1.41	0.659574	1	1	1
238		43.01.03.05 budding, cell polarity and filament formation	4	0.74	FFUJ_07735 FFUJ_10073 FFUJ_10002 FFUJ_10699	299	2.01	0.368159	1	1	1
239		43.01.03 fungal and other eukaryotic cell type differentiation	17	3.17	FFUJ_00925 FFUJ_05084 FFUJ_03775 FFUJ_02099 FFUJ_03671 FFUJ_06757 FFUJ_07735 FFUJ_06508 FFUJ_13979 FFUJ_12636 FFUJ_10073 FFUJ_10002 FFUJ_10431 FFUJ_10699 FFUJ_10764 FFUJ_11554 FFUJ_12000	727	4.9	0.646939	1	1	1
240		43.01 fungal/microorganismic cell type differentiation	17	3.17	FFUJ_00925 FFUJ_05084 FFUJ_03775 FFUJ_02099 FFUJ_03671 FFUJ_06757 FFUJ_07735 FFUJ_06508 FFUJ_13979 FFUJ_12636 FFUJ_10073 FFUJ_10002 FFUJ_10431 FFUJ_10699 FFUJ_10764 FFUJ_11554 FFUJ_12000	727	4.9	0.646939	1	1	1
241		43 CELL TYPE DIFFERENTIATION	17	3.17	FFUJ_00925 FFUJ_05084 FFUJ_03775 FFUJ_02099 FFUJ_03671 FFUJ_06757 FFUJ_07735 FFUJ_06508 FFUJ_13979 FFUJ_12636 FFUJ_10073 FFUJ_10002 FFUJ_10431 FFUJ_10699 FFUJ_10764 FFUJ_11554 FFUJ_12000	727	4.9	0.646939	1	1	1
242		42.29 bud / growth tip	1	0.18	FFUJ_11382	29	0.19	0.947368	1	1	1
243		42.10.03 organization of chromosome structure	3	0.56	FFUJ_00012 FFUJ_02198 FFUJ_09986	272	1.83	0.306011	1	1	1
244		42.10 nucleus	3	0.56	FFUJ_00012 FFUJ_02198 FFUJ_09986	313	2.11	0.265403	1	1	1
245		42.04.05 microtubule cytoskeleton	1	0.18	FFUJ_13349	72	0.48	0.375	1	1	1
246		42.04.03 actin cytoskeleton	1	0.18	FFUJ_10002	114	0.76	0.236842	1	1	1
247		42.04 cytoskeleton/structural proteins	3	0.56	FFUJ_00012 FFUJ_13349 FFUJ_10002	294	1.98	0.282828	1	1	1
248		42.01 cell wall	10	1.86	FFUJ_07325 FFUJ_07735 FFUJ_07973 FFUJ_10073 FFUJ_09390 FFUJ_09341 FFUJ_10699 FFUJ_10776 FFUJ_11186 FFUJ_11632	292	1.97	0.944162	1	1	1
249		42 BIOGENESIS OF CELLULAR COMPONENTS	32	5.98	FFUJ_00925 FFUJ_00214 FFUJ_00012 FFUJ_03902 FFUJ_05320 FFUJ_02159 FFUJ_02162 FFUJ_02198 FFUJ_03122 FFUJ_13349 FFUJ_07325 FFUJ_07650 FFUJ_07735 FFUJ_07973 FFUJ_12891 FFUJ_10073 FFUJ_10002 FFUJ_09986 FFUJ_09682 FFUJ_09642 FFUJ_09390 FFUJ_09341 FFUJ_09244 FFUJ_10699 FFUJ_10776 FFUJ_11103 FFUJ_11113 FFUJ_11186 FFUJ_11382 FFUJ_11632 FFUJ_11908 FFUJ_14119	1208	8.15	0.733742	1	1	1
250		41.01.01 mating (fertilization)	1	0.18	FFUJ_04165	40	0.27	0.666667	1	1	1
251		41.01 fungal/microorganismic development	2	0.37	FFUJ_01167 FFUJ_04165	104	0.7	0.528571	1	1	1
252		41 DEVELOPMENT (Systemic)	2	0.37	FFUJ_01167 FFUJ_04165	104	0.7	0.528571	1	1	1
253		40.10.02 apoptosis (type I programmed cell death)	5	0.93	FFUJ_02531 FFUJ_08004 FFUJ_06099 FFUJ_09986 FFUJ_09799	141	0.95	0.978947	1	1	1
254		40.10 cell death	5	0.93	FFUJ_02531 FFUJ_08004 FFUJ_06099 FFUJ_09986 FFUJ_09799	157	1.05	0.885714	1	1	1
255		40.01.03.03 guidance of longitudinal cell extension (e.g. pollen tube guidance, axonal pathfinding)	1	0.18	FFUJ_06660	74	0.49	0.367347	1	1	1
256		40.01.03 directional cell growth (morphogenesis)	3	0.56	FFUJ_06660 FFUJ_10073 FFUJ_10699	149	1	0.56	1	1	1
257		40.01 cell growth / morphogenesis	5	0.93	FFUJ_07735 FFUJ_06660 FFUJ_10073 FFUJ_10002 FFUJ_10699	404	2.72	0.341912	1	1	1
258		40 CELL FATE	11	2.05	FFUJ_02531 FFUJ_07735 FFUJ_08004 FFUJ_06099 FFUJ_06660 FFUJ_10073 FFUJ_10002 FFUJ_09986 FFUJ_09799 FFUJ_10699 FFUJ_10865	568	3.83	0.535248	1	1	1
259		34.11.03.13 osmosensing and response	2	0.37	FFUJ_07650 FFUJ_09992	66	0.44	0.840909	1	1	1
260		34.11.01 photoperception and response	1	0.18	FFUJ_03902	58	0.39	0.461538	1	1	1
261		34.07 cell adhesion	1	0.18	FFUJ_14071	43	0.29	0.62069	1	1	1
262		34.05.01 cell migration	2	0.37	FFUJ_06660 FFUJ_14071	90	0.6	0.616667	1	1	1
263		34.05 cell motility	4	0.74	FFUJ_13349 FFUJ_06660 FFUJ_14071 FFUJ_09993	139	0.93	0.795699	1	1	1
264		34.01.01.03 homeostasis of protons	2	0.37	FFUJ_05830 FFUJ_09993	66	0.44	0.840909	1	1	1
265		32.01.09 DNA damage response	1	0.18	FFUJ_06507	145	0.97	0.185567	1	1	1
266		32.01.03 osmotic and salt stress response	2	0.37	FFUJ_05432 FFUJ_09390	95	0.64	0.578125	1	1	1
267		32.01 stress response	14	2.61	FFUJ_00214 FFUJ_05320 FFUJ_02162 FFUJ_02531 FFUJ_03606 FFUJ_03607 FFUJ_03122 FFUJ_07734 FFUJ_05432 FFUJ_06507 FFUJ_08086 FFUJ_09642 FFUJ_09390 FFUJ_11908	730	4.92	0.530488	1	1	1
268		30.05.02 non-enzymatic receptor mediated signalling	3	0.56	FFUJ_06507 FFUJ_08124 FFUJ_11233	93	0.62	0.903226	1	1	1
269		30.05.01 receptor enzyme mediated signalling	2	0.37	FFUJ_08124 FFUJ_11233	73	0.49	0.755102	1	1	1
270		30.05 transmembrane signal transduction	4	0.74	FFUJ_06507 FFUJ_08124 FFUJ_10865 FFUJ_11233	199	1.34	0.552239	1	1	1
271		30.01.09.11 polyphosphoinositol mediated signal transduction	1	0.18	FFUJ_07650	38	0.25	0.72	1	1	1
272		30.01.09 second messenger mediated signal transduction	1	0.18	FFUJ_07650	106	0.71	0.253521	1	1	1
273		30.01.05 enzyme mediated signal transduction	1	0.18	FFUJ_09986	310	2.09	0.0861244	1	1	1
274		30.01 cellular signalling	8	1.49	FFUJ_05084 FFUJ_03501 FFUJ_02107 FFUJ_07650 FFUJ_12636 FFUJ_09986 FFUJ_11554 FFUJ_12000	604	4.07	0.366093	1	1	1
275		30 CELLULAR COMMUNICATION/SIGNAL TRANSDUCTION MECHANISM	12	2.24	FFUJ_05084 FFUJ_03501 FFUJ_02107 FFUJ_07650 FFUJ_06507 FFUJ_08124 FFUJ_12636 FFUJ_09986 FFUJ_10865 FFUJ_11233 FFUJ_11554 FFUJ_12000	701	4.73	0.473573	1	1	1
276		20.09.18.09.01 endocytosis	3	0.56	FFUJ_06495 FFUJ_10002 FFUJ_10671	132	0.89	0.629213	1	1	1
277		20.09.18.09 vesicular cellular import	3	0.56	FFUJ_06495 FFUJ_10002 FFUJ_10671	132	0.89	0.629213	1	1	1
278		20.09.14 cytoskeleton-dependent transport	1	0.18	FFUJ_13349	55	0.37	0.486486	1	1	1
279		20.09.13 vacuolar/lysosomal transport	1	0.18	FFUJ_10671	166	1.12	0.160714	1	1	1
280		20.03.25 ABC transporters	2	0.37	FFUJ_00004 FFUJ_05776	111	0.74	0.5	1	1	1
281		20.03.02.02.01 proton driven symporter	1	0.18	FFUJ_03679	52	0.35	0.514286	1	1	1
282		20.03.02.02 symporter	2	0.37	FFUJ_02632 FFUJ_03679	78	0.52	0.711538	1	1	1
283		20.03.02 carrier (electrochemical potential-driven transport)	5	0.93	FFUJ_02632 FFUJ_03679 FFUJ_02118 FFUJ_11416 FFUJ_11417	153	1.03	0.902913	1	1	1
284		20.01.25 vitamine/cofactor transport	3	0.56	FFUJ_01883 FFUJ_05120 FFUJ_06755	116	0.78	0.717949	1	1	1
285		20.01.13 lipid/fatty acid transport	5	0.93	FFUJ_13982 FFUJ_12941 FFUJ_10075 FFUJ_09252 FFUJ_10811	164	1.1	0.845455	1	1	1
286		20.01.10 protein transport	2	0.37	FFUJ_02632 FFUJ_12327	246	1.66	0.222892	1	1	1
287		20.01.03.01 sugar transport	1	0.18	FFUJ_07973	64	0.43	0.418605	1	1	1
288		20.01.01.07 anion transport	2	0.37	FFUJ_08541 FFUJ_12941	77	0.51	0.72549	1	1	1
289		18.02.09 regulator of transcription factor	4	0.74	FFUJ_00198 FFUJ_11038 FFUJ_11117 FFUJ_11815	111	0.74	1	1	1	1
290		18.02.01.01 enzyme activator	1	0.18	FFUJ_10165	146	0.98	0.183673	1	1	1
291		18.02.01 enzymatic activity regulation / enzyme regulator	1	0.18	FFUJ_10165	324	2.18	0.0825688	1	1	1
292		18.02 regulation of protein activity	5	0.93	FFUJ_00198 FFUJ_10165 FFUJ_11038 FFUJ_11117 FFUJ_11815	529	3.57	0.260504	1	1	1
293		18 REGULATION OF METABOLISM AND PROTEIN FUNCTION	5	0.93	FFUJ_00198 FFUJ_10165 FFUJ_11038 FFUJ_11117 FFUJ_11815	540	3.64	0.255495	1	1	1
294		16.21.08 Fe/S binding	1	0.18	FFUJ_06099	40	0.27	0.666667	1	1	1
295		16.19.03 ATP binding	5	0.93	FFUJ_00640 FFUJ_13349 FFUJ_05776 FFUJ_06507 FFUJ_09993	672	4.53	0.205298	1	1	1
296		16.19 nucleotide/nucleoside/nucleobase binding	7	1.3	FFUJ_00640 FFUJ_13349 FFUJ_05776 FFUJ_05804 FFUJ_06507 FFUJ_09993 FFUJ_09796	896	6.04	0.215232	1	1	1
297		16.17.09 heavy metal binding (Cu, Fe, Zn)	19	3.55	FFUJ_00014 FFUJ_00012 FFUJ_05008 FFUJ_03813 FFUJ_02112 FFUJ_03607 FFUJ_12961 FFUJ_13194 FFUJ_06726 FFUJ_08004 FFUJ_06099 FFUJ_08127 FFUJ_12387 FFUJ_12765 FFUJ_10165 FFUJ_10076 FFUJ_09251 FFUJ_10270 FFUJ_11382	540	3.64	0.975275	1	1	1
298		16.17.07 magnesium binding	3	0.56	FFUJ_12962 FFUJ_09993 FFUJ_11106	132	0.89	0.629213	1	1	1
299		16.17.01 calcium binding	2	0.37	FFUJ_03501 FFUJ_12962	98	0.66	0.560606	1	1	1
300		16.17 metal binding	24	4.48	FFUJ_00014 FFUJ_00012 FFUJ_05008 FFUJ_03813 FFUJ_02112 FFUJ_03501 FFUJ_03607 FFUJ_12961 FFUJ_12962 FFUJ_13194 FFUJ_06726 FFUJ_08004 FFUJ_06099 FFUJ_08127 FFUJ_12387 FFUJ_12765 FFUJ_10165 FFUJ_10076 FFUJ_09993 FFUJ_09251 FFUJ_10270 FFUJ_11106 FFUJ_11165 FFUJ_11382	826	5.57	0.804309	1	1	1
301		16.07 structural protein binding	1	0.18	FFUJ_11211	61	0.41	0.439024	1	1	1
302		16.03.03 RNA binding	5	0.93	FFUJ_00640 FFUJ_04900 FFUJ_04841 FFUJ_03902 FFUJ_09682	344	2.32	0.400862	1	1	1
303		16.03.01 DNA binding	3	0.56	FFUJ_06507 FFUJ_09986 FFUJ_10866	507	3.42	0.163743	1	1	1
304		16.03 nucleic acid binding	9	1.68	FFUJ_00640 FFUJ_04900 FFUJ_04841 FFUJ_03902 FFUJ_06507 FFUJ_09986 FFUJ_09682 FFUJ_10866 FFUJ_11382	869	5.86	0.286689	1	1	1
305		16.01 protein binding	12	2.24	FFUJ_00012 FFUJ_03902 FFUJ_13349 FFUJ_06507 FFUJ_06660 FFUJ_08124 FFUJ_12765 FFUJ_09993 FFUJ_09986 FFUJ_09682 FFUJ_11211 FFUJ_11233	1680	11.3	0.19823	1	1	1
306		16 PROTEIN WITH BINDING FUNCTION OR COFACTOR REQUIREMENT (structural or catalytic)	78	14.5	FFUJ_01995 FFUJ_00925 FFUJ_00640 FFUJ_00214 FFUJ_00014 FFUJ_00012 FFUJ_00011 FFUJ_00105 FFUJ_05008 FFUJ_04900 FFUJ_04841 FFUJ_03902 FFUJ_03813 FFUJ_05320 FFUJ_02112 FFUJ_02114 FFUJ_02116 FFUJ_02162 FFUJ_03123 FFUJ_03455 FFUJ_03501 FFUJ_03607 FFUJ_03614 FFUJ_03122 FFUJ_12961 FFUJ_12962 FFUJ_13194 FFUJ_13349 FFUJ_06726 FFUJ_06730 FFUJ_06866 FFUJ_07650 FFUJ_07973 FFUJ_08004 FFUJ_05775 FFUJ_05776 FFU…	3365	22.7	0.638767	1	1	1
307		14.13.04.02 vacuolar protein degradation	1	0.18	FFUJ_14049	37	0.24	0.75	1	1	1
308		14.13.04 lysosomal and vacuolar protein degradation	1	0.18	FFUJ_14049	60	0.4	0.45	1	1	1
309		14.13.01 cytoplasmic and nuclear protein degradation	4	0.74	FFUJ_03902 FFUJ_03501 FFUJ_14049 FFUJ_09682	313	2.11	0.350711	1	1	1
310		14.13 protein/peptide degradation	9	1.68	FFUJ_03902 FFUJ_03501 FFUJ_06662 FFUJ_14049 FFUJ_12638 FFUJ_12688 FFUJ_09682 FFUJ_11165 FFUJ_11382	472	3.18	0.528302	1	1	1
311		14.10 assembly of protein complexes	5	0.93	FFUJ_00640 FFUJ_00010 FFUJ_02345 FFUJ_10165 FFUJ_11211	279	1.88	0.494681	1	1	1
312		14.07.11 protein processing (proteolytic)	3	0.56	FFUJ_12638 FFUJ_12688 FFUJ_10671	155	1.04	0.538462	1	1	1
313		14.07.09 posttranslational modification of amino acids (e.g. hydroxylation, methylation)	1	0.18	FFUJ_00012	57	0.38	0.473684	1	1	1
314		14.07.04 modification by acetylation, deacetylation	1	0.18	FFUJ_02198	81	0.54	0.333333	1	1	1
315		14.07.03 modification by phosphorylation, dephosphorylation, autophosphorylation	1	0.18	FFUJ_08121	273	1.84	0.0978261	1	1	1
316		14.07.02.02 N-directed glycosylation, deglycosylation	1	0.18	FFUJ_07735	49	0.33	0.545455	1	1	1
317		14.07.02 modification with sugar residues (e.g. glycosylation, deglycosylation)	1	0.18	FFUJ_07735	92	0.62	0.290323	1	1	1
318		14.07.01 modification with fatty acids (e.g. myristylation, palmitylation, farnesylation)	1	0.18	FFUJ_09252	47	0.31	0.580645	1	1	1
319		14.07 protein modification	9	1.68	FFUJ_00012 FFUJ_00010 FFUJ_02198 FFUJ_07735 FFUJ_08121 FFUJ_12638 FFUJ_12688 FFUJ_09252 FFUJ_10671	900	6.07	0.276771	1	1	1
320		14.04 protein targeting, sorting and translocation	2	0.37	FFUJ_10671 FFUJ_11943	322	2.17	0.170507	1	1	1
321		14 PROTEIN FATE (folding, modification, destination)	21	3.92	FFUJ_00640 FFUJ_00012 FFUJ_00010 FFUJ_03902 FFUJ_02198 FFUJ_02345 FFUJ_03501 FFUJ_07735 FFUJ_06662 FFUJ_08121 FFUJ_14049 FFUJ_12638 FFUJ_12688 FFUJ_10165 FFUJ_09682 FFUJ_09252 FFUJ_10671 FFUJ_11165 FFUJ_11211 FFUJ_11382 FFUJ_11943	1543	10.4	0.376923	1	1	1
322		12.07 translational control	2	0.37	FFUJ_00640 FFUJ_10165	90	0.6	0.616667	1	1	1
323		12.01.01 ribosomal proteins	1	0.18	FFUJ_00640	165	1.11	0.162162	1	1	1
324		12.01 ribosome biogenesis	1	0.18	FFUJ_00640	259	1.74	0.103448	1	1	1
325		12 PROTEIN SYNTHESIS	2	0.37	FFUJ_00640 FFUJ_10165	452	3.05	0.121311	1	1	1
326		11.06 RNA modification	1	0.18	FFUJ_04841	70	0.47	0.382979	1	1	1
327		11.04.03.01 splicing	3	0.56	FFUJ_00640 FFUJ_03902 FFUJ_09682	238	1.6	0.35	1	1	1
328		11.04.03 mRNA processing (splicing, 5^-, 3^-end processing)	3	0.56	FFUJ_00640 FFUJ_03902 FFUJ_09682	301	2.03	0.275862	1	1	1
329		11.04.01 rRNA processing	3	0.56	FFUJ_00640 FFUJ_04841 FFUJ_12294	191	1.28	0.4375	1	1	1
330		11.04 RNA processing	5	0.93	FFUJ_00640 FFUJ_04841 FFUJ_03902 FFUJ_12294 FFUJ_09682	470	3.17	0.293375	1	1	1
331		11.02.03.04.03 transcription repression	1	0.18	FFUJ_07105	109	0.73	0.246575	1	1	1
332		11.02.03.04.01 transcription activation	8	1.49	FFUJ_00106 FFUJ_02334 FFUJ_06723 FFUJ_05403 FFUJ_09161 FFUJ_13806 FFUJ_10669 FFUJ_12060	245	1.65	0.90303	1	1	1
333		11.02.03.04 transcriptional control	18	3.36	FFUJ_00198 FFUJ_00106 FFUJ_00012 FFUJ_02119 FFUJ_02159 FFUJ_02334 FFUJ_06723 FFUJ_07105 FFUJ_06358 FFUJ_05403 FFUJ_09161 FFUJ_13806 FFUJ_09986 FFUJ_10669 FFUJ_10866 FFUJ_11117 FFUJ_12060 FFUJ_11908	886	5.98	0.561873	1	1	1
334		11.02.03.01 general transcription activities	6	1.12	FFUJ_00198 FFUJ_13806 FFUJ_09986 FFUJ_11038 FFUJ_11117 FFUJ_11815	203	1.37	0.817518	1	1	1
335		11.02.03 mRNA synthesis	21	3.92	FFUJ_00640 FFUJ_00198 FFUJ_00106 FFUJ_00012 FFUJ_02119 FFUJ_02159 FFUJ_02334 FFUJ_06723 FFUJ_07105 FFUJ_06358 FFUJ_05403 FFUJ_09161 FFUJ_13806 FFUJ_09986 FFUJ_10669 FFUJ_10866 FFUJ_11038 FFUJ_11117 FFUJ_11815 FFUJ_12060 FFUJ_11908	1004	6.77	0.579025	1	1	1
336		11.02 RNA synthesis	21	3.92	FFUJ_00640 FFUJ_00198 FFUJ_00106 FFUJ_00012 FFUJ_02119 FFUJ_02159 FFUJ_02334 FFUJ_06723 FFUJ_07105 FFUJ_06358 FFUJ_05403 FFUJ_09161 FFUJ_13806 FFUJ_09986 FFUJ_10669 FFUJ_10866 FFUJ_11038 FFUJ_11117 FFUJ_11815 FFUJ_12060 FFUJ_11908	1091	7.36	0.532609	1	1	1
337		11 TRANSCRIPTION	25	4.67	FFUJ_00640 FFUJ_00198 FFUJ_00106 FFUJ_00012 FFUJ_04841 FFUJ_03902 FFUJ_02119 FFUJ_02159 FFUJ_02334 FFUJ_06723 FFUJ_07105 FFUJ_06358 FFUJ_05403 FFUJ_09161 FFUJ_13806 FFUJ_12294 FFUJ_09986 FFUJ_09682 FFUJ_10669 FFUJ_10866 FFUJ_11038 FFUJ_11117 FFUJ_11815 FFUJ_12060 FFUJ_11908	1378	9.3	0.502151	1	1	1
338		10.03.04.05 chromosome segregation/division	1	0.18	FFUJ_13349	61	0.41	0.439024	1	1	1
339		10.03.04 nuclear and chromosomal cycle	1	0.18	FFUJ_13349	110	0.74	0.243243	1	1	1
340		10.03.01.01 mitotic cell cycle	4	0.74	FFUJ_10041 FFUJ_09986 FFUJ_11382 FFUJ_11994	194	1.3	0.569231	1	1	1
341		10.03.01 mitotic cell cycle and cell cycle control	7	1.3	FFUJ_08124 FFUJ_10041 FFUJ_09986 FFUJ_11233 FFUJ_11382 FFUJ_11943 FFUJ_11994	527	3.55	0.366197	1	1	1
342		10.03 cell cycle	8	1.49	FFUJ_13349 FFUJ_08124 FFUJ_10041 FFUJ_09986 FFUJ_11233 FFUJ_11382 FFUJ_11943 FFUJ_11994	729	4.92	0.302846	1	1	1
343		10.01.09.05 DNA conformation modification (e.g. chromatin)	3	0.56	FFUJ_00012 FFUJ_02198 FFUJ_09986	292	1.97	0.284264	1	1	1
344		10.01.09 DNA restriction or modification	3	0.56	FFUJ_00012 FFUJ_02198 FFUJ_09986	299	2.01	0.278607	1	1	1
345		10.01.05.03 DNA recombination	1	0.18	FFUJ_00640	118	0.79	0.227848	1	1	1
346		10.01.05.01 DNA repair	2	0.37	FFUJ_00640 FFUJ_06507	266	1.79	0.206704	1	1	1
347		10.01.05 DNA recombination and DNA repair	2	0.37	FFUJ_00640 FFUJ_06507	310	2.09	0.177033	1	1	1
348		10.01.02 DNA topology	1	0.18	FFUJ_00640	102	0.68	0.264706	1	1	1
349		10.01 DNA processing	5	0.93	FFUJ_00640 FFUJ_00012 FFUJ_02198 FFUJ_06507 FFUJ_09986	620	4.18	0.222488	1	1	1
350		10 CELL CYCLE AND DNA PROCESSING	12	2.24	FFUJ_00640 FFUJ_00012 FFUJ_02198 FFUJ_13349 FFUJ_06507 FFUJ_08124 FFUJ_10041 FFUJ_09986 FFUJ_11233 FFUJ_11382 FFUJ_11943 FFUJ_11994	1130	7.62	0.293963	1	1	1
351		02.16.01 alcohol fermentation	2	0.37	FFUJ_00106 FFUJ_11821	74	0.49	0.755102	1	1	1
352		02.16 fermentation	5	0.93	FFUJ_00106 FFUJ_02162 FFUJ_07325 FFUJ_11103 FFUJ_11821	139	0.93	1	1	1	1
353		02.13.03 aerobic respiration	2	0.37	FFUJ_11103 FFUJ_11820	111	0.74	0.5	1	1	1
354		02.11.05 accessory proteins of electron transport and membrane-associated energy conservation	1	0.18	FFUJ_02345	52	0.35	0.514286	1	1	1
355		01.20.19.01 metabolism of porphyrins	1	0.18	FFUJ_11025	32	0.21	0.857143	1	1	1
356		01.20.19 metabolism of secondary products derived from glycine, L-serine and L-alanine	1	0.18	FFUJ_11025	40	0.27	0.666667	1	1	1
357		01.06.10 regulation of lipid, fatty acid and isoprenoid metabolism	1	0.18	FFUJ_09252	42	0.28	0.642857	1	1	1
358		01.06.02.01 phospholipid metabolism	3	0.56	FFUJ_03680 FFUJ_05804 FFUJ_09796	132	0.89	0.629213	1	1	1
359		01.05.25 regulation of C-compound and carbohydrate metabolism	6	1.12	FFUJ_03671 FFUJ_06723 FFUJ_07973 FFUJ_05403 FFUJ_13804 FFUJ_12060	245	1.65	0.678788	1	1	1
360		01.05.13.01 S-adenosyl-methionine - homocysteine cycle	1	0.18	FFUJ_00012	39	0.26	0.692308	1	1	1
361		01.05.13 transfer of activated C-1 groups	1	0.18	FFUJ_00012	90	0.6	0.3	1	1	1
362		01.05.09.04 aminosaccharide anabolism	1	0.18	FFUJ_14071	42	0.28	0.642857	1	1	1
363		01.04 phosphate metabolism	8	1.49	FFUJ_02685 FFUJ_03671 FFUJ_03677 FFUJ_03678 FFUJ_02107 FFUJ_05776 FFUJ_08121 FFUJ_12941	633	4.27	0.348946	1	1	1
364		01.03.04 pyrimidine nucleotide/nucleoside/nucleobase metabolism	2	0.37	FFUJ_03678 FFUJ_14302	84	0.56	0.660714	1	1	1
365		01.03.01.03 purine nucleotide/nucleoside/nucleobase anabolism	1	0.18	FFUJ_09986	39	0.26	0.692308	1	1	1
366		01.03.01 purin nucleotide/nucleoside/nucleobase metabolism	4	0.74	FFUJ_02159 FFUJ_03678 FFUJ_09986 FFUJ_11908	171	1.15	0.643478	1	1	1
367		01.03 nucleotide/nucleoside/nucleobase metabolism	8	1.49	FFUJ_05007 FFUJ_02159 FFUJ_03678 FFUJ_14302 FFUJ_13806 FFUJ_09986 FFUJ_11163 FFUJ_11908	446	3.01	0.495017	1	1	1
368		01.02.02.09 catabolism of nitrogenous compounds	1	0.18	FFUJ_10668	37	0.24	0.75	1	1	1
369		01.01.09.02.01 biosynthesis of serine	1	0.18	FFUJ_09088	29	0.19	0.947368	1	1	1
370		01.01.06.06 metabolism of lysine	2	0.37	FFUJ_00199 FFUJ_02107	62	0.41	0.902439	1	1	1
371		01.01.05 metabolism of urea cycle, creatine and polyamines	2	0.37	FFUJ_02077 FFUJ_07028	58	0.39	0.948718	1	1	1
372		01.01.03.05.01 biosynthesis of arginine	1	0.18	FFUJ_03123	33	0.22	0.818182	1	1	1
To correct for multiple comparisons in multiple hypothesis testing for the 845 taxonomical allowed FunCats, we calculated the Bonferroni correction as well as the False discovery rate (FDR) control with an experiment-wide significance level alpha of 0.05. The table is sorted by the p-value (k position). You will find as filter the holding criteria B=Bonferroni correction < 0.05, F:p-value < False…

## Sheet: F) WT-Δcsm1 60 mM Gln up
Table S3F 'FunCat' analysis of genes up-regulated in the Δcsm1 mutant, 60 mM Gln.
The comparison is done to p3_p185772_Fus_fujik_v21 containing 14813 annotated genes.
To correct for multiple comparisons in multiple hypothesis testing for the 845 taxonomical allowed FunCats, we calculated the Bonferroni correction as well as the False discovery rate (FDR) control with an experiment-wide significance level alpha of 0.05. The table is sorted by the P-value.
The comparison is done to p3_p185772_Fus_fujik_v21 containing 14813 annotated genes.
942 out of 944 genes are found:
FFUJ_00017 FFUJ_00019 FFUJ_00020 FFUJ_00021 FFUJ_00022 FFUJ_00023 FFUJ_00025 FFUJ_00026 FFUJ_00034 FFUJ_00035 FFUJ_00036 FFUJ_00037 FFUJ_00038 FFUJ_00041 FFUJ_00049 FFUJ_00053 FFUJ_00067 FFUJ_00078 FFUJ_00089 FFUJ_00090 FFUJ_00097 FFUJ_00122 FFUJ_00135 FFUJ_00136 FFUJ_00137 FFUJ_00145 FFUJ_00158 FFUJ_00163 FFUJ_00164 FFUJ_00165 FFUJ_00209 FFUJ_00230 FFUJ_00234 FFUJ_00274 FFUJ_00275 FFUJ_00281 FFU…
k	Filter	FUNCTIONAL CATEGORY	abs SET	rel SET	genes SET	abs GENOME	rel GENOME	rel SET/rel GENOME	P-VALUE	Bonferroni_corr	FDR
1	BF*	99 UNCLASSIFIED PROTEINS	502	53.2	FFUJ_02084 FFUJ_02057 FFUJ_02056 FFUJ_02015 FFUJ_01992 FFUJ_01979 FFUJ_01929 FFUJ_01925 FFUJ_01924 FFUJ_01923 FFUJ_01921 FFUJ_01920 FFUJ_01910 FFUJ_01908 FFUJ_01907 FFUJ_01887 FFUJ_01948 FFUJ_01909 FFUJ_01815 FFUJ_01785 FFUJ_01729 FFUJ_01605 FFUJ_01604 FFUJ_01583 FFUJ_01566 FFUJ_01463 FFUJ_01086 FFUJ_00902 FFUJ_00852 FFUJ_00817 FFUJ_00814 FFUJ_00764 FFUJ_00691 FFUJ_00512 FFUJ_00360 FFUJ_00281 FFU…	6795	45.8	1.16157	1.44022e-06	0.00121699	0.00121699
2	BF*	40.01.03.03 guidance of longitudinal cell extension (e.g. pollen tube guidance, axonal pathfinding)	17	1.8	FFUJ_01066 FFUJ_00097 FFUJ_00078 FFUJ_02210 FFUJ_02313 FFUJ_06856 FFUJ_05480 FFUJ_06630 FFUJ_12461 FFUJ_12655 FFUJ_12703 FFUJ_10010 FFUJ_10281 FFUJ_10283 FFUJ_10632 FFUJ_11082 FFUJ_11214	74	0.49	3.67347	2.88271e-06	0.00243589	0.00121795
3	BF*	01.20 secondary metabolism	184	19.5	FFUJ_02087 FFUJ_02020 FFUJ_01981 FFUJ_01661 FFUJ_00845 FFUJ_00165 FFUJ_00145 FFUJ_00135 FFUJ_00122 FFUJ_00090 FFUJ_00089 FFUJ_00049 FFUJ_00041 FFUJ_00038 FFUJ_00037 FFUJ_00035 FFUJ_00025 FFUJ_00021 FFUJ_00017 FFUJ_05273 FFUJ_05173 FFUJ_04931 FFUJ_04065 FFUJ_03998 FFUJ_03983 FFUJ_03762 FFUJ_03755 FFUJ_04796 FFUJ_02180 FFUJ_02208 FFUJ_02209 FFUJ_02210 FFUJ_02213 FFUJ_02214 FFUJ_02217 FFUJ_02231 FFU…	2127	14.3	1.36364	4.17066e-06	0.00352421	0.00117474
4	BF*	20.03.22 transport ATPases	24	2.54	FFUJ_01978 FFUJ_04886 FFUJ_03764 FFUJ_02369 FFUJ_02991 FFUJ_03331 FFUJ_03459 FFUJ_13106 FFUJ_13128 FFUJ_08029 FFUJ_05766 FFUJ_06528 FFUJ_06585 FFUJ_08851 FFUJ_13865 FFUJ_12456 FFUJ_10020 FFUJ_09989 FFUJ_09431 FFUJ_09294 FFUJ_10761 FFUJ_11048 FFUJ_10795 FFUJ_11968	136	0.91	2.79121	4.55267e-06	0.00384701	0.000961752
5	BF*	20.03.25 ABC transporters	20	2.12	FFUJ_02087 FFUJ_05045 FFUJ_04797 FFUJ_04796 FFUJ_02574 FFUJ_02991 FFUJ_06987 FFUJ_08029 FFUJ_06828 FFUJ_05481 FFUJ_05766 FFUJ_06337 FFUJ_08722 FFUJ_08114 FFUJ_12459 FFUJ_09634 FFUJ_09294 FFUJ_10519 FFUJ_10795 FFUJ_11980	111	0.74	2.86486	2.03353e-05	0.0171833	0.00343667
6	BF*	34.05.01 cell migration	17	1.8	FFUJ_01066 FFUJ_00097 FFUJ_00078 FFUJ_02210 FFUJ_02313 FFUJ_06856 FFUJ_05480 FFUJ_06630 FFUJ_12461 FFUJ_12655 FFUJ_12703 FFUJ_10010 FFUJ_10281 FFUJ_10283 FFUJ_10632 FFUJ_11082 FFUJ_11214	90	0.6	3	4.48423e-05	0.0378918	0.00631529
7	*	20.09.16.01 Type I protein secretion system (ABC-type transport systems)	9	0.95	FFUJ_05045 FFUJ_02574 FFUJ_02991 FFUJ_05766 FFUJ_12459 FFUJ_09634 FFUJ_09294 FFUJ_10519 FFUJ_10795	42	0.28	3.39286	0.00108598	0.917653	0.131093
8	*	32.05.01 resistance proteins	25	2.65	FFUJ_02087 FFUJ_04796 FFUJ_02817 FFUJ_02991 FFUJ_12958 FFUJ_13401 FFUJ_07608 FFUJ_08029 FFUJ_06818 FFUJ_07351 FFUJ_06828 FFUJ_05766 FFUJ_06337 FFUJ_08114 FFUJ_12445 FFUJ_12459 FFUJ_09634 FFUJ_09549 FFUJ_09431 FFUJ_09294 FFUJ_10519 FFUJ_10563 FFUJ_10795 FFUJ_11980 FFUJ_12095	220	1.48	1.79054	0.00345488	1	0.364922
9	*	01.06.06.07 diterpenes metabolism	3	0.31	FFUJ_03998 FFUJ_06429 FFUJ_13863	6	0.04	7.75	0.00443297	1	0.416206
10	*	34.05 cell motility	17	1.8	FFUJ_01066 FFUJ_00097 FFUJ_00078 FFUJ_02210 FFUJ_02313 FFUJ_06856 FFUJ_05480 FFUJ_06630 FFUJ_12461 FFUJ_12655 FFUJ_12703 FFUJ_10010 FFUJ_10281 FFUJ_10283 FFUJ_10632 FFUJ_11082 FFUJ_11214	139	0.93	1.93548	0.0070888	1	0.599003
11	*	32.07.01 detoxification involving cytochrome P450	13	1.38	FFUJ_00049 FFUJ_03998 FFUJ_02292 FFUJ_06429 FFUJ_08916 FFUJ_13863 FFUJ_13860 FFUJ_13859 FFUJ_13857 FFUJ_09929 FFUJ_10907 FFUJ_11366 FFUJ_11921	99	0.66	2.09091	0.00981448	1	0.753931
12	*	32.05.03 defense related proteins	12	1.27	FFUJ_03998 FFUJ_02201 FFUJ_12958 FFUJ_06580 FFUJ_09136 FFUJ_08916 FFUJ_09062 FFUJ_13863 FFUJ_09296 FFUJ_10563 FFUJ_10746 FFUJ_10934	90	0.6	2.11667	0.0114095	1	0.80342
13	*	32.07 detoxification	54	5.73	FFUJ_00049 FFUJ_00019 FFUJ_04078 FFUJ_04065 FFUJ_03998 FFUJ_03755 FFUJ_04796 FFUJ_02292 FFUJ_02346 FFUJ_02574 FFUJ_02817 FFUJ_02991 FFUJ_03331 FFUJ_03556 FFUJ_08025 FFUJ_08029 FFUJ_14263 FFUJ_06818 FFUJ_07351 FFUJ_05766 FFUJ_06399 FFUJ_06429 FFUJ_05516 FFUJ_08916 FFUJ_08217 FFUJ_13865 FFUJ_13863 FFUJ_13860 FFUJ_13859 FFUJ_13857 FFUJ_12445 FFUJ_12459 FFUJ_10020 FFUJ_09989 FFUJ_09929 FFUJ_09911 FFU…	621	4.19	1.36754	0.0117146	1	0.76145
14	*	40.01.03 directional cell growth (morphogenesis)	17	1.8	FFUJ_01066 FFUJ_00097 FFUJ_00078 FFUJ_02210 FFUJ_02313 FFUJ_06856 FFUJ_05480 FFUJ_06630 FFUJ_12461 FFUJ_12655 FFUJ_12703 FFUJ_10010 FFUJ_10281 FFUJ_10283 FFUJ_10632 FFUJ_11082 FFUJ_11214	149	1	1.8	0.0137523	1	0.830052
15	*	16.05 polysaccharide binding	6	0.63	FFUJ_02318 FFUJ_06855 FFUJ_05549 FFUJ_12620 FFUJ_09591 FFUJ_10233	35	0.23	2.73913	0.0216487	1	1
16	*	20.03 transport facilities	75	7.96	FFUJ_02087 FFUJ_01978 FFUJ_00543 FFUJ_00165 FFUJ_00145 FFUJ_05045 FFUJ_04906 FFUJ_04886 FFUJ_04797 FFUJ_03764 FFUJ_04796 FFUJ_02213 FFUJ_02327 FFUJ_02346 FFUJ_02369 FFUJ_02574 FFUJ_02714 FFUJ_02991 FFUJ_03331 FFUJ_03459 FFUJ_03602 FFUJ_12991 FFUJ_13106 FFUJ_13128 FFUJ_13401 FFUJ_13573 FFUJ_06704 FFUJ_06987 FFUJ_07731 FFUJ_08029 FFUJ_14279 FFUJ_06818 FFUJ_07351 FFUJ_06828 FFUJ_05481 FFUJ_05525 FFU…	954	6.44	1.23602	0.031664	1	1
17	*	20.01.27 drug/toxin transport	21	2.22	FFUJ_05045 FFUJ_04065 FFUJ_03755 FFUJ_02346 FFUJ_02574 FFUJ_02817 FFUJ_02991 FFUJ_08029 FFUJ_14263 FFUJ_06818 FFUJ_07351 FFUJ_05766 FFUJ_05516 FFUJ_08253 FFUJ_08115 FFUJ_12459 FFUJ_09634 FFUJ_09294 FFUJ_10519 FFUJ_10795 FFUJ_12095	218	1.47	1.5102	0.0376688	1	1
18	*	32.07.05 detoxification by export	18	1.91	FFUJ_04065 FFUJ_03755 FFUJ_02346 FFUJ_02574 FFUJ_02817 FFUJ_02991 FFUJ_08029 FFUJ_14263 FFUJ_06818 FFUJ_07351 FFUJ_05766 FFUJ_05516 FFUJ_12459 FFUJ_09634 FFUJ_09294 FFUJ_10519 FFUJ_10795 FFUJ_11980	181	1.22	1.56557	0.0396617	1	1
19	*	34.11.10 response to biotic stimulus	4	0.42	FFUJ_04116 FFUJ_02318 FFUJ_12958 FFUJ_09062	21	0.14	3	0.0408717	1	1
20	*	32.05 disease, virulence and defense	45	4.77	FFUJ_02087 FFUJ_03998 FFUJ_04796 FFUJ_02201 FFUJ_02318 FFUJ_02817 FFUJ_02991 FFUJ_03652 FFUJ_12958 FFUJ_13401 FFUJ_06968 FFUJ_07608 FFUJ_08029 FFUJ_06818 FFUJ_07351 FFUJ_06828 FFUJ_05766 FFUJ_06337 FFUJ_06435 FFUJ_06580 FFUJ_06553 FFUJ_09136 FFUJ_08916 FFUJ_08179 FFUJ_08114 FFUJ_09062 FFUJ_13863 FFUJ_12445 FFUJ_12459 FFUJ_09634 FFUJ_09549 FFUJ_09431 FFUJ_09296 FFUJ_09294 FFUJ_09197 FFUJ_10239 FFU…	545	3.67	1.29973	0.0430449	1	1
21	*	01.20.36 non-ribosomal peptide synthesis	5	0.53	FFUJ_08113 FFUJ_12707 FFUJ_09296 FFUJ_10934 FFUJ_10721	31	0.2	2.65	0.0441029	1	1
22	*	30.05.02.26 integrin receptor signalling pathway	3	0.31	FFUJ_03130 FFUJ_12976 FFUJ_05549	13	0.08	3.875	0.0453935	1	1
23	*	16.17.01 calcium binding	11	1.16	FFUJ_03837 FFUJ_08025 FFUJ_05482 FFUJ_05549 FFUJ_05665 FFUJ_06469 FFUJ_06585 FFUJ_08115 FFUJ_12321 FFUJ_10162 FFUJ_09759	98	0.66	1.75758	0.046552	1	1
24	*	01.20.05 metabolism of acetic acid derivatives	9	0.95	FFUJ_00021 FFUJ_06742 FFUJ_08025 FFUJ_08217 FFUJ_13959 FFUJ_13857 FFUJ_12707 FFUJ_10256 FFUJ_10934	75	0.5	1.9	0.0477242	1	1
25		01.20.05.09 metabolism of eicosanoids	4	0.42	FFUJ_08025 FFUJ_08217 FFUJ_13959 FFUJ_13857	23	0.15	2.8	0.0547411	1	1
26		01.02.02.06 assimilation of ammonia	3	0.31	FFUJ_05156 FFUJ_05780 FFUJ_10457	14	0.09	3.44444	0.0551208	1	1
27		02.16 fermentation	14	1.48	FFUJ_04931 FFUJ_03452 FFUJ_03669 FFUJ_03693 FFUJ_06729 FFUJ_06781 FFUJ_08014 FFUJ_05481 FFUJ_14038 FFUJ_14035 FFUJ_13964 FFUJ_12314 FFUJ_12325 FFUJ_10810	139	0.93	1.5914	0.0588304	1	1
28		01.20.09 metabolism of derivatives of intermediates of the TCA and glyoxylate pathway	1	0.1	FFUJ_06729	1	0	0	0.0635928	1	1
29		32.01.04 pH stress response	3	0.31	FFUJ_00019 FFUJ_08851 FFUJ_10618	15	0.1	3.1	0.0657493	1	1
30		20.09.16 cellular export and secretion	27	2.86	FFUJ_01978 FFUJ_05045 FFUJ_04065 FFUJ_03764 FFUJ_03755 FFUJ_02346 FFUJ_02574 FFUJ_02817 FFUJ_02991 FFUJ_03459 FFUJ_13128 FFUJ_14263 FFUJ_06818 FFUJ_07351 FFUJ_05766 FFUJ_06585 FFUJ_12456 FFUJ_12459 FFUJ_09634 FFUJ_09431 FFUJ_09334 FFUJ_09294 FFUJ_10519 FFUJ_10761 FFUJ_10795 FFUJ_11470 FFUJ_11624	314	2.11	1.35545	0.0680136	1	1
31		01.07.04 utilization of vitamins, cofactors, and prosthetic groups	3	0.31	FFUJ_02349 FFUJ_06420 FFUJ_11562	16	0.1	3.1	0.0772347	1	1
32		16.21.01 heme binding	9	0.95	FFUJ_03998 FFUJ_06429 FFUJ_08115 FFUJ_13864 FFUJ_13863 FFUJ_13860 FFUJ_13859 FFUJ_13857 FFUJ_09929	84	0.56	1.69643	0.0852162	1	1
33		01.25.03 extracellular protein degradation	2	0.21	FFUJ_10458 FFUJ_10647	8	0.05	4.2	0.0875954	1	1
34		20.01.13 lipid/fatty acid transport	15	1.59	FFUJ_04886 FFUJ_03331 FFUJ_03602 FFUJ_08029 FFUJ_05766 FFUJ_13865 FFUJ_12724 FFUJ_10020 FFUJ_09989 FFUJ_09334 FFUJ_11048 FFUJ_11470 FFUJ_11521 FFUJ_11839 FFUJ_11968	164	1.1	1.44545	0.0993523	1	1
35		41.01.03.01 fruit body development (sexually or asexually derived spores)	3	0.31	FFUJ_05780 FFUJ_09929 FFUJ_10682	18	0.12	2.58333	0.102576	1	1
36		02.16.03.03 heterofermentative pathway and fermentaton of other saccharides	1	0.1	FFUJ_03452	2	0.01	10	0.123146	1	1
37		01.20.37.03 metabolism of peptide antibiotics	2	0.21	FFUJ_09296 FFUJ_10934	10	0.06	3.5	0.129533	1	1
38		41.01.03 tissue pattern formation	3	0.31	FFUJ_05780 FFUJ_09929 FFUJ_10682	20	0.13	2.38462	0.130713	1	1
39		02.16.03 lactate fermentation	3	0.31	FFUJ_03452 FFUJ_03669 FFUJ_14035	20	0.13	2.38462	0.130713	1	1
40		32.01.09 DNA damage response	13	1.38	FFUJ_00078 FFUJ_04116 FFUJ_06856 FFUJ_06889 FFUJ_14295 FFUJ_05480 FFUJ_05739 FFUJ_10101 FFUJ_09434 FFUJ_10632 FFUJ_11214 FFUJ_14235 FFUJ_14221	145	0.97	1.42268	0.132615	1	1
41		32.05.01.03 chemical agent resistance	7	0.74	FFUJ_13401 FFUJ_07608 FFUJ_08029 FFUJ_05766 FFUJ_09431 FFUJ_11980 FFUJ_12095	71	0.47	1.57447	0.163999	1	1
42		34.11.13.07 circulation (e.g. blood pressure)	2	0.21	FFUJ_08025 FFUJ_08217	12	0.08	2.625	0.174985	1	1
43		32.07.07.05 peroxidase reaction	2	0.21	FFUJ_08025 FFUJ_08217	12	0.08	2.625	0.174985	1	1
44		01.07.03 catabolism of vitamins, cofactors, and prosthetic groups	2	0.21	FFUJ_06946 FFUJ_06987	12	0.08	2.625	0.174985	1	1
45		01.06.06 isoprenoid metabolism	16	1.69	FFUJ_01800 FFUJ_00322 FFUJ_00289 FFUJ_03998 FFUJ_02317 FFUJ_06429 FFUJ_09104 FFUJ_08469 FFUJ_08253 FFUJ_13863 FFUJ_13860 FFUJ_13857 FFUJ_12693 FFUJ_09706 FFUJ_10506 FFUJ_11803	195	1.31	1.29008	0.177717	1	1
46		30.05.01.12.05 insulin receptor signalling pathway	1	0.1	FFUJ_09759	3	0.02	5	0.178915	1	1
47		16.25 oxygen binding	1	0.1	FFUJ_13857	3	0.02	5	0.178915	1	1
48		02.16.09 mixed acid and butanediol fermentation	1	0.1	FFUJ_13964	3	0.02	5	0.178915	1	1
49		01.06.06.13 tetraterpenes (carotinoids) metabolism	1	0.1	FFUJ_11803	3	0.02	5	0.178915	1	1
50		01.02.03.04 conjunction of sulfate	1	0.1	FFUJ_05479	3	0.02	5	0.178915	1	1
51		01.20.05.11 metabolism of polyketides	4	0.42	FFUJ_00021 FFUJ_06742 FFUJ_12707 FFUJ_10934	35	0.23	1.82609	0.18032	1	1
52		01.20.35 metabolism of secondary products derived from L-phenylalanine and L-tyrosine	8	0.84	FFUJ_00025 FFUJ_05273 FFUJ_05173 FFUJ_03592 FFUJ_13401 FFUJ_12314 FFUJ_09173 FFUJ_10452	88	0.59	1.42373	0.196012	1	1
53		34.11.13 gas and metabolite distribution	2	0.21	FFUJ_08025 FFUJ_08217	13	0.08	2.625	0.198547	1	1
54		01.05.11 aromate metabolism	11	1.16	FFUJ_04078 FFUJ_02349 FFUJ_03556 FFUJ_03693 FFUJ_13401 FFUJ_06743 FFUJ_05479 FFUJ_06420 FFUJ_09549 FFUJ_09305 FFUJ_12041	131	0.88	1.31818	0.211416	1	1
55		02.01.01 glycolysis methylglyoxal bypass	2	0.21	FFUJ_00019 FFUJ_10618	14	0.09	2.33333	0.222451	1	1
56		01.01.03.03.01 biosynthesis of proline	2	0.21	FFUJ_11795 FFUJ_11797	14	0.09	2.33333	0.222451	1	1
57		01.20.35.01 metabolism of phenylpropanoids	7	0.74	FFUJ_00025 FFUJ_05273 FFUJ_05173 FFUJ_13401 FFUJ_12314 FFUJ_09173 FFUJ_10452	78	0.52	1.42308	0.226508	1	1
58		02.07.01 pentose-phosphate pathway oxidative branch	1	0.1	FFUJ_11978	4	0.02	5	0.23114	1	1
59		01.05.08.07 C-4 compound catabolism	1	0.1	FFUJ_03892	4	0.02	5	0.23114	1	1
60		32 CELL RESCUE, DEFENSE AND VIRULENCE	109	11.5	FFUJ_02087 FFUJ_00078 FFUJ_00049 FFUJ_00021 FFUJ_00019 FFUJ_04797 FFUJ_04116 FFUJ_04078 FFUJ_04065 FFUJ_03998 FFUJ_03755 FFUJ_04796 FFUJ_02201 FFUJ_02292 FFUJ_02318 FFUJ_02346 FFUJ_02352 FFUJ_02563 FFUJ_02574 FFUJ_02817 FFUJ_02991 FFUJ_03331 FFUJ_03389 FFUJ_03556 FFUJ_03652 FFUJ_12958 FFUJ_13401 FFUJ_06856 FFUJ_06889 FFUJ_06968 FFUJ_07002 FFUJ_07608 FFUJ_08025 FFUJ_08029 FFUJ_14295 FFUJ_14263 FFU…	1603	10.8	1.06481	0.236627	1	1
61		01.06.06.11 tetracyclic and pentacyclic triterpenes (cholesterin, steroids and hopanoids) metabolism	12	1.27	FFUJ_01800 FFUJ_00322 FFUJ_00289 FFUJ_02317 FFUJ_09104 FFUJ_08469 FFUJ_08253 FFUJ_13860 FFUJ_13857 FFUJ_12693 FFUJ_09706 FFUJ_10506	149	1	1.27	0.239075	1	1
62		32.10.09 degradation / modification of foreign (exogenous) ester compounds	3	0.31	FFUJ_03389 FFUJ_10501 FFUJ_10932	27	0.18	1.72222	0.244572	1	1
63		01.05.05 C-1 compound metabolism	3	0.31	FFUJ_06994 FFUJ_14325 FFUJ_06561	27	0.18	1.72222	0.244572	1	1
64		01.01.09.04 metabolism of phenylalanine	9	0.95	FFUJ_00049 FFUJ_05273 FFUJ_04931 FFUJ_05481 FFUJ_14038 FFUJ_10144 FFUJ_10907 FFUJ_11921 FFUJ_12041	109	0.73	1.30137	0.256834	1	1
65		34.01.01.01 homeostasis of metal ions (Na, K, Ca etc.)	16	1.69	FFUJ_00543 FFUJ_13401 FFUJ_08029 FFUJ_05368 FFUJ_05766 FFUJ_06469 FFUJ_06533 FFUJ_06585 FFUJ_09120 FFUJ_08851 FFUJ_12321 FFUJ_09296 FFUJ_10934 FFUJ_10721 FFUJ_11624 FFUJ_11980	211	1.42	1.19014	0.268392	1	1
66		32.05.01.03.03 inorganic chemical agent resistance (e.g. heavy metals)	2	0.21	FFUJ_13401 FFUJ_11980	16	0.1	2.1	0.270748	1	1
67		32.01.06 cold shock response	1	0.1	FFUJ_10283	5	0.03	3.33333	0.280048	1	1
68		34.01.01 homeostasis of cations	22	2.33	FFUJ_00543 FFUJ_13401 FFUJ_06987 FFUJ_06994 FFUJ_07002 FFUJ_08029 FFUJ_05368 FFUJ_05481 FFUJ_05766 FFUJ_06469 FFUJ_06533 FFUJ_06585 FFUJ_09120 FFUJ_08851 FFUJ_12321 FFUJ_09334 FFUJ_09296 FFUJ_10934 FFUJ_11012 FFUJ_10721 FFUJ_11624 FFUJ_11980	302	2.03	1.14778	0.28434	1	1
69		01.01.03.02.01 biosynthesis of glutamate	4	0.42	FFUJ_10144 FFUJ_11793 FFUJ_11795 FFUJ_11797	44	0.29	1.44828	0.305959	1	1
70		32.10 degradation / modification of foreign (exogenous) compounds	6	0.63	FFUJ_03389 FFUJ_13859 FFUJ_09911 FFUJ_10501 FFUJ_10932 FFUJ_11004	72	0.48	1.3125	0.307866	1	1
71		20.01.25 vitamine/cofactor transport	9	0.95	FFUJ_04906 FFUJ_04796 FFUJ_06704 FFUJ_05486 FFUJ_12131 FFUJ_09196 FFUJ_10376 FFUJ_10451 FFUJ_11562	116	0.78	1.21795	0.317921	1	1
72		01.01.06.06.01.01 diaminopimelic acid pathway	2	0.21	FFUJ_04387 FFUJ_07761	18	0.12	1.75	0.318953	1	1
73		01.01.06.02.01 biosynthesis of asparagine	1	0.1	FFUJ_11793	6	0.04	2.5	0.325847	1	1
74		42.27 extracellular / secretion proteins	2	0.21	FFUJ_06553 FFUJ_10458	19	0.12	1.75	0.342792	1	1
75		01.05.05.07 C-1 compound catabolism	2	0.21	FFUJ_06994 FFUJ_06561	19	0.12	1.75	0.342792	1	1
76		20.03.02.03.01 proton driven antiporter	4	0.42	FFUJ_00543 FFUJ_02346 FFUJ_02714 FFUJ_06818	48	0.32	1.3125	0.364827	1	1
77		01.01.09.06.01 biosynthesis of tryptophan	2	0.21	FFUJ_12522 FFUJ_10144	20	0.13	1.61538	0.366356	1	1
78		01.01.09.04.01 biosynthesis of phenylalanine	5	0.53	FFUJ_00049 FFUJ_05273 FFUJ_10144 FFUJ_10907 FFUJ_11921	63	0.42	1.2619	0.372349	1	1
79		02.01 glycolysis and gluconeogenesis	10	1.06	FFUJ_00019 FFUJ_03592 FFUJ_06781 FFUJ_05481 FFUJ_12314 FFUJ_09759 FFUJ_10618 FFUJ_10810 FFUJ_11623 FFUJ_11945	138	0.93	1.13978	0.381864	1	1
80		01.03.13 regulation of nucleotide/nucleoside/nucleobase metabolism	3	0.31	FFUJ_05417 FFUJ_06469 FFUJ_10451	35	0.23	1.34783	0.386164	1	1
81		01.01.09.03.01 biosynthesis of cysteine	2	0.21	FFUJ_07790 FFUJ_09338	21	0.14	1.5	0.389584	1	1
82		01.01.09.05 metabolism of tyrosine	6	0.63	FFUJ_04931 FFUJ_05481 FFUJ_14038 FFUJ_10144 FFUJ_09201 FFUJ_12041	80	0.54	1.16667	0.399837	1	1
83		16.21.03 molybdopterin binding	1	0.1	FFUJ_06561	8	0.05	2	0.408898	1	1
84		01.08.02 metabolism of hormones	1	0.1	FFUJ_05479	8	0.05	2	0.408898	1	1
85		01.05.08 C-4 compound metabolism	1	0.1	FFUJ_03892	8	0.05	2	0.408898	1	1
86		01.02.02 nitrogen metabolism	6	0.63	FFUJ_05156 FFUJ_05780 FFUJ_08115 FFUJ_10197 FFUJ_10144 FFUJ_10457	81	0.54	1.16667	0.411383	1	1
87		34.03.03 regulation, generation and propagation of action potential	2	0.21	FFUJ_10501 FFUJ_10932	22	0.14	1.5	0.412424	1	1
88		43.01.03 fungal and other eukaryotic cell type differentiation	48	5.09	FFUJ_00325 FFUJ_00295 FFUJ_00274 FFUJ_00234 FFUJ_00209 FFUJ_00089 FFUJ_00038 FFUJ_03792 FFUJ_02217 FFUJ_02283 FFUJ_03662 FFUJ_12974 FFUJ_06759 FFUJ_06786 FFUJ_06856 FFUJ_07003 FFUJ_06766 FFUJ_05396 FFUJ_05417 FFUJ_05780 FFUJ_05836 FFUJ_06435 FFUJ_06457 FFUJ_06579 FFUJ_08458 FFUJ_12863 FFUJ_09347 FFUJ_09313 FFUJ_09202 FFUJ_09197 FFUJ_10239 FFUJ_10311 FFUJ_10556 FFUJ_10693 FFUJ_11004 FFUJ_11032 FFU…	727	4.9	1.03878	0.414015	1	1
89		43.01 fungal/microorganismic cell type differentiation	48	5.09	FFUJ_00325 FFUJ_00295 FFUJ_00274 FFUJ_00234 FFUJ_00209 FFUJ_00089 FFUJ_00038 FFUJ_03792 FFUJ_02217 FFUJ_02283 FFUJ_03662 FFUJ_12974 FFUJ_06759 FFUJ_06786 FFUJ_06856 FFUJ_07003 FFUJ_06766 FFUJ_05396 FFUJ_05417 FFUJ_05780 FFUJ_05836 FFUJ_06435 FFUJ_06457 FFUJ_06579 FFUJ_08458 FFUJ_12863 FFUJ_09347 FFUJ_09313 FFUJ_09202 FFUJ_09197 FFUJ_10239 FFUJ_10311 FFUJ_10556 FFUJ_10693 FFUJ_11004 FFUJ_11032 FFU…	727	4.9	1.03878	0.414015	1	1
90		43 CELL TYPE DIFFERENTIATION	48	5.09	FFUJ_00325 FFUJ_00295 FFUJ_00274 FFUJ_00234 FFUJ_00209 FFUJ_00089 FFUJ_00038 FFUJ_03792 FFUJ_02217 FFUJ_02283 FFUJ_03662 FFUJ_12974 FFUJ_06759 FFUJ_06786 FFUJ_06856 FFUJ_07003 FFUJ_06766 FFUJ_05396 FFUJ_05417 FFUJ_05780 FFUJ_05836 FFUJ_06435 FFUJ_06457 FFUJ_06579 FFUJ_08458 FFUJ_12863 FFUJ_09347 FFUJ_09313 FFUJ_09202 FFUJ_09197 FFUJ_10239 FFUJ_10311 FFUJ_10556 FFUJ_10693 FFUJ_11004 FFUJ_11032 FFU…	727	4.9	1.03878	0.414015	1	1
91		40.10.02.02.02 caspase activation	1	0.1	FFUJ_06968	9	0.06	1.66667	0.446508	1	1
92		20.09.16.07 non-vesicular cellular export	1	0.1	FFUJ_14263	9	0.06	1.66667	0.446508	1	1
93		18.02.01.01.03 protease activator	1	0.1	FFUJ_06968	9	0.06	1.66667	0.446508	1	1
94		10.03.04.01 centromere/kinetochore complex maturation	1	0.1	FFUJ_11326	9	0.06	1.66667	0.446508	1	1
95		01.01.03.02.02 degradation of glutamate	2	0.21	FFUJ_09201 FFUJ_11793	24	0.16	1.3125	0.456767	1	1
96		01.20.19 metabolism of secondary products derived from glycine, L-serine and L-alanine	3	0.31	FFUJ_00017 FFUJ_13401 FFUJ_13880	40	0.27	1.14815	0.472051	1	1
97		20.01.11 amine / polyamine transport	5	0.53	FFUJ_06818 FFUJ_07351 FFUJ_12724 FFUJ_11470 FFUJ_11839	71	0.47	1.12766	0.474165	1	1
98		01.01.03.02 metabolism of glutamate	5	0.53	FFUJ_10144 FFUJ_09201 FFUJ_11793 FFUJ_11795 FFUJ_11797	71	0.47	1.12766	0.474165	1	1
99		01 METABOLISM	316	33.5	FFUJ_02087 FFUJ_02020 FFUJ_01996 FFUJ_01981 FFUJ_01800 FFUJ_01661 FFUJ_01416 FFUJ_01088 FFUJ_00845 FFUJ_00815 FFUJ_00322 FFUJ_00289 FFUJ_00165 FFUJ_00145 FFUJ_00135 FFUJ_00122 FFUJ_00090 FFUJ_00089 FFUJ_00049 FFUJ_00041 FFUJ_00038 FFUJ_00037 FFUJ_00035 FFUJ_00025 FFUJ_00021 FFUJ_00019 FFUJ_00017 FFUJ_05273 FFUJ_05173 FFUJ_05156 FFUJ_05045 FFUJ_04931 FFUJ_04797 FFUJ_04587 FFUJ_04572 FFUJ_04360 FFU…	4949	33.4	1.00299	0.476452	1	1
100		34 INTERACTION WITH THE ENVIRONMENT	55	5.83	FFUJ_01800 FFUJ_01066 FFUJ_00543 FFUJ_00097 FFUJ_00078 FFUJ_04116 FFUJ_04796 FFUJ_02210 FFUJ_02313 FFUJ_02317 FFUJ_02318 FFUJ_12958 FFUJ_13401 FFUJ_06856 FFUJ_06987 FFUJ_06994 FFUJ_07002 FFUJ_08025 FFUJ_08029 FFUJ_05368 FFUJ_05417 FFUJ_05480 FFUJ_05481 FFUJ_05766 FFUJ_06469 FFUJ_06533 FFUJ_06585 FFUJ_06630 FFUJ_09120 FFUJ_08851 FFUJ_08217 FFUJ_08115 FFUJ_09062 FFUJ_13860 FFUJ_12321 FFUJ_12461 FFU…	853	5.75	1.01391	0.477866	1	1
101		32.01.11 nutrient starvation response	4	0.42	FFUJ_04797 FFUJ_02563 FFUJ_03389 FFUJ_11562	56	0.37	1.13514	0.480655	1	1
102		34.11.03.03 chemotaxis	1	0.1	FFUJ_09120	10	0.06	1.66667	0.481728	1	1
103		18.02.01.02.03 protease inhibitor	1	0.1	FFUJ_05549	10	0.06	1.66667	0.481728	1	1
104		01.25 extracellular metabolism	5	0.53	FFUJ_13401 FFUJ_09591 FFUJ_10233 FFUJ_10458 FFUJ_10647	72	0.48	1.10417	0.486575	1	1
105		01.01.09.04.02 degradation of phenylalanine	5	0.53	FFUJ_00049 FFUJ_05273 FFUJ_10907 FFUJ_11921 FFUJ_12041	72	0.48	1.10417	0.486575	1	1
106		18.02.05 regulator of G-protein signalling	2	0.21	FFUJ_06469 FFUJ_10558	26	0.17	1.23529	0.499112	1	1
107		34.03.01 synaptic transmission	3	0.31	FFUJ_09120 FFUJ_10501 FFUJ_10932	42	0.28	1.10714	0.504881	1	1
108		01.06.10 regulation of lipid, fatty acid and isoprenoid metabolism	3	0.31	FFUJ_05486 FFUJ_11521 FFUJ_11686	42	0.28	1.10714	0.504881	1	1
109		01.05.02.04 sugar, glucoside, polyol and carboxylate anabolism	7	0.74	FFUJ_04572 FFUJ_04360 FFUJ_09063 FFUJ_13964 FFUJ_12590 FFUJ_11004 FFUJ_11945	105	0.7	1.05714	0.50498	1	1
110		02.16.01 alcohol fermentation	5	0.53	FFUJ_06781 FFUJ_08014 FFUJ_12314 FFUJ_12325 FFUJ_10810	74	0.49	1.08163	0.511071	1	1
111		01.25.09 extracellular lignin degradation	1	0.1	FFUJ_13401	11	0.07	1.42857	0.514709	1	1
112		01.05.03.03.07 chitin catabolism	1	0.1	FFUJ_02318	11	0.07	1.42857	0.514709	1	1
113		01.02.03.01 sulfate assimilation	1	0.1	FFUJ_05479	11	0.07	1.42857	0.514709	1	1
114		01.01.09.05.01 biosynthesis of tyrosine	1	0.1	FFUJ_10144	11	0.07	1.42857	0.514709	1	1
115		01.01.06.02 metabolism of asparagine	1	0.1	FFUJ_11793	11	0.07	1.42857	0.514709	1	1
116		01.01.03.03.02 degradation of proline	2	0.21	FFUJ_11795 FFUJ_11797	27	0.18	1.16667	0.519475	1	1
117		34.07 cell adhesion	3	0.31	FFUJ_06585 FFUJ_08115 FFUJ_12321	43	0.29	1.06897	0.520894	1	1
118		32.10.07 degradation / modification of foreign (exogenous) polysaccharides	2	0.21	FFUJ_09911 FFUJ_11004	28	0.18	1.16667	0.539277	1	1
119		40.02.03 activity of intercellular mediators	1	0.1	FFUJ_02349	12	0.08	1.25	0.545592	1	1
120		20.03.02.02.02 sodium driven symporter	1	0.1	FFUJ_11012	12	0.08	1.25	0.545592	1	1
121		02.13.01 anaerobic respiration	1	0.1	FFUJ_06561	12	0.08	1.25	0.545592	1	1
122		01.01.06.04.02 degradation of threonine	1	0.1	FFUJ_14036	12	0.08	1.25	0.545592	1	1
123		34.03 membrane excitability	3	0.31	FFUJ_09120 FFUJ_10501 FFUJ_10932	45	0.3	1.03333	0.55205	1	1
124		16.13 C-compound binding	3	0.31	FFUJ_02318 FFUJ_08253 FFUJ_09759	45	0.3	1.03333	0.55205	1	1
125		10.01.05.03.01 meiotic recombination	2	0.21	FFUJ_04115 FFUJ_07608	29	0.19	1.10526	0.558507	1	1
126		20.03.02.02 symporter	5	0.53	FFUJ_14279 FFUJ_05525 FFUJ_09120 FFUJ_09334 FFUJ_11012	78	0.52	1.01923	0.558532	1	1
127		34.07.01 cell-cell adhesion	1	0.1	FFUJ_06585	13	0.08	1.25	0.574513	1	1
128		30.05.01.12 transmembrane receptor protein tyrosine kinase signalling pathways	1	0.1	FFUJ_09759	13	0.08	1.25	0.574513	1	1
129		01.20.01.09 metabolism of aminoglycoside antibiotics	1	0.1	FFUJ_14038	13	0.08	1.25	0.574513	1	1
130		01.08 metabolism of intercellular mediators	1	0.1	FFUJ_05479	13	0.08	1.25	0.574513	1	1
131		01.05.11.07.02 anaerobic aromate catabolism	1	0.1	FFUJ_09305	13	0.08	1.25	0.574513	1	1
132		01.01.06.01.01 biosynthesis of aspartate	1	0.1	FFUJ_11793	13	0.08	1.25	0.574513	1	1
133		01.20.17.09 metabolism of alkaloids	2	0.21	FFUJ_10553 FFUJ_10896	30	0.2	1.05	0.577157	1	1
134		43.01.03.07 development of conidia	1	0.1	FFUJ_00295	14	0.09	1.11111	0.601595	1	1
135		16.17.05 sodium binding	1	0.1	FFUJ_09120	14	0.09	1.11111	0.601595	1	1
136		34.01.03.03 homeostasis of phosphate	1	0.1	FFUJ_11012	15	0.1	1	0.626954	1	1
137		32.07.07.07 superoxide metabolism	1	0.1	FFUJ_03556	15	0.1	1	0.626954	1	1
138		30.05.01.18.01 TGF-beta-receptor signalling pathway	1	0.1	FFUJ_13959	15	0.1	1	0.626954	1	1
139		10.03.01.01.05 S phase of mitotic cell cycle	1	0.1	FFUJ_11509	15	0.1	1	0.626954	1	1
140		43.01.03.09 development of asco- basidio- or zygospore	3	0.31	FFUJ_05417 FFUJ_05780 FFUJ_11032	210	1.41	0.219858	1	1	1
141		43.01.03.06 hyphae formation	1	0.1	FFUJ_00038	23	0.15	0.666667	1	1	1
142		43.01.03.05 budding, cell polarity and filament formation	10	1.06	FFUJ_00234 FFUJ_02283 FFUJ_05417 FFUJ_06457 FFUJ_08458 FFUJ_11004 FFUJ_11326 FFUJ_11562 FFUJ_11748 FFUJ_14106	299	2.01	0.527363	1	1	1
143		42.25 vacuole or lysosome	1	0.1	FFUJ_05368	60	0.4	0.25	1	1	1
144		42.16 mitochondrion	10	1.06	FFUJ_02317 FFUJ_02369 FFUJ_03669 FFUJ_03693 FFUJ_13106 FFUJ_06528 FFUJ_14035 FFUJ_12325 FFUJ_09759 FFUJ_09201	201	1.35	0.785185	1	1	1
145		42.10.03 organization of chromosome structure	5	0.53	FFUJ_03130 FFUJ_14325 FFUJ_08227 FFUJ_10162 FFUJ_10647	272	1.83	0.289617	1	1	1
146		42.10 nucleus	5	0.53	FFUJ_03130 FFUJ_14325 FFUJ_08227 FFUJ_10162 FFUJ_10647	313	2.11	0.251185	1	1	1
147		42.04.05 microtubule cytoskeleton	1	0.1	FFUJ_07857	72	0.48	0.208333	1	1	1
148		42.04.03 actin cytoskeleton	3	0.31	FFUJ_03947 FFUJ_06585 FFUJ_08458	114	0.76	0.407895	1	1	1
149		42.04 cytoskeleton/structural proteins	9	0.95	FFUJ_03947 FFUJ_14295 FFUJ_07857 FFUJ_06562 FFUJ_06585 FFUJ_06630 FFUJ_08458 FFUJ_11748 FFUJ_14106	294	1.98	0.479798	1	1	1
150		42.01 cell wall	18	1.91	FFUJ_00312 FFUJ_00234 FFUJ_00025 FFUJ_04911 FFUJ_04587 FFUJ_04572 FFUJ_02201 FFUJ_03389 FFUJ_07994 FFUJ_14325 FFUJ_14036 FFUJ_12314 FFUJ_09437 FFUJ_10922 FFUJ_11004 FFUJ_11326 FFUJ_11748 FFUJ_11854	292	1.97	0.969543	1	1	1
151		42 BIOGENESIS OF CELLULAR COMPONENTS	43	4.56	FFUJ_00312 FFUJ_00234 FFUJ_00025 FFUJ_04911 FFUJ_04587 FFUJ_04572 FFUJ_03947 FFUJ_02201 FFUJ_02317 FFUJ_02369 FFUJ_03130 FFUJ_03389 FFUJ_03669 FFUJ_03693 FFUJ_13106 FFUJ_07994 FFUJ_14325 FFUJ_14295 FFUJ_07857 FFUJ_05368 FFUJ_06528 FFUJ_06562 FFUJ_06585 FFUJ_06630 FFUJ_06553 FFUJ_08458 FFUJ_08227 FFUJ_14036 FFUJ_14035 FFUJ_12314 FFUJ_12325 FFUJ_10162 FFUJ_09759 FFUJ_09437 FFUJ_09201 FFUJ_10458 FFU…	1208	8.15	0.559509	1	1	1
152		41.01.01 mating (fertilization)	1	0.1	FFUJ_11470	40	0.27	0.37037	1	1	1
153		41.01 fungal/microorganismic development	6	0.63	FFUJ_02283 FFUJ_05780 FFUJ_09929 FFUJ_10558 FFUJ_10682 FFUJ_11470	104	0.7	0.9	1	1	1
154		41 DEVELOPMENT (Systemic)	6	0.63	FFUJ_02283 FFUJ_05780 FFUJ_09929 FFUJ_10558 FFUJ_10682 FFUJ_11470	104	0.7	0.9	1	1	1
155		40.20 cell aging	2	0.21	FFUJ_05417 FFUJ_09253	43	0.29	0.724138	1	1	1
156		40.10.02.04 regulation of apoptosis	1	0.1	FFUJ_06968	20	0.13	0.769231	1	1	1
157		40.10.02.02 apoptotic program	1	0.1	FFUJ_06968	24	0.16	0.625	1	1	1
158		40.10.02.01 anti-apoptosis	1	0.1	FFUJ_08217	29	0.19	0.526316	1	1	1
159		40.10.02 apoptosis (type I programmed cell death)	2	0.21	FFUJ_06968 FFUJ_08217	141	0.95	0.221053	1	1	1
160		40.10 cell death	4	0.42	FFUJ_06968 FFUJ_05417 FFUJ_08217 FFUJ_09253	157	1.05	0.4	1	1	1
161		40.01 cell growth / morphogenesis	25	2.65	FFUJ_01066 FFUJ_00097 FFUJ_00078 FFUJ_02210 FFUJ_02313 FFUJ_06856 FFUJ_07002 FFUJ_07976 FFUJ_05480 FFUJ_06630 FFUJ_08458 FFUJ_12461 FFUJ_12655 FFUJ_12703 FFUJ_10010 FFUJ_10281 FFUJ_10283 FFUJ_10632 FFUJ_10682 FFUJ_11082 FFUJ_11214 FFUJ_11326 FFUJ_11686 FFUJ_11748 FFUJ_14106	404	2.72	0.974265	1	1	1
162		40 CELL FATE	30	3.18	FFUJ_01066 FFUJ_00097 FFUJ_00078 FFUJ_02210 FFUJ_02313 FFUJ_02349 FFUJ_06856 FFUJ_06968 FFUJ_07002 FFUJ_07976 FFUJ_05417 FFUJ_05480 FFUJ_06630 FFUJ_08458 FFUJ_08217 FFUJ_12461 FFUJ_12655 FFUJ_12703 FFUJ_10010 FFUJ_09253 FFUJ_10281 FFUJ_10283 FFUJ_10632 FFUJ_10682 FFUJ_11082 FFUJ_11214 FFUJ_11326 FFUJ_11686 FFUJ_11748 FFUJ_14106	568	3.83	0.830287	1	1	1
163		34.11.12 perception of nutrients and nutritional adaptation	4	0.42	FFUJ_02318 FFUJ_05417 FFUJ_06469 FFUJ_13860	87	0.58	0.724138	1	1	1
164		34.11.09 temperature perception and response	1	0.1	FFUJ_10283	26	0.17	0.588235	1	1	1
165		34.11.03.13 osmosensing and response	1	0.1	FFUJ_11527	66	0.44	0.227273	1	1	1
166		34.11.03.11 pH response	1	0.1	FFUJ_02318	18	0.12	0.833333	1	1	1
167		34.11.03 chemoperception and response	4	0.42	FFUJ_04796 FFUJ_02318 FFUJ_09120 FFUJ_11527	143	0.96	0.4375	1	1	1
168		34.11.01 photoperception and response	3	0.31	FFUJ_01800 FFUJ_02317 FFUJ_12693	58	0.39	0.794872	1	1	1
169		34.11 cellular sensing and response to external stimulus	17	1.8	FFUJ_01800 FFUJ_04116 FFUJ_04796 FFUJ_02317 FFUJ_02318 FFUJ_12958 FFUJ_08025 FFUJ_05368 FFUJ_05417 FFUJ_06469 FFUJ_09120 FFUJ_08217 FFUJ_09062 FFUJ_13860 FFUJ_12693 FFUJ_10283 FFUJ_11527	357	2.41	0.746888	1	1	1
170		34.01.03 homeostasis of anions	2	0.21	FFUJ_06994 FFUJ_11012	37	0.24	0.875	1	1	1
171		34.01.01.03 homeostasis of protons	3	0.31	FFUJ_00543 FFUJ_06994 FFUJ_09334	66	0.44	0.704545	1	1	1
172		34.01 homeostasis	22	2.33	FFUJ_00543 FFUJ_13401 FFUJ_06987 FFUJ_06994 FFUJ_07002 FFUJ_08029 FFUJ_05368 FFUJ_05481 FFUJ_05766 FFUJ_06469 FFUJ_06533 FFUJ_06585 FFUJ_09120 FFUJ_08851 FFUJ_12321 FFUJ_09334 FFUJ_09296 FFUJ_10934 FFUJ_11012 FFUJ_10721 FFUJ_11624 FFUJ_11980	348	2.34	0.995726	1	1	1
173		32.07.09 detoxification by degradation	2	0.21	FFUJ_10501 FFUJ_10932	35	0.23	0.913043	1	1	1
174		32.07.07.03 glutathione conjugation reaction	1	0.1	FFUJ_06399	20	0.13	0.769231	1	1	1
175		32.07.07 oxygen and radical detoxification	4	0.42	FFUJ_03556 FFUJ_08025 FFUJ_06399 FFUJ_08217	77	0.51	0.823529	1	1	1
176		32.07.03 detoxification by modification	5	0.53	FFUJ_00019 FFUJ_04078 FFUJ_06399 FFUJ_12445 FFUJ_10618	79	0.53	1	1	1	1
177		32.05.05.01 toxins	1	0.1	FFUJ_02318	37	0.24	0.416667	1	1	1
178		32.05.05 virulence, disease factors	8	0.84	FFUJ_02318 FFUJ_03652 FFUJ_06435 FFUJ_06553 FFUJ_08179 FFUJ_09197 FFUJ_10239 FFUJ_11840	213	1.43	0.587413	1	1	1
179		32.01.07 unfolded protein response (e.g. ER quality control)	1	0.1	FFUJ_00021	83	0.56	0.178571	1	1	1
180		32.01.05 heat shock response	2	0.21	FFUJ_00019 FFUJ_10618	51	0.34	0.617647	1	1	1
181		32.01.03 osmotic and salt stress response	2	0.21	FFUJ_00019 FFUJ_10618	95	0.64	0.328125	1	1	1
182		32.01.01 oxidative stress response	6	0.63	FFUJ_00019 FFUJ_08025 FFUJ_05766 FFUJ_06399 FFUJ_09201 FFUJ_10618	131	0.88	0.715909	1	1	1
183		32.01 stress response	38	4.03	FFUJ_02087 FFUJ_00078 FFUJ_00021 FFUJ_00019 FFUJ_04797 FFUJ_04116 FFUJ_04796 FFUJ_02352 FFUJ_02563 FFUJ_03389 FFUJ_06856 FFUJ_06889 FFUJ_07002 FFUJ_08025 FFUJ_14295 FFUJ_06828 FFUJ_05417 FFUJ_05480 FFUJ_05739 FFUJ_05766 FFUJ_06337 FFUJ_06399 FFUJ_06585 FFUJ_08851 FFUJ_08114 FFUJ_10101 FFUJ_09434 FFUJ_09320 FFUJ_09201 FFUJ_10283 FFUJ_10618 FFUJ_10632 FFUJ_11214 FFUJ_11470 FFUJ_11562 FFUJ_11575 FFU…	730	4.92	0.819106	1	1	1
184		30.05.02.24 G-protein coupled receptor signalling pathway	1	0.1	FFUJ_13959	48	0.32	0.3125	1	1	1
185		30.05.02.20 Wnt signalling pathway	1	0.1	FFUJ_09434	17	0.11	0.909091	1	1	1
186		30.05.02 non-enzymatic receptor mediated signalling	5	0.53	FFUJ_03130 FFUJ_12976 FFUJ_05549 FFUJ_13959 FFUJ_09434	93	0.62	0.854839	1	1	1
187		30.05.01.18 transmembrane receptor protein serine/threonine kinase signalling pathways	1	0.1	FFUJ_13959	27	0.18	0.555556	1	1	1
188		30.05.01 receptor enzyme mediated signalling	3	0.31	FFUJ_08253 FFUJ_13959 FFUJ_09759	73	0.49	0.632653	1	1	1
189		30.05 transmembrane signal transduction	10	1.06	FFUJ_02349 FFUJ_03130 FFUJ_12976 FFUJ_05549 FFUJ_09120 FFUJ_08253 FFUJ_13959 FFUJ_09759 FFUJ_09434 FFUJ_09203	199	1.34	0.791045	1	1	1
190		30.01.09.11 polyphosphoinositol mediated signal transduction	2	0.21	FFUJ_06264 FFUJ_11326	38	0.25	0.84	1	1	1
191		30.01.09.07 cAMP/cGMP mediated signal transduction	1	0.1	FFUJ_05417	19	0.12	0.833333	1	1	1
192		30.01.09.03 Ca2+ mediated signal transduction	2	0.21	FFUJ_07002 FFUJ_11326	36	0.24	0.875	1	1	1
193		30.01.09 second messenger mediated signal transduction	5	0.53	FFUJ_07002 FFUJ_05417 FFUJ_06264 FFUJ_11326 FFUJ_11686	106	0.71	0.746479	1	1	1
194		30.01.05.05.01 small GTPase mediated signal transduction	2	0.21	FFUJ_05417 FFUJ_06469	100	0.67	0.313433	1	1	1
195		30.01.05.05 G-protein mediated signal transduction	3	0.31	FFUJ_05417 FFUJ_06469 FFUJ_10558	129	0.87	0.356322	1	1	1
196		30.01.05.01.06 serine/threonine kinase	4	0.42	FFUJ_03130 FFUJ_06856 FFUJ_06889 FFUJ_12321	86	0.58	0.724138	1	1	1
197		30.01.05.01.05 tyrosine kinase	1	0.1	FFUJ_03130	17	0.11	0.909091	1	1	1
198		30.01.05.01.04 NIK-I-kappaB/NF-kappaB cascade	1	0.1	FFUJ_06585	17	0.11	0.909091	1	1	1
199		30.01.05.01 protein kinase	5	0.53	FFUJ_03130 FFUJ_06856 FFUJ_06889 FFUJ_06585 FFUJ_12321	154	1.03	0.514563	1	1	1
200		30.01.05 enzyme mediated signal transduction	8	0.84	FFUJ_03130 FFUJ_06856 FFUJ_06889 FFUJ_05417 FFUJ_06469 FFUJ_06585 FFUJ_12321 FFUJ_10558	310	2.09	0.401914	1	1	1
201		30.01 cellular signalling	23	2.44	FFUJ_02283 FFUJ_03130 FFUJ_06856 FFUJ_06889 FFUJ_07002 FFUJ_07302 FFUJ_05417 FFUJ_06160 FFUJ_06264 FFUJ_06435 FFUJ_06469 FFUJ_06585 FFUJ_12321 FFUJ_12730 FFUJ_09999 FFUJ_09759 FFUJ_09203 FFUJ_09197 FFUJ_10239 FFUJ_10558 FFUJ_11326 FFUJ_11686 FFUJ_11840	604	4.07	0.599509	1	1	1
202		30 CELLULAR COMMUNICATION/SIGNAL TRANSDUCTION MECHANISM	30	3.18	FFUJ_02283 FFUJ_02349 FFUJ_03130 FFUJ_12976 FFUJ_06856 FFUJ_06889 FFUJ_07002 FFUJ_07302 FFUJ_05417 FFUJ_05549 FFUJ_06160 FFUJ_06264 FFUJ_06435 FFUJ_06469 FFUJ_06585 FFUJ_09120 FFUJ_08253 FFUJ_13959 FFUJ_12321 FFUJ_12730 FFUJ_09999 FFUJ_09759 FFUJ_09434 FFUJ_09203 FFUJ_09197 FFUJ_10239 FFUJ_10558 FFUJ_11326 FFUJ_11686 FFUJ_11840	701	4.73	0.672304	1	1	1
203		20.09.18.09.01 endocytosis	1	0.1	FFUJ_05486	132	0.89	0.11236	1	1	1
204		20.09.18.09 vesicular cellular import	1	0.1	FFUJ_05486	132	0.89	0.11236	1	1	1
205		20.09.18.07 non-vesicular cellular import	17	1.8	FFUJ_01996 FFUJ_00165 FFUJ_00145 FFUJ_04906 FFUJ_02178 FFUJ_13573 FFUJ_06704 FFUJ_06974 FFUJ_07731 FFUJ_14279 FFUJ_05525 FFUJ_12131 FFUJ_12650 FFUJ_09334 FFUJ_09196 FFUJ_10376 FFUJ_11624	353	2.38	0.756303	1	1	1
206		20.09.18 cellular import	30	3.18	FFUJ_01996 FFUJ_00165 FFUJ_00145 FFUJ_04906 FFUJ_02213 FFUJ_02178 FFUJ_12991 FFUJ_13401 FFUJ_13573 FFUJ_06704 FFUJ_06974 FFUJ_06987 FFUJ_07731 FFUJ_14279 FFUJ_05481 FFUJ_05525 FFUJ_05486 FFUJ_12131 FFUJ_12650 FFUJ_12724 FFUJ_09334 FFUJ_09199 FFUJ_09196 FFUJ_10376 FFUJ_10451 FFUJ_11012 FFUJ_11189 FFUJ_11470 FFUJ_11624 FFUJ_11839	629	4.24	0.75	1	1	1
207		20.09.13 vacuolar/lysosomal transport	6	0.63	FFUJ_00543 FFUJ_04796 FFUJ_02714 FFUJ_06533 FFUJ_09104 FFUJ_11980	166	1.12	0.5625	1	1	1
208		20.09.07.03 ER to Golgi transport	1	0.1	FFUJ_09253	75	0.5	0.2	1	1	1
209		20.09.07 vesicular transport (Golgi network, etc.)	3	0.31	FFUJ_06585 FFUJ_09104 FFUJ_09253	269	1.81	0.171271	1	1	1
210		20.09.04 mitochondrial transport	2	0.21	FFUJ_08747 FFUJ_11980	124	0.83	0.253012	1	1	1
211		20.09.01 nuclear transport	2	0.21	FFUJ_00053 FFUJ_14135	87	0.58	0.362069	1	1	1
212		20.09 transport routes	64	6.79	FFUJ_01996 FFUJ_01978 FFUJ_00543 FFUJ_00165 FFUJ_00145 FFUJ_00053 FFUJ_05045 FFUJ_04906 FFUJ_04065 FFUJ_03764 FFUJ_03755 FFUJ_04796 FFUJ_02213 FFUJ_02346 FFUJ_02574 FFUJ_02714 FFUJ_02817 FFUJ_02991 FFUJ_03459 FFUJ_02178 FFUJ_12991 FFUJ_13128 FFUJ_13401 FFUJ_13573 FFUJ_06704 FFUJ_06974 FFUJ_06987 FFUJ_07731 FFUJ_14279 FFUJ_14263 FFUJ_06818 FFUJ_07351 FFUJ_05481 FFUJ_05525 FFUJ_05766 FFUJ_06533 FFU…	1395	9.41	0.721573	1	1	1
213		20.03.02.03 antiporter	4	0.42	FFUJ_00543 FFUJ_02346 FFUJ_02714 FFUJ_06818	77	0.51	0.823529	1	1	1
214		20.03.02.02.01 proton driven symporter	3	0.31	FFUJ_14279 FFUJ_05525 FFUJ_09334	52	0.35	0.885714	1	1	1
215		20.03.02 carrier (electrochemical potential-driven transport)	9	0.95	FFUJ_00543 FFUJ_02346 FFUJ_02714 FFUJ_14279 FFUJ_06818 FFUJ_05525 FFUJ_09120 FFUJ_09334 FFUJ_11012	153	1.03	0.92233	1	1	1
216		20.03.01.01 ion channels	2	0.21	FFUJ_12321 FFUJ_10283	36	0.24	0.875	1	1	1
217		20.03.01 channel / pore class transport	3	0.31	FFUJ_12321 FFUJ_10283 FFUJ_11470	56	0.37	0.837838	1	1	1
218		20.01.26 neurotransmitter transport	3	0.31	FFUJ_09120 FFUJ_12724 FFUJ_11839	54	0.36	0.861111	1	1	1
219		20.01.23 allantoin and allantoate transport	6	0.63	FFUJ_04906 FFUJ_06704 FFUJ_07731 FFUJ_12131 FFUJ_09196 FFUJ_10376	109	0.73	0.863014	1	1	1
220		20.01.21 RNA transport	1	0.1	FFUJ_14135	64	0.43	0.232558	1	1	1
221		20.01.17 nucleotide/nucleoside/nucleobase transport	1	0.1	FFUJ_10451	33	0.22	0.454545	1	1	1
222		20.01.15 electron transport	19	2.01	FFUJ_03892 FFUJ_03669 FFUJ_05523 FFUJ_06585 FFUJ_08115 FFUJ_14035 FFUJ_13864 FFUJ_13860 FFUJ_13859 FFUJ_13857 FFUJ_10197 FFUJ_09929 FFUJ_09759 FFUJ_09201 FFUJ_10682 FFUJ_10692 FFUJ_11527 FFUJ_11797 FFUJ_11803	453	3.05	0.659016	1	1	1
223		20.01.10 protein transport	1	0.1	FFUJ_12960	246	1.66	0.060241	1	1	1
224		20.01.07 amino acid/amino acid derivatives transport	7	0.74	FFUJ_02714 FFUJ_02178 FFUJ_08747 FFUJ_12724 FFUJ_11189 FFUJ_11624 FFUJ_11839	133	0.89	0.831461	1	1	1
225		20.01.03.03 C4-dicarboxylate transport (e.g. malate, succinate, fumarate)	1	0.1	FFUJ_01996	19	0.12	0.833333	1	1	1
226		20.01.03.01 sugar transport	2	0.21	FFUJ_14279 FFUJ_05525	64	0.43	0.488372	1	1	1
227		20.01.03 C-compound and carbohydrate transport	22	2.33	FFUJ_01996 FFUJ_00165 FFUJ_00145 FFUJ_02213 FFUJ_12991 FFUJ_13573 FFUJ_06974 FFUJ_14279 FFUJ_14263 FFUJ_05525 FFUJ_06435 FFUJ_05486 FFUJ_09120 FFUJ_08747 FFUJ_08179 FFUJ_12650 FFUJ_12724 FFUJ_09334 FFUJ_09199 FFUJ_10376 FFUJ_11470 FFUJ_11839	398	2.68	0.869403	1	1	1
228		20.01.01.07.07 phosphate transport	1	0.1	FFUJ_11012	25	0.16	0.625	1	1	1
229		20.01.01.07 anion transport	3	0.31	FFUJ_05486 FFUJ_09120 FFUJ_11012	77	0.51	0.607843	1	1	1
230		20.01.01.01.01.01 siderophore-iron transport	2	0.21	FFUJ_13401 FFUJ_10721	42	0.28	0.75	1	1	1
231		20.01.01.01.01 heavy metal ion transport (Cu+, Fe3+, etc.)	5	0.53	FFUJ_13401 FFUJ_06585 FFUJ_10721 FFUJ_11624 FFUJ_11980	102	0.68	0.779412	1	1	1
232		20.01.01.01 cation transport (H+, Na+, K+, Ca2+ , NH4+, etc.)	16	1.69	FFUJ_00543 FFUJ_05185 FFUJ_13401 FFUJ_08029 FFUJ_14295 FFUJ_05766 FFUJ_06585 FFUJ_06630 FFUJ_09120 FFUJ_08851 FFUJ_12321 FFUJ_10283 FFUJ_11189 FFUJ_10721 FFUJ_11624 FFUJ_11980	278	1.87	0.903743	1	1	1
233		20.01.01 ion transport	19	2.01	FFUJ_00543 FFUJ_05185 FFUJ_13401 FFUJ_07731 FFUJ_08029 FFUJ_14295 FFUJ_05766 FFUJ_06585 FFUJ_06630 FFUJ_05486 FFUJ_09120 FFUJ_08851 FFUJ_12321 FFUJ_10283 FFUJ_11012 FFUJ_11189 FFUJ_10721 FFUJ_11624 FFUJ_11980	339	2.28	0.881579	1	1	1
234		20.01 transported compounds (substrates)	94	9.97	FFUJ_01996 FFUJ_00543 FFUJ_00165 FFUJ_00145 FFUJ_05185 FFUJ_05045 FFUJ_04906 FFUJ_04886 FFUJ_04065 FFUJ_03892 FFUJ_03755 FFUJ_04796 FFUJ_02213 FFUJ_02346 FFUJ_02574 FFUJ_02714 FFUJ_02817 FFUJ_02991 FFUJ_03331 FFUJ_03602 FFUJ_03669 FFUJ_02178 FFUJ_12960 FFUJ_12991 FFUJ_13401 FFUJ_13573 FFUJ_06704 FFUJ_06974 FFUJ_07731 FFUJ_08029 FFUJ_14295 FFUJ_14279 FFUJ_14263 FFUJ_06818 FFUJ_07351 FFUJ_05523 FFU…	1836	12.3	0.810569	1	1	1
235		20 CELLULAR TRANSPORT, TRANSPORT FACILITIES AND TRANSPORT ROUTES	117	12.4	FFUJ_02087 FFUJ_01996 FFUJ_01978 FFUJ_00543 FFUJ_00165 FFUJ_00145 FFUJ_00053 FFUJ_05185 FFUJ_05045 FFUJ_04906 FFUJ_04886 FFUJ_04797 FFUJ_04065 FFUJ_03892 FFUJ_03764 FFUJ_03755 FFUJ_04796 FFUJ_02213 FFUJ_02327 FFUJ_02346 FFUJ_02369 FFUJ_02574 FFUJ_02714 FFUJ_02817 FFUJ_02991 FFUJ_03331 FFUJ_03459 FFUJ_03602 FFUJ_03669 FFUJ_02178 FFUJ_12960 FFUJ_12991 FFUJ_13106 FFUJ_13128 FFUJ_13401 FFUJ_13573 FFU…	2264	15.2	0.815789	1	1	1
236		18.02.09 regulator of transcription factor	2	0.21	FFUJ_02349 FFUJ_06457	111	0.74	0.283784	1	1	1
237		18.02.03 guanyl-nucleotide exchange factor (GEF)	1	0.1	FFUJ_06469	27	0.18	0.555556	1	1	1
238		18.02.01.02 enzyme inhibitor	1	0.1	FFUJ_05549	60	0.4	0.25	1	1	1
239		18.02.01.01.01 GTPase activator (GAP)	1	0.1	FFUJ_10558	49	0.33	0.30303	1	1	1
240		18.02.01.01 enzyme activator	5	0.53	FFUJ_00588 FFUJ_04797 FFUJ_12960 FFUJ_06968 FFUJ_10558	146	0.98	0.540816	1	1	1
241		18.02.01 enzymatic activity regulation / enzyme regulator	8	0.84	FFUJ_00588 FFUJ_04797 FFUJ_03130 FFUJ_12960 FFUJ_06889 FFUJ_06968 FFUJ_05549 FFUJ_10558	324	2.18	0.385321	1	1	1
242		18.02 regulation of protein activity	13	1.38	FFUJ_00588 FFUJ_04797 FFUJ_02349 FFUJ_03130 FFUJ_12960 FFUJ_06856 FFUJ_06889 FFUJ_06968 FFUJ_05549 FFUJ_06457 FFUJ_06469 FFUJ_12321 FFUJ_10558	529	3.57	0.386555	1	1	1
243		18.01.07 regulation by binding / dissociation	1	0.1	FFUJ_06469	119	0.8	0.125	1	1	1
244		18.01.01 regulation by modification	3	0.31	FFUJ_03130 FFUJ_06856 FFUJ_06889	157	1.05	0.295238	1	1	1
245		18.01 regulation by	4	0.42	FFUJ_03130 FFUJ_06856 FFUJ_06889 FFUJ_06469	271	1.82	0.230769	1	1	1
246		18 REGULATION OF METABOLISM AND PROTEIN FUNCTION	13	1.38	FFUJ_00588 FFUJ_04797 FFUJ_02349 FFUJ_03130 FFUJ_12960 FFUJ_06856 FFUJ_06889 FFUJ_06968 FFUJ_05549 FFUJ_06457 FFUJ_06469 FFUJ_12321 FFUJ_10558	540	3.64	0.379121	1	1	1
247		16.21.17 pyridoxal phosphate binding	4	0.42	FFUJ_12522 FFUJ_10144 FFUJ_11793 FFUJ_12024	74	0.49	0.857143	1	1	1
248		16.21.07 NAD/NADP binding	13	1.38	FFUJ_00322 FFUJ_03892 FFUJ_06946 FFUJ_06987 FFUJ_13964 FFUJ_13959 FFUJ_09706 FFUJ_09201 FFUJ_10506 FFUJ_10851 FFUJ_10896 FFUJ_11527 FFUJ_11795	284	1.91	0.722513	1	1	1
249		16.21.05 FAD/FMN binding	8	0.84	FFUJ_06729 FFUJ_07013 FFUJ_10197 FFUJ_09759 FFUJ_09376 FFUJ_11492 FFUJ_11527 FFUJ_11803	179	1.2	0.7	1	1	1
250		16.21 complex cofactor/cosubstrate/vitamine binding	36	3.82	FFUJ_00322 FFUJ_03998 FFUJ_03892 FFUJ_06729 FFUJ_06946 FFUJ_06987 FFUJ_07013 FFUJ_14325 FFUJ_06429 FFUJ_06561 FFUJ_08115 FFUJ_14036 FFUJ_13964 FFUJ_13959 FFUJ_13864 FFUJ_13863 FFUJ_13860 FFUJ_13859 FFUJ_13857 FFUJ_12522 FFUJ_10197 FFUJ_10144 FFUJ_09929 FFUJ_09759 FFUJ_09706 FFUJ_09376 FFUJ_09201 FFUJ_10506 FFUJ_10851 FFUJ_10896 FFUJ_11492 FFUJ_11527 FFUJ_11793 FFUJ_11795 FFUJ_11803 FFUJ_12024	585	3.94	0.969543	1	1	1
251		16.19.05 GTP binding	6	0.63	FFUJ_02283 FFUJ_12958 FFUJ_05417 FFUJ_09062 FFUJ_12730 FFUJ_10563	145	0.97	0.649485	1	1	1
252		16.19.03 ATP binding	38	4.03	FFUJ_00078 FFUJ_05045 FFUJ_04797 FFUJ_04115 FFUJ_02369 FFUJ_02574 FFUJ_02991 FFUJ_03130 FFUJ_03389 FFUJ_13106 FFUJ_06856 FFUJ_06889 FFUJ_06968 FFUJ_06987 FFUJ_08029 FFUJ_14295 FFUJ_05480 FFUJ_05481 FFUJ_05766 FFUJ_06528 FFUJ_06585 FFUJ_09120 FFUJ_08722 FFUJ_08227 FFUJ_12321 FFUJ_09705 FFUJ_09434 FFUJ_09431 FFUJ_09294 FFUJ_10632 FFUJ_10795 FFUJ_11214 FFUJ_11590 FFUJ_11945 FFUJ_11980 FFUJ_14235 FFU…	672	4.53	0.889625	1	1	1
253		16.19 nucleotide/nucleoside/nucleobase binding	47	4.98	FFUJ_00078 FFUJ_05045 FFUJ_04797 FFUJ_04115 FFUJ_02283 FFUJ_02369 FFUJ_02574 FFUJ_02991 FFUJ_03130 FFUJ_03389 FFUJ_03602 FFUJ_12958 FFUJ_13106 FFUJ_06856 FFUJ_06889 FFUJ_06968 FFUJ_06987 FFUJ_08029 FFUJ_14295 FFUJ_05417 FFUJ_05480 FFUJ_05481 FFUJ_05766 FFUJ_06528 FFUJ_06562 FFUJ_06585 FFUJ_09120 FFUJ_08722 FFUJ_09062 FFUJ_08227 FFUJ_12321 FFUJ_12730 FFUJ_09998 FFUJ_09705 FFUJ_09434 FFUJ_09431 FFU…	896	6.04	0.824503	1	1	1
254		16.17.09 heavy metal binding (Cu, Fe, Zn)	25	2.65	FFUJ_02020 FFUJ_02563 FFUJ_06781 FFUJ_06782 FFUJ_07002 FFUJ_07761 FFUJ_08014 FFUJ_08025 FFUJ_06533 FFUJ_06561 FFUJ_08217 FFUJ_08115 FFUJ_13964 FFUJ_13864 FFUJ_13860 FFUJ_13859 FFUJ_13857 FFUJ_12314 FFUJ_12321 FFUJ_10313 FFUJ_10647 FFUJ_11623 FFUJ_11776 FFUJ_11980 FFUJ_14136	540	3.64	0.728022	1	1	1
255		16.17.07 magnesium binding	5	0.53	FFUJ_02563 FFUJ_03130 FFUJ_06889 FFUJ_06562 FFUJ_06585	132	0.89	0.595506	1	1	1
256		16.17 metal binding	39	4.14	FFUJ_02020 FFUJ_03837 FFUJ_02563 FFUJ_03130 FFUJ_06781 FFUJ_06782 FFUJ_06889 FFUJ_07002 FFUJ_07036 FFUJ_07761 FFUJ_08014 FFUJ_08025 FFUJ_05482 FFUJ_05549 FFUJ_05665 FFUJ_06264 FFUJ_06469 FFUJ_06533 FFUJ_06561 FFUJ_06562 FFUJ_06585 FFUJ_09120 FFUJ_08217 FFUJ_08115 FFUJ_13964 FFUJ_13864 FFUJ_13860 FFUJ_13859 FFUJ_13857 FFUJ_12314 FFUJ_12321 FFUJ_10162 FFUJ_09759 FFUJ_10313 FFUJ_10647 FFUJ_11623 FFU…	826	5.57	0.743268	1	1	1
257		16.13.01 sugar binding	1	0.1	FFUJ_02318	28	0.18	0.555556	1	1	1
258		16.09 lipid binding	1	0.1	FFUJ_09104	73	0.49	0.204082	1	1	1
259		16.03.03 RNA binding	3	0.31	FFUJ_01800 FFUJ_02317 FFUJ_12693	344	2.32	0.133621	1	1	1
260		16.03.01 DNA binding	20	2.12	FFUJ_00078 FFUJ_05156 FFUJ_13063 FFUJ_06856 FFUJ_07001 FFUJ_07002 FFUJ_14295 FFUJ_05480 FFUJ_05780 FFUJ_08227 FFUJ_08090 FFUJ_10101 FFUJ_10010 FFUJ_09434 FFUJ_10457 FFUJ_10632 FFUJ_11214 FFUJ_14235 FFUJ_14223 FFUJ_14221	507	3.42	0.619883	1	1	1
261		16.03 nucleic acid binding	26	2.76	FFUJ_01800 FFUJ_00078 FFUJ_05156 FFUJ_02317 FFUJ_13063 FFUJ_06856 FFUJ_07001 FFUJ_07002 FFUJ_14295 FFUJ_05480 FFUJ_05780 FFUJ_08227 FFUJ_08090 FFUJ_12321 FFUJ_12693 FFUJ_10101 FFUJ_10010 FFUJ_09434 FFUJ_10457 FFUJ_10632 FFUJ_11214 FFUJ_14235 FFUJ_14223 FFUJ_14221 FFUJ_14136 FFUJ_14135	869	5.86	0.47099	1	1	1
262		16.01 protein binding	48	5.09	FFUJ_02020 FFUJ_01800 FFUJ_01066 FFUJ_00588 FFUJ_00097 FFUJ_00078 FFUJ_00021 FFUJ_03947 FFUJ_02210 FFUJ_02313 FFUJ_02317 FFUJ_02369 FFUJ_12960 FFUJ_13106 FFUJ_06856 FFUJ_06968 FFUJ_07608 FFUJ_08025 FFUJ_14295 FFUJ_07857 FFUJ_05368 FFUJ_05417 FFUJ_05480 FFUJ_06469 FFUJ_06528 FFUJ_06562 FFUJ_06580 FFUJ_06630 FFUJ_08115 FFUJ_09062 FFUJ_13959 FFUJ_12321 FFUJ_12461 FFUJ_12655 FFUJ_12693 FFUJ_12703 FFU…	1680	11.3	0.450442	1	1	1
263		16 PROTEIN WITH BINDING FUNCTION OR COFACTOR REQUIREMENT (structural or catalytic)	147	15.6	FFUJ_02020 FFUJ_01800 FFUJ_01066 FFUJ_00588 FFUJ_00322 FFUJ_00097 FFUJ_00078 FFUJ_00021 FFUJ_05156 FFUJ_05045 FFUJ_04797 FFUJ_04115 FFUJ_03998 FFUJ_03947 FFUJ_03892 FFUJ_03837 FFUJ_02210 FFUJ_02283 FFUJ_02313 FFUJ_02317 FFUJ_02318 FFUJ_02369 FFUJ_02563 FFUJ_02574 FFUJ_02991 FFUJ_03130 FFUJ_03389 FFUJ_03602 FFUJ_12958 FFUJ_12960 FFUJ_13063 FFUJ_13106 FFUJ_06729 FFUJ_06781 FFUJ_06782 FFUJ_06855 FFU…	3365	22.7	0.687225	1	1	1
264		14.13.04 lysosomal and vacuolar protein degradation	1	0.1	FFUJ_12960	60	0.4	0.25	1	1	1
265		14.13.01.01 proteasomal degradation (ubiquitin/proteasomal pathway)	2	0.21	FFUJ_00588 FFUJ_14136	175	1.18	0.177966	1	1	1
266		14.13.01 cytoplasmic and nuclear protein degradation	8	0.84	FFUJ_01800 FFUJ_00588 FFUJ_02317 FFUJ_03573 FFUJ_12960 FFUJ_12693 FFUJ_10558 FFUJ_14136	313	2.11	0.398104	1	1	1
267		14.13 protein/peptide degradation	17	1.8	FFUJ_01800 FFUJ_00588 FFUJ_00137 FFUJ_04078 FFUJ_02317 FFUJ_03556 FFUJ_03573 FFUJ_12960 FFUJ_12977 FFUJ_12979 FFUJ_06968 FFUJ_06533 FFUJ_12693 FFUJ_10458 FFUJ_10558 FFUJ_10647 FFUJ_14136	472	3.18	0.566038	1	1	1
268		14.10 assembly of protein complexes	6	0.63	FFUJ_00312 FFUJ_02369 FFUJ_13106 FFUJ_05482 FFUJ_05665 FFUJ_06528	279	1.88	0.335106	1	1	1
269		14.07.11 protein processing (proteolytic)	5	0.53	FFUJ_00137 FFUJ_04078 FFUJ_03556 FFUJ_03573 FFUJ_12977	155	1.04	0.509615	1	1	1
270		14.07.09 posttranslational modification of amino acids (e.g. hydroxylation, methylation)	2	0.21	FFUJ_10162 FFUJ_10281	57	0.38	0.552632	1	1	1
271		14.07.07 modification by ubiquitin-related proteins	1	0.1	FFUJ_00588	47	0.31	0.322581	1	1	1
272		14.07.05 modification by ubiquitination, deubiquitination	2	0.21	FFUJ_00588 FFUJ_14136	142	0.95	0.221053	1	1	1
273		14.07.04 modification by acetylation, deacetylation	1	0.1	FFUJ_10647	81	0.54	0.185185	1	1	1
274		14.07.03 modification by phosphorylation, dephosphorylation, autophosphorylation	4	0.42	FFUJ_03130 FFUJ_06856 FFUJ_06889 FFUJ_12321	273	1.84	0.228261	1	1	1
275		14.07.02.02 N-directed glycosylation, deglycosylation	1	0.1	FFUJ_04587	49	0.33	0.30303	1	1	1
276		14.07.02.01 O-directed glycosylation, deglycosylation	1	0.1	FFUJ_04587	18	0.12	0.833333	1	1	1
277		14.07.02 modification with sugar residues (e.g. glycosylation, deglycosylation)	4	0.42	FFUJ_04587 FFUJ_04572 FFUJ_03837 FFUJ_10112	92	0.62	0.677419	1	1	1
278		14.07.01 modification with fatty acids (e.g. myristylation, palmitylation, farnesylation)	1	0.1	FFUJ_11521	47	0.31	0.322581	1	1	1
279		14.07 protein modification	22	2.33	FFUJ_00588 FFUJ_00137 FFUJ_04587 FFUJ_04572 FFUJ_04078 FFUJ_03837 FFUJ_03130 FFUJ_03556 FFUJ_03573 FFUJ_12960 FFUJ_12977 FFUJ_12979 FFUJ_06856 FFUJ_06889 FFUJ_12321 FFUJ_10162 FFUJ_10112 FFUJ_10281 FFUJ_10647 FFUJ_11521 FFUJ_11798 FFUJ_14136	900	6.07	0.383855	1	1	1
280		14.04 protein targeting, sorting and translocation	3	0.31	FFUJ_03654 FFUJ_06533 FFUJ_09253	322	2.17	0.142857	1	1	1
281		14.01 protein folding and stabilization	1	0.1	FFUJ_09376	142	0.95	0.105263	1	1	1
282		14 PROTEIN FATE (folding, modification, destination)	38	4.03	FFUJ_01800 FFUJ_00588 FFUJ_00312 FFUJ_00137 FFUJ_04587 FFUJ_04572 FFUJ_04078 FFUJ_03837 FFUJ_02317 FFUJ_02369 FFUJ_03130 FFUJ_03556 FFUJ_03573 FFUJ_03654 FFUJ_12960 FFUJ_12977 FFUJ_12979 FFUJ_13106 FFUJ_06856 FFUJ_06889 FFUJ_06968 FFUJ_05482 FFUJ_05665 FFUJ_06528 FFUJ_06533 FFUJ_12321 FFUJ_12693 FFUJ_10162 FFUJ_10112 FFUJ_09376 FFUJ_09253 FFUJ_10281 FFUJ_10458 FFUJ_10558 FFUJ_10647 FFUJ_11521 FFU…	1543	10.4	0.3875	1	1	1
283		12.07 translational control	3	0.31	FFUJ_04797 FFUJ_06580 FFUJ_12321	90	0.6	0.516667	1	1	1
284		12.04.02 translation elongation	1	0.1	FFUJ_12321	28	0.18	0.555556	1	1	1
285		12.04.01 translation initiation	1	0.1	FFUJ_06580	64	0.43	0.232558	1	1	1
286		12.04 translation	2	0.21	FFUJ_06580 FFUJ_12321	227	1.53	0.137255	1	1	1
287		12 PROTEIN SYNTHESIS	3	0.31	FFUJ_04797 FFUJ_06580 FFUJ_12321	452	3.05	0.101639	1	1	1
288		11.04.03.11 control of mRNA stability	1	0.1	FFUJ_14261	30	0.2	0.5	1	1	1
289		11.04.03.01 splicing	4	0.42	FFUJ_01800 FFUJ_02317 FFUJ_12693 FFUJ_14135	238	1.6	0.2625	1	1	1
290		11.04.03 mRNA processing (splicing, 5^-, 3^-end processing)	5	0.53	FFUJ_01800 FFUJ_02317 FFUJ_12693 FFUJ_14261 FFUJ_14135	301	2.03	0.261084	1	1	1
291		11.04.01 rRNA processing	1	0.1	FFUJ_14135	191	1.28	0.078125	1	1	1
292		11.04 RNA processing	5	0.53	FFUJ_01800 FFUJ_02317 FFUJ_12693 FFUJ_14261 FFUJ_14135	470	3.17	0.167192	1	1	1
293		11.02.03.04.03 transcription repression	2	0.21	FFUJ_02349 FFUJ_06457	109	0.73	0.287671	1	1	1
294		11.02.03.04.01 transcription activation	8	0.84	FFUJ_05156 FFUJ_06739 FFUJ_07002 FFUJ_05780 FFUJ_08227 FFUJ_10274 FFUJ_10457 FFUJ_11491	245	1.65	0.509091	1	1	1
295		11.02.03.04 transcriptional control	24	2.54	FFUJ_02020 FFUJ_00815 FFUJ_05156 FFUJ_02349 FFUJ_13063 FFUJ_06739 FFUJ_07001 FFUJ_07002 FFUJ_14325 FFUJ_05780 FFUJ_06457 FFUJ_08227 FFUJ_08090 FFUJ_13963 FFUJ_10162 FFUJ_10101 FFUJ_10209 FFUJ_10274 FFUJ_10457 FFUJ_10558 FFUJ_11491 FFUJ_11776 FFUJ_14261 FFUJ_14223	886	5.98	0.424749	1	1	1
296		11.02.03.01 general transcription activities	3	0.31	FFUJ_00815 FFUJ_02349 FFUJ_06457	203	1.37	0.226277	1	1	1
297		11.02.03 mRNA synthesis	25	2.65	FFUJ_02020 FFUJ_00815 FFUJ_05156 FFUJ_02349 FFUJ_13063 FFUJ_06739 FFUJ_07001 FFUJ_07002 FFUJ_14325 FFUJ_05780 FFUJ_06457 FFUJ_08227 FFUJ_08090 FFUJ_13963 FFUJ_10162 FFUJ_10101 FFUJ_10209 FFUJ_10274 FFUJ_10457 FFUJ_10558 FFUJ_11491 FFUJ_11776 FFUJ_14261 FFUJ_14223 FFUJ_14136	1004	6.77	0.391433	1	1	1
298		11.02 RNA synthesis	26	2.76	FFUJ_02020 FFUJ_00815 FFUJ_05156 FFUJ_02349 FFUJ_13063 FFUJ_06739 FFUJ_07001 FFUJ_07002 FFUJ_14325 FFUJ_05780 FFUJ_06457 FFUJ_08227 FFUJ_08090 FFUJ_13963 FFUJ_10162 FFUJ_10101 FFUJ_10209 FFUJ_10274 FFUJ_10457 FFUJ_10558 FFUJ_11491 FFUJ_11776 FFUJ_14261 FFUJ_14223 FFUJ_14136 FFUJ_14135	1091	7.36	0.375	1	1	1
299		11 TRANSCRIPTION	29	3.07	FFUJ_02020 FFUJ_01800 FFUJ_00815 FFUJ_05156 FFUJ_02317 FFUJ_02349 FFUJ_13063 FFUJ_06739 FFUJ_07001 FFUJ_07002 FFUJ_14325 FFUJ_05780 FFUJ_06457 FFUJ_08227 FFUJ_08090 FFUJ_13963 FFUJ_12693 FFUJ_10162 FFUJ_10101 FFUJ_10209 FFUJ_10274 FFUJ_10457 FFUJ_10558 FFUJ_11491 FFUJ_11776 FFUJ_14261 FFUJ_14223 FFUJ_14136 FFUJ_14135	1378	9.3	0.330108	1	1	1
300		10.03.05.01 spindle pole body/centrosome and microtubule cycle	1	0.1	FFUJ_07857	45	0.3	0.333333	1	1	1
301		10.03.05 cell cycle dependent cytoskeleton reorganization	1	0.1	FFUJ_07857	58	0.39	0.25641	1	1	1
302		10.03.04 nuclear and chromosomal cycle	1	0.1	FFUJ_11326	110	0.74	0.135135	1	1	1
303		10.03.03 cytokinesis (cell division) /septum formation and hydrolysis	4	0.42	FFUJ_07857 FFUJ_05417 FFUJ_05486 FFUJ_11686	169	1.14	0.368421	1	1	1
304		10.03.02 meiosis	3	0.31	FFUJ_04115 FFUJ_07608 FFUJ_06469	125	0.84	0.369048	1	1	1
305		10.03.01.03 cell cycle checkpoints (checkpoints of morphogenesis, DNA-damage,-replication, mitotic phase and spindle)	4	0.42	FFUJ_00588 FFUJ_06889 FFUJ_07857 FFUJ_11509	77	0.51	0.823529	1	1	1
306		10.03.01.01.11 M phase	2	0.21	FFUJ_00588 FFUJ_07857	73	0.49	0.428571	1	1	1
307		10.03.01.01.01 G1 phase of mitotic cell cycle	2	0.21	FFUJ_07002 FFUJ_06469	34	0.22	0.954545	1	1	1
308		10.03.01.01 mitotic cell cycle	5	0.53	FFUJ_00588 FFUJ_07002 FFUJ_07857 FFUJ_06469 FFUJ_11509	194	1.3	0.407692	1	1	1
309		10.03.01 mitotic cell cycle and cell cycle control	15	1.59	FFUJ_00588 FFUJ_03130 FFUJ_12976 FFUJ_13371 FFUJ_06889 FFUJ_07002 FFUJ_07857 FFUJ_05417 FFUJ_05549 FFUJ_06469 FFUJ_05486 FFUJ_13959 FFUJ_09339 FFUJ_11326 FFUJ_11509	527	3.55	0.447887	1	1	1
310		10.03 cell cycle	18	1.91	FFUJ_00588 FFUJ_04115 FFUJ_03130 FFUJ_12976 FFUJ_13371 FFUJ_06889 FFUJ_07002 FFUJ_07608 FFUJ_07857 FFUJ_05417 FFUJ_05549 FFUJ_06469 FFUJ_05486 FFUJ_13959 FFUJ_09339 FFUJ_11326 FFUJ_11509 FFUJ_11686	729	4.92	0.388211	1	1	1
311		10.01.09.05 DNA conformation modification (e.g. chromatin)	4	0.42	FFUJ_03130 FFUJ_08227 FFUJ_10162 FFUJ_11776	292	1.97	0.213198	1	1	1
312		10.01.09 DNA restriction or modification	4	0.42	FFUJ_03130 FFUJ_08227 FFUJ_10162 FFUJ_11776	299	2.01	0.208955	1	1	1
313		10.01.05.03 DNA recombination	3	0.31	FFUJ_04115 FFUJ_07608 FFUJ_14135	118	0.79	0.392405	1	1	1
314		10.01.05.01 DNA repair	14	1.48	FFUJ_00078 FFUJ_06856 FFUJ_07001 FFUJ_14295 FFUJ_05480 FFUJ_08227 FFUJ_08090 FFUJ_10101 FFUJ_09434 FFUJ_10632 FFUJ_11214 FFUJ_14235 FFUJ_14221 FFUJ_14135	266	1.79	0.826816	1	1	1
315		10.01.05 DNA recombination and DNA repair	17	1.8	FFUJ_00078 FFUJ_04115 FFUJ_06856 FFUJ_07001 FFUJ_07396 FFUJ_07608 FFUJ_14295 FFUJ_05480 FFUJ_08227 FFUJ_08090 FFUJ_10101 FFUJ_09434 FFUJ_10632 FFUJ_11214 FFUJ_14235 FFUJ_14221 FFUJ_14135	310	2.09	0.861244	1	1	1
316		10.01.02 DNA topology	3	0.31	FFUJ_04115 FFUJ_08227 FFUJ_14135	102	0.68	0.455882	1	1	1
317		10.01 DNA processing	20	2.12	FFUJ_00078 FFUJ_04115 FFUJ_03130 FFUJ_06856 FFUJ_07001 FFUJ_07396 FFUJ_07608 FFUJ_14295 FFUJ_05480 FFUJ_08227 FFUJ_08090 FFUJ_10162 FFUJ_10101 FFUJ_09434 FFUJ_10632 FFUJ_11214 FFUJ_11776 FFUJ_14235 FFUJ_14221 FFUJ_14135	620	4.18	0.507177	1	1	1
318		10 CELL CYCLE AND DNA PROCESSING	35	3.71	FFUJ_00588 FFUJ_00078 FFUJ_04115 FFUJ_03130 FFUJ_12976 FFUJ_13371 FFUJ_06856 FFUJ_06889 FFUJ_07001 FFUJ_07002 FFUJ_07396 FFUJ_07608 FFUJ_14295 FFUJ_07857 FFUJ_05417 FFUJ_05480 FFUJ_05549 FFUJ_06469 FFUJ_05486 FFUJ_08227 FFUJ_08090 FFUJ_13959 FFUJ_10162 FFUJ_10101 FFUJ_09434 FFUJ_09339 FFUJ_10632 FFUJ_11214 FFUJ_11326 FFUJ_11509 FFUJ_11686 FFUJ_11776 FFUJ_14235 FFUJ_14221 FFUJ_14135	1130	7.62	0.486877	1	1	1
319		02.45 energy conversion and regeneration	3	0.31	FFUJ_07036 FFUJ_10197 FFUJ_10692	93	0.62	0.5	1	1	1
320		02.25 oxidation of fatty acids	2	0.21	FFUJ_10256 FFUJ_10933	72	0.48	0.4375	1	1	1
321		02.19 metabolism of energy reserves (e.g. glycogen, trehalose)	3	0.31	FFUJ_03573 FFUJ_09063 FFUJ_10557	61	0.41	0.756098	1	1	1
322		02.13.03 aerobic respiration	5	0.53	FFUJ_02020 FFUJ_02369 FFUJ_13106 FFUJ_07036 FFUJ_06528	111	0.74	0.716216	1	1	1
323		02.13 respiration	11	1.16	FFUJ_02020 FFUJ_02369 FFUJ_03669 FFUJ_13106 FFUJ_07036 FFUJ_05523 FFUJ_06528 FFUJ_06561 FFUJ_14035 FFUJ_12325 FFUJ_09759	201	1.35	0.859259	1	1	1
324		02.11 electron transport and membrane-associated energy conservation	4	0.42	FFUJ_03669 FFUJ_14035 FFUJ_10197 FFUJ_10692	178	1.2	0.35	1	1	1
325		02.07 pentose-phosphate pathway	3	0.31	FFUJ_03452 FFUJ_09200 FFUJ_11978	75	0.5	0.62	1	1	1
326		02.01.03 regulation of glycolysis and gluconeogenesis	1	0.1	FFUJ_11945	20	0.13	0.769231	1	1	1
327		02 ENERGY	36	3.82	FFUJ_02020 FFUJ_00019 FFUJ_04931 FFUJ_02369 FFUJ_03452 FFUJ_03573 FFUJ_03592 FFUJ_03669 FFUJ_03693 FFUJ_13106 FFUJ_06729 FFUJ_06781 FFUJ_07036 FFUJ_08014 FFUJ_05481 FFUJ_05523 FFUJ_06528 FFUJ_06561 FFUJ_09063 FFUJ_14038 FFUJ_14035 FFUJ_13964 FFUJ_12314 FFUJ_12325 FFUJ_10197 FFUJ_09759 FFUJ_09200 FFUJ_10256 FFUJ_10557 FFUJ_10618 FFUJ_10692 FFUJ_10810 FFUJ_10933 FFUJ_11623 FFUJ_11945 FFUJ_11978	723	4.88	0.782787	1	1	1
328		01.25.01 extracellular polysaccharide degradation	2	0.21	FFUJ_09591 FFUJ_10233	33	0.22	0.954545	1	1	1
329		01.20.70 regulation of secondary metabolism	5	0.53	FFUJ_06739 FFUJ_05496 FFUJ_13963 FFUJ_12493 FFUJ_11491	103	0.69	0.768116	1	1	1
330		01.20.37 metabolism of peptide derived compounds	2	0.21	FFUJ_09296 FFUJ_10934	58	0.39	0.538462	1	1	1
331		01.20.35.01.01 metabolism of melanins	2	0.21	FFUJ_13401 FFUJ_10452	33	0.22	0.954545	1	1	1
332		01.20.33 metabolism of secondary products derived from L-tryptophan	1	0.1	FFUJ_09376	19	0.12	0.833333	1	1	1
333		01.20.29 metabolism of secondary products derived from L-glutamic acid, L-proline and L-ornithine	1	0.1	FFUJ_09201	17	0.11	0.909091	1	1	1
334		01.20.19.01 metabolism of porphyrins	2	0.21	FFUJ_00017 FFUJ_13401	32	0.21	1	1	1	1
335		01.20.17.03 metabolism of amines	3	0.31	FFUJ_14369 FFUJ_10878 FFUJ_11527	53	0.35	0.885714	1	1	1
336		01.20.17 metabolism of secondary products derived from primary amino acids	5	0.53	FFUJ_14369 FFUJ_10553 FFUJ_10878 FFUJ_10896 FFUJ_11527	112	0.75	0.706667	1	1	1
337		01.20.01 metabolism of primary metabolic sugar derivatives	1	0.1	FFUJ_14038	37	0.24	0.416667	1	1	1
338		01.07.01 biosynthesis of vitamins, cofactors, and prosthetic groups	9	0.95	FFUJ_00019 FFUJ_02563 FFUJ_06946 FFUJ_06987 FFUJ_06562 FFUJ_14036 FFUJ_09295 FFUJ_10618 FFUJ_11803	206	1.39	0.683453	1	1	1
339		01.07 metabolism of vitamins, cofactors, and prosthetic groups	22	2.33	FFUJ_01800 FFUJ_00019 FFUJ_03892 FFUJ_02317 FFUJ_02349 FFUJ_02563 FFUJ_03602 FFUJ_06946 FFUJ_06987 FFUJ_14351 FFUJ_06399 FFUJ_06420 FFUJ_06562 FFUJ_14036 FFUJ_12693 FFUJ_09706 FFUJ_09295 FFUJ_10618 FFUJ_10692 FFUJ_11562 FFUJ_11803 FFUJ_12024	392	2.64	0.882576	1	1	1
340		01.06.05 fatty acid metabolism	10	1.06	FFUJ_02020 FFUJ_03892 FFUJ_08025 FFUJ_08217 FFUJ_13959 FFUJ_13857 FFUJ_10256 FFUJ_10452 FFUJ_10933 FFUJ_11590	198	1.33	0.796992	1	1	1
341		01.06.02.02 glycolipid metabolism	2	0.21	FFUJ_05368 FFUJ_09253	44	0.29	0.724138	1	1	1
342		01.06.02.01 phospholipid metabolism	6	0.63	FFUJ_05368 FFUJ_13880 FFUJ_09759 FFUJ_11032 FFUJ_11590 FFUJ_11686	132	0.89	0.707865	1	1	1
343		01.06.02 membrane lipid metabolism	7	0.74	FFUJ_05368 FFUJ_13880 FFUJ_09759 FFUJ_09253 FFUJ_11032 FFUJ_11590 FFUJ_11686	164	1.1	0.672727	1	1	1
344		01.06 lipid, fatty acid and isoprenoid metabolism	63	6.68	FFUJ_02020 FFUJ_01800 FFUJ_00815 FFUJ_00322 FFUJ_00289 FFUJ_04078 FFUJ_03998 FFUJ_03892 FFUJ_02317 FFUJ_02563 FFUJ_03556 FFUJ_03602 FFUJ_03669 FFUJ_07605 FFUJ_08025 FFUJ_05368 FFUJ_05479 FFUJ_05481 FFUJ_06160 FFUJ_06264 FFUJ_06429 FFUJ_05486 FFUJ_09104 FFUJ_08469 FFUJ_08253 FFUJ_08217 FFUJ_14036 FFUJ_14035 FFUJ_13959 FFUJ_13880 FFUJ_13863 FFUJ_13860 FFUJ_13859 FFUJ_13857 FFUJ_12682 FFUJ_12693 FFU…	1001	6.75	0.98963	1	1	1
345		01.05.25 regulation of C-compound and carbohydrate metabolism	8	0.84	FFUJ_02349 FFUJ_03573 FFUJ_05417 FFUJ_06469 FFUJ_05486 FFUJ_13963 FFUJ_10274 FFUJ_11945	245	1.65	0.509091	1	1	1
346		01.05.13.01 S-adenosyl-methionine - homocysteine cycle	2	0.21	FFUJ_13969 FFUJ_10144	39	0.26	0.807692	1	1	1
347		01.05.13 transfer of activated C-1 groups	2	0.21	FFUJ_13969 FFUJ_10144	90	0.6	0.35	1	1	1
348		01.05.11.07.01 aerobic aromate catabolism	6	0.63	FFUJ_03693 FFUJ_13401 FFUJ_06743 FFUJ_09549 FFUJ_09305 FFUJ_12041	101	0.68	0.926471	1	1	1
349		01.05.11.07 aromate catabolism	6	0.63	FFUJ_03693 FFUJ_13401 FFUJ_06743 FFUJ_09549 FFUJ_09305 FFUJ_12041	103	0.69	0.913043	1	1	1
350		01.05.09 aminosaccharide metabolism	2	0.21	FFUJ_05368 FFUJ_05549	71	0.47	0.446809	1	1	1
351		01.05.06.07 C-2 compound and organic acid catabolism	2	0.21	FFUJ_12325 FFUJ_10810	47	0.31	0.677419	1	1	1
352		01.05.06 C-2 compound and organic acid metabolism	2	0.21	FFUJ_12325 FFUJ_10810	56	0.37	0.567568	1	1	1
353		01.05.03.03 chitin metabolism	1	0.1	FFUJ_02318	29	0.19	0.526316	1	1	1
354		01.05.03 polysaccharide metabolism	13	1.38	FFUJ_01416 FFUJ_03837 FFUJ_02318 FFUJ_06855 FFUJ_07994 FFUJ_05368 FFUJ_05549 FFUJ_12620 FFUJ_09591 FFUJ_09437 FFUJ_10233 FFUJ_10922 FFUJ_11004	301	2.03	0.679803	1	1	1
355		01.05.02.07 sugar, glucoside, polyol and carboxylate catabolism	10	1.06	FFUJ_01088 FFUJ_04572 FFUJ_04360 FFUJ_06729 FFUJ_09063 FFUJ_13964 FFUJ_12590 FFUJ_09759 FFUJ_11004 FFUJ_11945	261	1.76	0.602273	1	1	1
356		01.05.02.01 nucleotide-sugar metabolism	1	0.1	FFUJ_14325	19	0.12	0.833333	1	1	1
357		01.05.02 sugar, glucoside, polyol and carboxylate metabolism	13	1.38	FFUJ_01088 FFUJ_04572 FFUJ_04360 FFUJ_03837 FFUJ_02318 FFUJ_06729 FFUJ_14325 FFUJ_09063 FFUJ_13964 FFUJ_12590 FFUJ_09759 FFUJ_11004 FFUJ_11945	347	2.34	0.589744	1	1	1
358		01.05 C-compound and carbohydrate metabolism	106	11.2	FFUJ_01996 FFUJ_01800 FFUJ_01416 FFUJ_01088 FFUJ_00322 FFUJ_00025 FFUJ_00019 FFUJ_00017 FFUJ_05273 FFUJ_04931 FFUJ_04587 FFUJ_04572 FFUJ_04360 FFUJ_04078 FFUJ_03892 FFUJ_03837 FFUJ_02201 FFUJ_02230 FFUJ_02317 FFUJ_02318 FFUJ_02349 FFUJ_03389 FFUJ_03452 FFUJ_03556 FFUJ_03573 FFUJ_03592 FFUJ_03669 FFUJ_03693 FFUJ_13401 FFUJ_06729 FFUJ_06743 FFUJ_06781 FFUJ_06782 FFUJ_06855 FFUJ_06946 FFUJ_06987 FFU…	1914	12.9	0.868217	1	1	1
359		01.04 phosphate metabolism	27	2.86	FFUJ_05045 FFUJ_04797 FFUJ_02369 FFUJ_02563 FFUJ_02991 FFUJ_03130 FFUJ_03389 FFUJ_12958 FFUJ_13106 FFUJ_06856 FFUJ_06889 FFUJ_07036 FFUJ_08029 FFUJ_05417 FFUJ_05766 FFUJ_06528 FFUJ_09062 FFUJ_08227 FFUJ_12321 FFUJ_10181 FFUJ_09998 FFUJ_09431 FFUJ_09294 FFUJ_10795 FFUJ_11562 FFUJ_11686 FFUJ_11945	633	4.27	0.669789	1	1	1
360		01.03.07 deoxyribonucleotide metabolism	1	0.1	FFUJ_11996	25	0.16	0.625	1	1	1
361		01.03.01.03 purine nucleotide/nucleoside/nucleobase anabolism	1	0.1	FFUJ_09705	39	0.26	0.384615	1	1	1
362		01.03.01 purin nucleotide/nucleoside/nucleobase metabolism	6	0.63	FFUJ_12958 FFUJ_07815 FFUJ_05417 FFUJ_09062 FFUJ_09705 FFUJ_14261	171	1.15	0.547826	1	1	1
363		01.03 nucleotide/nucleoside/nucleobase metabolism	9	0.95	FFUJ_12958 FFUJ_07815 FFUJ_05417 FFUJ_06469 FFUJ_09062 FFUJ_09705 FFUJ_10451 FFUJ_11996 FFUJ_14261	446	3.01	0.315615	1	1	1
364		01.02.07.01 regulation of nitrogen metabolism	3	0.31	FFUJ_05156 FFUJ_05780 FFUJ_10457	54	0.36	0.861111	1	1	1
365		01.02.07 regulation of nitrogen, sulfur and selenium metabolism	6	0.63	FFUJ_05156 FFUJ_13063 FFUJ_05780 FFUJ_06469 FFUJ_05486 FFUJ_10457	118	0.79	0.797468	1	1	1
366		01.02.03 sulfur metabolism	1	0.1	FFUJ_05479	19	0.12	0.833333	1	1	1
367		01.02.02.09 catabolism of nitrogenous compounds	1	0.1	FFUJ_10197	37	0.24	0.416667	1	1	1
368		01.02 nitrogen, sulfur and selenium metabolism	19	2.01	FFUJ_05156 FFUJ_02292 FFUJ_03654 FFUJ_13063 FFUJ_07730 FFUJ_05479 FFUJ_05780 FFUJ_06469 FFUJ_06561 FFUJ_05486 FFUJ_08115 FFUJ_10197 FFUJ_10144 FFUJ_09376 FFUJ_10457 FFUJ_11366 FFUJ_11793 FFUJ_11797 FFUJ_12024	385	2.59	0.776062	1	1	1
369		01.01.09.06 metabolism of tryptophan	2	0.21	FFUJ_12522 FFUJ_10144	50	0.33	0.636364	1	1	1
370		01.01.09.05.02 degradation of tyrosine	1	0.1	FFUJ_12041	40	0.27	0.37037	1	1	1
371		01.01.09.03 metabolism of cysteine	2	0.21	FFUJ_07790 FFUJ_09338	37	0.24	0.875	1	1	1
372		01.01.09.02 metabolism of serine	1	0.1	FFUJ_00322	63	0.42	0.238095	1	1	1
373		01.01.09.01.01 biosynthesis of glycine	1	0.1	FFUJ_11527	44	0.29	0.344828	1	1	1
374		01.01.09.01 metabolism of glycine	1	0.1	FFUJ_11527	55	0.37	0.27027	1	1	1
375		01.01.09 metabolism of the cysteine - aromatic group	15	1.59	FFUJ_00322 FFUJ_00049 FFUJ_05273 FFUJ_04931 FFUJ_07790 FFUJ_05481 FFUJ_14038 FFUJ_12522 FFUJ_10144 FFUJ_09338 FFUJ_09201 FFUJ_10907 FFUJ_11527 FFUJ_11921 FFUJ_12041	325	2.19	0.726027	1	1	1
376		01.01.06.06.01 biosynthesis of lysine	2	0.21	FFUJ_04387 FFUJ_07761	38	0.25	0.84	1	1	1
377		01.01.06.06 metabolism of lysine	2	0.21	FFUJ_04387 FFUJ_07761	62	0.41	0.512195	1	1	1
378		01.01.06.05.01 biosynthesis of methionine	1	0.1	FFUJ_09338	33	0.22	0.454545	1	1	1
379		01.01.06.05 metabolism of methionine	1	0.1	FFUJ_09338	49	0.33	0.30303	1	1	1
380		01.01.06.04 metabolism of threonine	1	0.1	FFUJ_14036	19	0.12	0.833333	1	1	1
381		01.01.06.01.02 degradation of aspartate	1	0.1	FFUJ_11793	23	0.15	0.666667	1	1	1
382		01.01.06.01 metabolism of aspartate	1	0.1	FFUJ_11793	32	0.21	0.47619	1	1	1
383		01.01.06 metabolism of the aspartate family	6	0.63	FFUJ_04387 FFUJ_07761 FFUJ_14036 FFUJ_10144 FFUJ_09338 FFUJ_11793	156	1.05	0.6	1	1	1
384		01.01.05.03 metabolism of urea (urea cycle)	1	0.1	FFUJ_04387	29	0.19	0.526316	1	1	1
385		01.01.05 metabolism of urea cycle, creatine and polyamines	2	0.21	FFUJ_04387 FFUJ_07761	58	0.39	0.538462	1	1	1
386		01.01.03.05.01 biosynthesis of arginine	2	0.21	FFUJ_07761 FFUJ_10144	33	0.22	0.954545	1	1	1
387		01.01.03.05 metabolism of arginine	2	0.21	FFUJ_07761 FFUJ_10144	53	0.35	0.6	1	1	1
388		01.01.03.03 metabolism of proline	2	0.21	FFUJ_11795 FFUJ_11797	37	0.24	0.875	1	1	1
389		01.01.03 assimilation of ammonia, metabolism of the glutamate group	6	0.63	FFUJ_07761 FFUJ_10144 FFUJ_09201 FFUJ_11793 FFUJ_11795 FFUJ_11797	145	0.97	0.649485	1	1	1
390		01.01 amino acid metabolism	28	2.97	FFUJ_00322 FFUJ_00049 FFUJ_05273 FFUJ_04931 FFUJ_03983 FFUJ_04387 FFUJ_03573 FFUJ_03693 FFUJ_07761 FFUJ_07790 FFUJ_05481 FFUJ_14038 FFUJ_14036 FFUJ_12522 FFUJ_10144 FFUJ_09911 FFUJ_09338 FFUJ_09296 FFUJ_09201 FFUJ_10256 FFUJ_10907 FFUJ_10934 FFUJ_11527 FFUJ_11793 FFUJ_11795 FFUJ_11797 FFUJ_11921 FFUJ_12041	779	5.25	0.565714	1	1	1
To correct for multiple comparisons in multiple hypothesis testing for the 845 taxonomical allowed FunCats, we calculated the Bonferroni correction as well as the False discovery rate (FDR) control with an experiment-wide significance level alpha of 0.05. The table is sorted by the p-value (k position). You will find as filter the holding criteria B=Bonferroni correction < 0.05, F:p-value < False…
